# Supplementary material for: Rare deleterious mutations of HNRNP genes result in shared neurodevelopmental disorders
Source: Genome Med. 2021 Apr 19;13:63. doi: 10.1186/s13073-021-00870-6 (PMC8056596; doi:10.1186/s13073-021-00870-6)
Supplement: Supplementary file 1 — Additional file 1: Supplementary Tables S1-S12. Table S1. Cohorts utilized in current study. Table S2. Pathogenicity predictions by gnomAD and GeVIR for each hnRNP. Table S3. Significant p values of two-way ANOVA between cell type and transcripts per million (TPM) for each NDD HNRNP’s GTEx data. Table S4. P values and fold change for scRNA data from developing human cortex. Table S5. Significant p values of two-way ANOVA between cell type and fold expression for each HNRNP. Table S6. De novo enrichment and CLUMP analyses of current cohort. Table S7. Phenotypes among HNRNP-related disorders. Table S8. Uncorrected p values for pairwise Fisher’s exact tests for each phenotype occurring in 20% of an HNRNP group. Table S9. Uncorrected p values for phenotype correlations between each HNRNP-related disorder. Table S10. Variants and phenotypes for HNRNPs with < 3 probands. Table S11. Probands with copy number variants. Table S12. Shared HPO terms with similarly presenting genetic disorders. [file 13073_2021_870_MOESM1_ESM.xlsx]

## Sheet: Table S1 cohorts
Table S1. Cohorts utilized in current study.
Cohort	Number of Unique Probands	Number of Probands in This Studya	Cohort Description	Sequencing Method	hnRNPs screened	Included in phenotypic analyses?	Included in de novo analyses?
Autism Spectrum/Intellectual Disability (ASID) Network	16294	14 (7 de novo)	NDDs	MIP	All HNRNPs	Yes	No
ASD6 (Stessman et al., 2014) (29)	11731		NDDs	MIP	SYNCRIP
NDD1 (Wang et al., 2020) (61)	16294		NDDs	MIP	HNRNPU, HNRNPUL1, HNRNPR, HNRNPF, HNRNPK
Baylor Genetics Laboratory (BGL)	9536	34 (4 de novo)	Clinical trios, neurological phenotypes and neurological phenotypes with other organ systems	WES	All HNRNPs except HNRNPH2	Yes	Yes (1,744 trios only)
Leduc et al., 2017 (12)		3 (4 de novo)	HNRNPU		HNRNPU
denovo-db v1.6 ASD studies	5886	9 (9 de novo)	ASD	WES	All HNRNPs	Yes	Yes
Simons Simplex Collection (SSC) (33)	2508	6 (6 de novo)
MSSNG (32)	1625	3 (3 de novo)
denovo-db v1.6 ID studies	1010	2 (2 de novo)	ID	WES	All HNRNPs	Yes	Yes
Rauch et al., 2013 (113)	51	1 (1 de novo)
Lelieveld et al., 2016 (34)	820	1 (1 de novo)
denovo-db v1.6 Epilepsy studies	532	4 (4 de novo)	Epilepsy	WES	All HNRNPs	Yes	Yes
Epi4K Consortium, 2013 (Allen et al., 2013) (36)	264	3 (3 de novo)
Helbig et al., 2016 (38)	254	1 (1 de novo)
DDD4K (58)	4294	8 (8 de novo)	DD	WES	All HNRNPs	Yes	Yes
DDD13K (62)	5566	6 (6 de novo)	DD	WES	All HNRNPs	Yes	Yes
SPARK Consortium (39)	6499	10 (10 de novo; 1 published)	ASD	WES	All HNRNPs	Yes	Yes
Autism Sequencing Consortium (ASC) (63)	8157	4 (4 de novo)	ASD	WES	All HNRNPs	Yes	Yes
Au et al., 2018 (13)	6	6 (9 de novo)	AKS	WES	HNRNPK	Yes	No
Bain et al., 2016 (25)	4516	6 (6 de novo)	Clinical sequencing, Bain-type ID	WES	HNRNPH2	Yes	Yes
Borlot et al., 2019 (45)	66	1 (1 de novo)	Epilepsy/ID	Targeted WES	All HNRNPs	Yes	No
Bramswig et al., 2017 (10)	2410	6 (6 de novo)	ID, HNRNPU-related disorders	WES	HNRNPU	Yes	Yes
Carvill et al., 2013 (46)	500	1 (0 de novo)	Epileptic encephalopathies	MIP	HNRNPU	Yes	No
Cherot et al., 2018 (47)	216	1 (1 de novo)	NDDs	Targeted sequencing	HNRNPU	Yes	No
Coppola et al., 2019 (48)	1255	5 (4 de novo)	Epilepsy	aCGH
de Kovel et al., 2016 (27)	360	2 (2 de novo)	Epileptic encephalopathies	WES	HNRNPU	Yes	Yes
Demos et al., 2019 (28)	180	2 (2 de novo)	Epilepsy	Targeted WES	All HNRNPs	Yes	No
Dentici et al., 2017 (14)	1	1 (1 de novo)	HNRNPK	WES	HNRNPK	Yes	No
Depienne et al., 2017 (11)	7	7 (7 de novo)	HNRNPU-related disorders	WES	HNRNPU	Yes	No
Duijkers et al., 2019 (22)	4	4 (4 de novo)	HNRNPR	WES	HNRNPR	Yes	No
Durkin et al., 2020 (24)	20	20 (20 de novo)	NDDs	WES	HNRNPU	Yes	No
Epilepsy Genetics Initiative, 2019 (49)	166	1 (1 de novo)	Epilepsy	reanalysis of WES	All HNRNPs	Yes	No
Hamdan et al., 2014 (50)	41	1 (1 de novo)	ID	WES	HNRNPU	Yes	Yes
Harmsen et al., 2019 (41)	1	1 (1 de novo)	HNRNPH2	WES	HNRNPH2	Yes	No
Hinokuma et al., 2020 (37)	29	1 (1 de novo)	Doose syndrome/myoclonic astatic epilepsy	WES	HNRNPU	Yes	No
Jepsen et al., 2019 (19)	2	2 (2 de novo)	HNRNPH2	WES	HNRNPH2	Yes	No
Johannesen et al., 2020 (51)	200	1 (0 de novo)	Epilepsy	Targeted WES	All HNRNPs	Yes	No
Lange et al., 2016 (15)	1	1 (1 de novo)	HNRNPK	WES	HNRNPK	Yes	No
Mignot et al., 2016	99	1 (1 de novo)	Corpus callosum anomalies-intellectual disability	Targeted sequencing	HNRNPU	Yes	No
Miyake et al., 2017 (16)	1	1 (1 de novo)	HNRNPK	WES	HNRNPK	Yes	No
Monroe et al., 2016 (53)	17	1 (1 de novo)	ID	WES	HNRNPU	Yes	Yes
Oates et al., 2018 (54)	96	2 (1 de novo)	Epilepsy	Targeted WES	All HNRNPs	Yes	No
Okamoto et al., 2019 (17)	1	1 (1 de novo)	HNRNPK	WES	HNRNPK	Yes	No
Peron et al., 2020 (42)	1	1 (1 de novo)	HNRNPH2	WES	All HNRNPs	Yes	No
Pilch et al., 2018 (20)	1	1 (1 de novo)	HNRNPH1	WES	HNRNPH1	Yes	No
Pinto et al., 2014 (55)	4013	1 (1 de novo)	ASD	multiple	All HNRNPs	Yes	No
Reichert et al., 2020 (43)	7	7 (7 de novo)	HNRNPH1-related syndromic ID	WES	HNRNPH1	Yes	No
Shimada et al., 2018 (60)	1	1 (1 de novo)	HNRNPU	WES	HNRNPU	Yes	No
Somashekar et al., 2019 (21)	2	2 (2 de novo)	HNRNPH2	WES	HNRNPH2	Yes	No
Stamouli et al., 2018 (56)	100	1 (1 de novo)	NDDs	Array	All HNRNPs	Yes	No
Yates et al., 2017 (9)	1	1 (1 de novo)	HNRNPU-related disorders	WES	HNRNPU	Yes	No
Zhu et al., 2015 (57)	119	1 (1 de novo)	Suspected genetic disorders	WES	HNRNPU	Yes	Yes
GeneMatcher/GeneDx	N/A	24 (21 de novo)	NDDs	WES	All HNRNPs	Yes	No
RUMC	N/A	4 (4 de novo)	NDDs	WES	All HNRNPs	Yes	No
DECIPHER	>33,000	12 (10 de novo)	Clinical diagnoses	WES/WGS	All HNRNPs	Yes	No
ClinVar	874088	19 (7 de novo)	Clinical diagnoses	WES/WGS	All HNRNPs	Yes	No
gnomAD (non-neuropsychiatric)	114704	-	Controls	WES	All HNRNPs	No	No
a) samples are represented multiple times if in multiple studies
NDDs: neurodevelopmental disorders; MIP: molecular inversion probes; WES: whole-exome sequencing; WGS: whole-genome sequencing; ASD: autism spectrum disorder; SSC: Simons Simplex Collection; ID: intellectual disability

## Sheet: Table S2 gnomAD and GeVIR
Table S2. Pathogenicity predictions by gnomAD and GeVIR for each hnRNP.			GeVIR measures
hnRNP	pLI scorea,c (# LGD expected/observed probands in gnomAD)	Z-scorea,d (# missense expected/observed probands in gnomAD)	GeVIR %ileb,c	LOEUF %ileb,c	VIRLoF %ileb,e	GeVIR ADa,c	LOEUF ADa,c	VIRLoF ADa,d	GeVIR ARa,c	LOEUF ARa,c	VIRLoF ADa,e
HNRNPA0	0.92 (8/0)	2.79 (188.7/81)	0.55	17.33	6.2	4.38	1.61	3.16	0.19	0.75	0.32
HNRNPA1	1 (20.3/0)	2.82 (208.7/94)	1.54	3.24	0.79	4.27	3.46	4.55	0.2	0.28	0.21
HNRNPA2B1	1 (21.8/1)	3 (192.1/75)	2.64	6.82	2.41	4.01	2.63	4.03	0.28	0.37	0.23
HNRNPA3	1 (20.4/1)	3.64 (212/63)	0.9	7.64	2.01	4.36	2.49	4.12	0.18	0.42	0.23
HNRNPAB	0.77 (17.9/3)	1.13 (157.8/118)	25.06	20.85	21.1	1.38	1.42	1.42	1.13	0.84	0.9
HNRNPC	0.98 (16.1/1)	2.89 (179/70)	0.35	11.56	3.39	4.4	2.1	3.88	0.17	0.57	0.23
HNRNPCL1	0.37 (0.8/0)	-1.38 (137.6/183)	82.78	89.28	89.15	0.3	0.27	0.19	0.56	0.37	0.25
HNRNPCL2/RALY	0.14 (14.3/4)	1.36 (199/145)	17.99	37.76	26.04	1.53	0.8	0.99	0.89	1.7	1.25
HNRNPCL3/RALYL	0.46 (14.3/3)	0.93 (160.2/127)	26.17	28.04	25.17	1.35	1.2	1.05	1.26	1.19	1.16
HNRNPD	1 (20.9/1)	2.45 (184.9/91)	0.87	7.34	1.93	4.36	2.54	4.15	0.18	0.37	0.24
HNRNPDL	0.08 (21.4/6)	0.7 (210.6/182)	3.84	22.21	10.62	3.76	1.53	2.16	0.3	0.81	0.43
PCBP1/HNRNPE1	0.91 (7.7/0)	3.2 (201.9/74)	3.57	17.54	7.92	3.81	1.58	2.61	0.3	0.73	0.36
PCBP2/HNRNPE2	1 (20.8/1)	4.13 (224.1/50)	0.45	7.9	1.96	4.39	2.53	4.13	0.17	0.44	0.24
HNRNPF	0.96 (10.4/0)	2.94 (241.4/113)	3.09	11.33	4.51	3.88	2.11	3.7	0.3	0.56	0.25
RBMX/HNRNPG	0.83 (14.6/2)	2.9 (167.9/62)	4.82	13.73	6.66	3.61	2.05	3.01	0.3	0.6	0.32
RBMXL2/HNRNPGT	0.07 (12.5/4)	0.24 (264.1/253)	77.74	37.75	57.76	0.34	0.8	0.49	0.67	1.7	1.67
HNRNPH1	1 (27.3/0)	4.09 (259.3/74)	0.63	1.35	0.14	4.34	3.97	4.85	0.19	0.27	0.18
HNRNPH2	0.95 (9.7/0)	3.62 (178.1/42)	2.22	12.23	4.52	4.18	2.06	3.71	0.28	0.58	0.25
HNRNPH3	0.99 (23.3/2)	2.57 (207.3/103)	6.09	10.19	5.47	3.04	2.32	3.43	0.34	0.49	0.26
PTBP1/HNRNPI	1 (26.9/1)	1.65 (364.8/276)	20.3	4.34	9.84	1.53	3.27	2.3	1.02	0.32	0.4
PTBP2/nPTB	1 (28.4/2)	3.2 (286.6)	2.12	4.1	1.22	4.19	3.24	4.41	0.25	0.32	0.21
HNRNPK	1 (30.9/0)	3.99 (281.5/93)	0.91	0.96	0.13	4.35	4.08	4.86	0.18	0.29	0.18
HNRNPL	1 (25.8/2)	3.54 (323.2/144)	4.81	9.33	4.34	3.6	2.48	3.74	0.3	0.49	0.24
HNRNPLL	0.92 (30.1/5)	2.36 (290.2/177)	3.27	15.95	6.95	3.87	1.89	2.9	0.3	0.68	0.33
HNRNPM	1 (32/0)	2.74 (466.8/300)	15.98	0.92	5.68	1.53	4.1	3.34	0.79	0.29	0.27
FUS/HNRNPP	1 (38.6/4)	2.21 (329.7/217)	8.95	7.63	5.6	2.35	2.49	3.39	0.45	0.42	0.27
SYNCRIP/HNRNPQ	1 (30.1/2)	3.54 (349.1/163)	1.33	6.27	1.69	4.36	2.72	4.25	0.18	0.36	0.23
HNRNPR	1 (30/2)	3.54 (364/174)	3.22	3.51	1.39	3.86	3.38	4.36	0.3	0.29	0.23
HNRNPU	1 (41.7/1)	3.37 (455.5/253)	4.9	1.76	1.36	3.58	3.82	4.34	0.31	0.26	0.23
HNRNPUL1	1 (49.2/4)	3.23 (520/313)	9.42	5.23	4.66	2.21	3.15	3.68	0.47	0.32	0.25
HNRNPUL2	1 (46.3/5)	0.96 (409.4/355)	36.65	8.04	20.43	0.95	2.53	1.51	1.76	0.44	0.88
a) higher values indicate more intolerant to mutation
b) lower values indicate more intolerant to mutation
c) measures loss of function (LGD) mutation intolerance
d) measures missense mutation intolerance
e) measures both LGD and missense mutation intolerance
AD: autosomal dominant; AR: autosomal recessive

## Sheet: Table S3 GTEx 
Table S3. Significant p values of two-way ANOVA between cell type and TPM for each NDD-HNRNP genes' GTEx data.
	Predicted (LS) mean diff.	95.00% CI of diff.	Significant?	Summary	Adjusted P Value
Adipose - Subcutaneous
HNRNPK vs. HNRNPUL2	169.2	151.6 to 186.8	Yes	****	<0.0001
HNRNPK vs. HNRNPUL1	179.3	161.7 to 196.9	Yes	****	<0.0001
HNRNPK vs. HNRNPU	175.7	158.1 to 193.3	Yes	****	<0.0001
HNRNPK vs. HNRNPH3	176	158.4 to 193.6	Yes	****	<0.0001
HNRNPK vs. HNRNPF	162.2	144.6 to 179.8	Yes	****	<0.0001
HNRNPK vs. HNRNPH2	156	138.4 to 173.6	Yes	****	<0.0001
HNRNPK vs. HNRNPH1	110.1	92.49 to 127.7	Yes	****	<0.0001
HNRNPK vs. HNRNPR	216.4	198.7 to 234.0	Yes	****	<0.0001
HNRNPK vs. SYNCRIP	212.4	194.8 to 230.0	Yes	****	<0.0001
HNRNPK vs. HNRNPAB	153.8	136.2 to 171.4	Yes	****	<0.0001
HNRNPK vs. HNRNPD	147.3	129.7 to 164.9	Yes	****	<0.0001
HNRNPUL2 vs. HNRNPUL1	10.11	-7.498 to 27.72	No	ns	0.7685
HNRNPUL2 vs. HNRNPU	6.54	-11.07 to 24.15	No	ns	0.9874
HNRNPUL2 vs. HNRNPH3	6.86	-10.75 to 24.47	No	ns	0.9815
HNRNPUL2 vs. HNRNPF	-6.97	-24.58 to 10.64	No	ns	0.9791
HNRNPUL2 vs. HNRNPH2	-13.18	-30.79 to 4.432	No	ns	0.3703
HNRNPUL2 vs. HNRNPH1	-59.07	-76.68 to -41.46	Yes	****	<0.0001
HNRNPUL2 vs. HNRNPR	47.18	29.57 to 64.79	Yes	****	<0.0001
HNRNPUL2 vs. SYNCRIP	43.24	25.63 to 60.85	Yes	****	<0.0001
HNRNPUL2 vs. HNRNPAB	-15.34	-32.95 to 2.269	No	ns	0.1588
HNRNPUL2 vs. HNRNPD	-21.88	-39.49 to -4.271	Yes	**	0.003
HNRNPUL1 vs. HNRNPU	-3.573	-21.18 to 14.04	No	ns	>0.9999
HNRNPUL1 vs. HNRNPH3	-3.253	-20.86 to 14.36	No	ns	>0.9999
HNRNPUL1 vs. HNRNPF	-17.08	-34.69 to 0.5276	No	ns	0.0669
HNRNPUL1 vs. HNRNPH2	-23.29	-40.90 to -5.681	Yes	**	0.001
HNRNPUL1 vs. HNRNPH1	-69.19	-86.80 to -51.57	Yes	****	<0.0001
HNRNPUL1 vs. HNRNPR	37.06	19.45 to 54.67	Yes	****	<0.0001
HNRNPUL1 vs. SYNCRIP	33.13	15.52 to 50.74	Yes	****	<0.0001
HNRNPUL1 vs. HNRNPAB	-25.45	-43.07 to -7.844	Yes	***	0.0002
HNRNPUL1 vs. HNRNPD	-31.99	-49.61 to -14.38	Yes	****	<0.0001
HNRNPU vs. HNRNPH3	0.3198	-17.29 to 17.93	No	ns	>0.9999
HNRNPU vs. HNRNPF	-13.51	-31.12 to 4.101	No	ns	0.3309
HNRNPU vs. HNRNPH2	-19.72	-37.33 to -2.108	Yes	*	0.0137
HNRNPU vs. HNRNPH1	-65.61	-83.22 to -48.00	Yes	****	<0.0001
HNRNPU vs. HNRNPR	40.64	23.03 to 58.25	Yes	****	<0.0001
HNRNPU vs. SYNCRIP	36.7	19.09 to 54.31	Yes	****	<0.0001
HNRNPU vs. HNRNPAB	-21.88	-39.49 to -4.271	Yes	**	0.003
HNRNPU vs. HNRNPD	-28.42	-46.03 to -10.81	Yes	****	<0.0001
HNRNPH3 vs. HNRNPF	-13.83	-31.44 to 3.781	No	ns	0.2951
HNRNPH3 vs. HNRNPH2	-20.04	-37.65 to -2.428	Yes	*	0.0111
HNRNPH3 vs. HNRNPH1	-65.93	-83.54 to -48.32	Yes	****	<0.0001
HNRNPH3 vs. HNRNPR	40.32	22.71 to 57.93	Yes	****	<0.0001
HNRNPH3 vs. SYNCRIP	36.38	18.77 to 53.99	Yes	****	<0.0001
HNRNPH3 vs. HNRNPAB	-22.2	-39.81 to -4.591	Yes	**	0.0024
HNRNPH3 vs. HNRNPD	-28.74	-46.35 to -11.13	Yes	****	<0.0001
HNRNPF vs. HNRNPH2	-6.208	-23.82 to 11.40	No	ns	0.9918
HNRNPF vs. HNRNPH1	-52.1	-69.71 to -34.49	Yes	****	<0.0001
HNRNPF vs. HNRNPR	54.15	36.54 to 71.76	Yes	****	<0.0001
HNRNPF vs. SYNCRIP	50.21	32.60 to 67.82	Yes	****	<0.0001
HNRNPF vs. HNRNPAB	-8.372	-25.98 to 9.239	No	ns	0.9224
HNRNPF vs. HNRNPD	-14.91	-32.52 to 2.699	No	ns	0.1919
HNRNPH2 vs. HNRNPH1	-45.89	-63.50 to -28.28	Yes	****	<0.0001
HNRNPH2 vs. HNRNPR	60.36	42.74 to 77.97	Yes	****	<0.0001
HNRNPH2 vs. SYNCRIP	56.42	38.81 to 74.03	Yes	****	<0.0001
HNRNPH2 vs. HNRNPAB	-2.163	-19.77 to 15.45	No	ns	>0.9999
HNRNPH2 vs. HNRNPD	-8.703	-26.31 to 8.908	No	ns	0.9006
HNRNPH1 vs. HNRNPR	106.2	88.64 to 123.9	Yes	****	<0.0001
HNRNPH1 vs. SYNCRIP	102.3	84.70 to 119.9	Yes	****	<0.0001
HNRNPH1 vs. HNRNPAB	43.73	26.12 to 61.34	Yes	****	<0.0001
HNRNPH1 vs. HNRNPD	37.19	19.58 to 54.80	Yes	****	<0.0001
HNRNPR vs. SYNCRIP	-3.936	-21.55 to 13.67	No	ns	0.9999
HNRNPR vs. HNRNPAB	-62.52	-80.13 to -44.91	Yes	****	<0.0001
HNRNPR vs. HNRNPD	-69.06	-86.67 to -51.45	Yes	****	<0.0001
SYNCRIP vs. HNRNPAB	-58.58	-76.19 to -40.97	Yes	****	<0.0001
SYNCRIP vs. HNRNPD	-65.12	-82.73 to -47.51	Yes	****	<0.0001
HNRNPAB vs. HNRNPD	-6.54	-24.15 to 11.07	No	ns	0.9874
Adipose - Visceral (Omentum)
HNRNPK vs. HNRNPUL2	169.2	151.6 to 186.8	Yes	****	<0.0001
HNRNPK vs. HNRNPUL1	179.3	161.7 to 196.9	Yes	****	<0.0001
HNRNPK vs. HNRNPU	175.7	158.1 to 193.3	Yes	****	<0.0001
HNRNPK vs. HNRNPH3	176	158.4 to 193.6	Yes	****	<0.0001
HNRNPK vs. HNRNPF	162.2	144.6 to 179.8	Yes	****	<0.0001
HNRNPK vs. HNRNPH2	156	138.4 to 173.6	Yes	****	<0.0001
HNRNPK vs. HNRNPH1	110.1	92.49 to 127.7	Yes	****	<0.0001
HNRNPK vs. HNRNPR	216.4	198.7 to 234.0	Yes	****	<0.0001
HNRNPK vs. SYNCRIP	212.4	194.8 to 230.0	Yes	****	<0.0001
HNRNPK vs. HNRNPAB	153.8	136.2 to 171.4	Yes	****	<0.0001
HNRNPK vs. HNRNPD	147.3	129.7 to 164.9	Yes	****	<0.0001
HNRNPUL2 vs. HNRNPUL1	10.11	-7.498 to 27.72	No	ns	0.7685
HNRNPUL2 vs. HNRNPU	6.54	-11.07 to 24.15	No	ns	0.9874
HNRNPUL2 vs. HNRNPH3	6.86	-10.75 to 24.47	No	ns	0.9815
HNRNPUL2 vs. HNRNPF	-6.97	-24.58 to 10.64	No	ns	0.9791
HNRNPUL2 vs. HNRNPH2	-13.18	-30.79 to 4.432	No	ns	0.3703
HNRNPUL2 vs. HNRNPH1	-59.07	-76.68 to -41.46	Yes	****	<0.0001
HNRNPUL2 vs. HNRNPR	47.18	29.57 to 64.79	Yes	****	<0.0001
HNRNPUL2 vs. SYNCRIP	43.24	25.63 to 60.85	Yes	****	<0.0001
HNRNPUL2 vs. HNRNPAB	-15.34	-32.95 to 2.269	No	ns	0.1588
HNRNPUL2 vs. HNRNPD	-21.88	-39.49 to -4.271	Yes	**	0.003
HNRNPUL1 vs. HNRNPU	-3.573	-21.18 to 14.04	No	ns	>0.9999
HNRNPUL1 vs. HNRNPH3	-3.253	-20.86 to 14.36	No	ns	>0.9999
HNRNPUL1 vs. HNRNPF	-17.08	-34.69 to 0.5276	No	ns	0.0669
HNRNPUL1 vs. HNRNPH2	-23.29	-40.90 to -5.681	Yes	**	0.001
HNRNPUL1 vs. HNRNPH1	-69.19	-86.80 to -51.57	Yes	****	<0.0001
HNRNPUL1 vs. HNRNPR	37.06	19.45 to 54.67	Yes	****	<0.0001
HNRNPUL1 vs. SYNCRIP	33.13	15.52 to 50.74	Yes	****	<0.0001
HNRNPUL1 vs. HNRNPAB	-25.45	-43.07 to -7.844	Yes	***	0.0002
HNRNPUL1 vs. HNRNPD	-31.99	-49.61 to -14.38	Yes	****	<0.0001
HNRNPU vs. HNRNPH3	0.3198	-17.29 to 17.93	No	ns	>0.9999
HNRNPU vs. HNRNPF	-13.51	-31.12 to 4.101	No	ns	0.3309
HNRNPU vs. HNRNPH2	-19.72	-37.33 to -2.108	Yes	*	0.0137
HNRNPU vs. HNRNPH1	-65.61	-83.22 to -48.00	Yes	****	<0.0001
HNRNPU vs. HNRNPR	40.64	23.03 to 58.25	Yes	****	<0.0001
HNRNPU vs. SYNCRIP	36.7	19.09 to 54.31	Yes	****	<0.0001
HNRNPU vs. HNRNPAB	-21.88	-39.49 to -4.271	Yes	**	0.003
HNRNPU vs. HNRNPD	-28.42	-46.03 to -10.81	Yes	****	<0.0001
HNRNPH3 vs. HNRNPF	-13.83	-31.44 to 3.781	No	ns	0.2951
HNRNPH3 vs. HNRNPH2	-20.04	-37.65 to -2.428	Yes	*	0.0111
HNRNPH3 vs. HNRNPH1	-65.93	-83.54 to -48.32	Yes	****	<0.0001
HNRNPH3 vs. HNRNPR	40.32	22.71 to 57.93	Yes	****	<0.0001
HNRNPH3 vs. SYNCRIP	36.38	18.77 to 53.99	Yes	****	<0.0001
HNRNPH3 vs. HNRNPAB	-22.2	-39.81 to -4.591	Yes	**	0.0024
HNRNPH3 vs. HNRNPD	-28.74	-46.35 to -11.13	Yes	****	<0.0001
HNRNPF vs. HNRNPH2	-6.208	-23.82 to 11.40	No	ns	0.9918
HNRNPF vs. HNRNPH1	-52.1	-69.71 to -34.49	Yes	****	<0.0001
HNRNPF vs. HNRNPR	54.15	36.54 to 71.76	Yes	****	<0.0001
HNRNPF vs. SYNCRIP	50.21	32.60 to 67.82	Yes	****	<0.0001
HNRNPF vs. HNRNPAB	-8.372	-25.98 to 9.239	No	ns	0.9224
HNRNPF vs. HNRNPD	-14.91	-32.52 to 2.699	No	ns	0.1919
HNRNPH2 vs. HNRNPH1	-45.89	-63.50 to -28.28	Yes	****	<0.0001
HNRNPH2 vs. HNRNPR	60.36	42.74 to 77.97	Yes	****	<0.0001
HNRNPH2 vs. SYNCRIP	56.42	38.81 to 74.03	Yes	****	<0.0001
HNRNPH2 vs. HNRNPAB	-2.163	-19.77 to 15.45	No	ns	>0.9999
HNRNPH2 vs. HNRNPD	-8.703	-26.31 to 8.908	No	ns	0.9006
HNRNPH1 vs. HNRNPR	106.2	88.64 to 123.9	Yes	****	<0.0001
HNRNPH1 vs. SYNCRIP	102.3	84.70 to 119.9	Yes	****	<0.0001
HNRNPH1 vs. HNRNPAB	43.73	26.12 to 61.34	Yes	****	<0.0001
HNRNPH1 vs. HNRNPD	37.19	19.58 to 54.80	Yes	****	<0.0001
HNRNPR vs. SYNCRIP	-3.936	-21.55 to 13.67	No	ns	0.9999
HNRNPR vs. HNRNPAB	-62.52	-80.13 to -44.91	Yes	****	<0.0001
HNRNPR vs. HNRNPD	-69.06	-86.67 to -51.45	Yes	****	<0.0001
SYNCRIP vs. HNRNPAB	-58.58	-76.19 to -40.97	Yes	****	<0.0001
SYNCRIP vs. HNRNPD	-65.12	-82.73 to -47.51	Yes	****	<0.0001
HNRNPAB vs. HNRNPD	-6.54	-24.15 to 11.07	No	ns	0.9874
Adrenal Gland
HNRNPK vs. HNRNPUL2	169.2	151.6 to 186.8	Yes	****	<0.0001
HNRNPK vs. HNRNPUL1	179.3	161.7 to 196.9	Yes	****	<0.0001
HNRNPK vs. HNRNPU	175.7	158.1 to 193.3	Yes	****	<0.0001
HNRNPK vs. HNRNPH3	176	158.4 to 193.6	Yes	****	<0.0001
HNRNPK vs. HNRNPF	162.2	144.6 to 179.8	Yes	****	<0.0001
HNRNPK vs. HNRNPH2	156	138.4 to 173.6	Yes	****	<0.0001
HNRNPK vs. HNRNPH1	110.1	92.49 to 127.7	Yes	****	<0.0001
HNRNPK vs. HNRNPR	216.4	198.7 to 234.0	Yes	****	<0.0001
HNRNPK vs. SYNCRIP	212.4	194.8 to 230.0	Yes	****	<0.0001
HNRNPK vs. HNRNPAB	153.8	136.2 to 171.4	Yes	****	<0.0001
HNRNPK vs. HNRNPD	147.3	129.7 to 164.9	Yes	****	<0.0001
HNRNPUL2 vs. HNRNPUL1	10.11	-7.498 to 27.72	No	ns	0.7685
HNRNPUL2 vs. HNRNPU	6.54	-11.07 to 24.15	No	ns	0.9874
HNRNPUL2 vs. HNRNPH3	6.86	-10.75 to 24.47	No	ns	0.9815
HNRNPUL2 vs. HNRNPF	-6.97	-24.58 to 10.64	No	ns	0.9791
HNRNPUL2 vs. HNRNPH2	-13.18	-30.79 to 4.432	No	ns	0.3703
HNRNPUL2 vs. HNRNPH1	-59.07	-76.68 to -41.46	Yes	****	<0.0001
HNRNPUL2 vs. HNRNPR	47.18	29.57 to 64.79	Yes	****	<0.0001
HNRNPUL2 vs. SYNCRIP	43.24	25.63 to 60.85	Yes	****	<0.0001
HNRNPUL2 vs. HNRNPAB	-15.34	-32.95 to 2.269	No	ns	0.1588
HNRNPUL2 vs. HNRNPD	-21.88	-39.49 to -4.271	Yes	**	0.003
HNRNPUL1 vs. HNRNPU	-3.573	-21.18 to 14.04	No	ns	>0.9999
HNRNPUL1 vs. HNRNPH3	-3.253	-20.86 to 14.36	No	ns	>0.9999
HNRNPUL1 vs. HNRNPF	-17.08	-34.69 to 0.5276	No	ns	0.0669
HNRNPUL1 vs. HNRNPH2	-23.29	-40.90 to -5.681	Yes	**	0.001
HNRNPUL1 vs. HNRNPH1	-69.19	-86.80 to -51.57	Yes	****	<0.0001
HNRNPUL1 vs. HNRNPR	37.06	19.45 to 54.67	Yes	****	<0.0001
HNRNPUL1 vs. SYNCRIP	33.13	15.52 to 50.74	Yes	****	<0.0001
HNRNPUL1 vs. HNRNPAB	-25.45	-43.07 to -7.844	Yes	***	0.0002
HNRNPUL1 vs. HNRNPD	-31.99	-49.61 to -14.38	Yes	****	<0.0001
HNRNPU vs. HNRNPH3	0.3198	-17.29 to 17.93	No	ns	>0.9999
HNRNPU vs. HNRNPF	-13.51	-31.12 to 4.101	No	ns	0.3309
HNRNPU vs. HNRNPH2	-19.72	-37.33 to -2.108	Yes	*	0.0137
HNRNPU vs. HNRNPH1	-65.61	-83.22 to -48.00	Yes	****	<0.0001
HNRNPU vs. HNRNPR	40.64	23.03 to 58.25	Yes	****	<0.0001
HNRNPU vs. SYNCRIP	36.7	19.09 to 54.31	Yes	****	<0.0001
HNRNPU vs. HNRNPAB	-21.88	-39.49 to -4.271	Yes	**	0.003
HNRNPU vs. HNRNPD	-28.42	-46.03 to -10.81	Yes	****	<0.0001
HNRNPH3 vs. HNRNPF	-13.83	-31.44 to 3.781	No	ns	0.2951
HNRNPH3 vs. HNRNPH2	-20.04	-37.65 to -2.428	Yes	*	0.0111
HNRNPH3 vs. HNRNPH1	-65.93	-83.54 to -48.32	Yes	****	<0.0001
HNRNPH3 vs. HNRNPR	40.32	22.71 to 57.93	Yes	****	<0.0001
HNRNPH3 vs. SYNCRIP	36.38	18.77 to 53.99	Yes	****	<0.0001
HNRNPH3 vs. HNRNPAB	-22.2	-39.81 to -4.591	Yes	**	0.0024
HNRNPH3 vs. HNRNPD	-28.74	-46.35 to -11.13	Yes	****	<0.0001
HNRNPF vs. HNRNPH2	-6.208	-23.82 to 11.40	No	ns	0.9918
HNRNPF vs. HNRNPH1	-52.1	-69.71 to -34.49	Yes	****	<0.0001
HNRNPF vs. HNRNPR	54.15	36.54 to 71.76	Yes	****	<0.0001
HNRNPF vs. SYNCRIP	50.21	32.60 to 67.82	Yes	****	<0.0001
HNRNPF vs. HNRNPAB	-8.372	-25.98 to 9.239	No	ns	0.9224
HNRNPF vs. HNRNPD	-14.91	-32.52 to 2.699	No	ns	0.1919
HNRNPH2 vs. HNRNPH1	-45.89	-63.50 to -28.28	Yes	****	<0.0001
HNRNPH2 vs. HNRNPR	60.36	42.74 to 77.97	Yes	****	<0.0001
HNRNPH2 vs. SYNCRIP	56.42	38.81 to 74.03	Yes	****	<0.0001
HNRNPH2 vs. HNRNPAB	-2.163	-19.77 to 15.45	No	ns	>0.9999
HNRNPH2 vs. HNRNPD	-8.703	-26.31 to 8.908	No	ns	0.9006
HNRNPH1 vs. HNRNPR	106.2	88.64 to 123.9	Yes	****	<0.0001
HNRNPH1 vs. SYNCRIP	102.3	84.70 to 119.9	Yes	****	<0.0001
HNRNPH1 vs. HNRNPAB	43.73	26.12 to 61.34	Yes	****	<0.0001
HNRNPH1 vs. HNRNPD	37.19	19.58 to 54.80	Yes	****	<0.0001
HNRNPR vs. SYNCRIP	-3.936	-21.55 to 13.67	No	ns	0.9999
HNRNPR vs. HNRNPAB	-62.52	-80.13 to -44.91	Yes	****	<0.0001
HNRNPR vs. HNRNPD	-69.06	-86.67 to -51.45	Yes	****	<0.0001
SYNCRIP vs. HNRNPAB	-58.58	-76.19 to -40.97	Yes	****	<0.0001
SYNCRIP vs. HNRNPD	-65.12	-82.73 to -47.51	Yes	****	<0.0001
HNRNPAB vs. HNRNPD	-6.54	-24.15 to 11.07	No	ns	0.9874
Artery - Aorta
HNRNPK vs. HNRNPUL2	169.2	151.6 to 186.8	Yes	****	<0.0001
HNRNPK vs. HNRNPUL1	179.3	161.7 to 196.9	Yes	****	<0.0001
HNRNPK vs. HNRNPU	175.7	158.1 to 193.3	Yes	****	<0.0001
HNRNPK vs. HNRNPH3	176	158.4 to 193.6	Yes	****	<0.0001
HNRNPK vs. HNRNPF	162.2	144.6 to 179.8	Yes	****	<0.0001
HNRNPK vs. HNRNPH2	156	138.4 to 173.6	Yes	****	<0.0001
HNRNPK vs. HNRNPH1	110.1	92.49 to 127.7	Yes	****	<0.0001
HNRNPK vs. HNRNPR	216.4	198.7 to 234.0	Yes	****	<0.0001
HNRNPK vs. SYNCRIP	212.4	194.8 to 230.0	Yes	****	<0.0001
HNRNPK vs. HNRNPAB	153.8	136.2 to 171.4	Yes	****	<0.0001
HNRNPK vs. HNRNPD	147.3	129.7 to 164.9	Yes	****	<0.0001
HNRNPUL2 vs. HNRNPUL1	10.11	-7.498 to 27.72	No	ns	0.7685
HNRNPUL2 vs. HNRNPU	6.54	-11.07 to 24.15	No	ns	0.9874
HNRNPUL2 vs. HNRNPH3	6.86	-10.75 to 24.47	No	ns	0.9815
HNRNPUL2 vs. HNRNPF	-6.97	-24.58 to 10.64	No	ns	0.9791
HNRNPUL2 vs. HNRNPH2	-13.18	-30.79 to 4.432	No	ns	0.3703
HNRNPUL2 vs. HNRNPH1	-59.07	-76.68 to -41.46	Yes	****	<0.0001
HNRNPUL2 vs. HNRNPR	47.18	29.57 to 64.79	Yes	****	<0.0001
HNRNPUL2 vs. SYNCRIP	43.24	25.63 to 60.85	Yes	****	<0.0001
HNRNPUL2 vs. HNRNPAB	-15.34	-32.95 to 2.269	No	ns	0.1588
HNRNPUL2 vs. HNRNPD	-21.88	-39.49 to -4.271	Yes	**	0.003
HNRNPUL1 vs. HNRNPU	-3.573	-21.18 to 14.04	No	ns	>0.9999
HNRNPUL1 vs. HNRNPH3	-3.253	-20.86 to 14.36	No	ns	>0.9999
HNRNPUL1 vs. HNRNPF	-17.08	-34.69 to 0.5276	No	ns	0.0669
HNRNPUL1 vs. HNRNPH2	-23.29	-40.90 to -5.681	Yes	**	0.001
HNRNPUL1 vs. HNRNPH1	-69.19	-86.80 to -51.57	Yes	****	<0.0001
HNRNPUL1 vs. HNRNPR	37.06	19.45 to 54.67	Yes	****	<0.0001
HNRNPUL1 vs. SYNCRIP	33.13	15.52 to 50.74	Yes	****	<0.0001
HNRNPUL1 vs. HNRNPAB	-25.45	-43.07 to -7.844	Yes	***	0.0002
HNRNPUL1 vs. HNRNPD	-31.99	-49.61 to -14.38	Yes	****	<0.0001
HNRNPU vs. HNRNPH3	0.3198	-17.29 to 17.93	No	ns	>0.9999
HNRNPU vs. HNRNPF	-13.51	-31.12 to 4.101	No	ns	0.3309
HNRNPU vs. HNRNPH2	-19.72	-37.33 to -2.108	Yes	*	0.0137
HNRNPU vs. HNRNPH1	-65.61	-83.22 to -48.00	Yes	****	<0.0001
HNRNPU vs. HNRNPR	40.64	23.03 to 58.25	Yes	****	<0.0001
HNRNPU vs. SYNCRIP	36.7	19.09 to 54.31	Yes	****	<0.0001
HNRNPU vs. HNRNPAB	-21.88	-39.49 to -4.271	Yes	**	0.003
HNRNPU vs. HNRNPD	-28.42	-46.03 to -10.81	Yes	****	<0.0001
HNRNPH3 vs. HNRNPF	-13.83	-31.44 to 3.781	No	ns	0.2951
HNRNPH3 vs. HNRNPH2	-20.04	-37.65 to -2.428	Yes	*	0.0111
HNRNPH3 vs. HNRNPH1	-65.93	-83.54 to -48.32	Yes	****	<0.0001
HNRNPH3 vs. HNRNPR	40.32	22.71 to 57.93	Yes	****	<0.0001
HNRNPH3 vs. SYNCRIP	36.38	18.77 to 53.99	Yes	****	<0.0001
HNRNPH3 vs. HNRNPAB	-22.2	-39.81 to -4.591	Yes	**	0.0024
HNRNPH3 vs. HNRNPD	-28.74	-46.35 to -11.13	Yes	****	<0.0001
HNRNPF vs. HNRNPH2	-6.208	-23.82 to 11.40	No	ns	0.9918
HNRNPF vs. HNRNPH1	-52.1	-69.71 to -34.49	Yes	****	<0.0001
HNRNPF vs. HNRNPR	54.15	36.54 to 71.76	Yes	****	<0.0001
HNRNPF vs. SYNCRIP	50.21	32.60 to 67.82	Yes	****	<0.0001
HNRNPF vs. HNRNPAB	-8.372	-25.98 to 9.239	No	ns	0.9224
HNRNPF vs. HNRNPD	-14.91	-32.52 to 2.699	No	ns	0.1919
HNRNPH2 vs. HNRNPH1	-45.89	-63.50 to -28.28	Yes	****	<0.0001
HNRNPH2 vs. HNRNPR	60.36	42.74 to 77.97	Yes	****	<0.0001
HNRNPH2 vs. SYNCRIP	56.42	38.81 to 74.03	Yes	****	<0.0001
HNRNPH2 vs. HNRNPAB	-2.163	-19.77 to 15.45	No	ns	>0.9999
HNRNPH2 vs. HNRNPD	-8.703	-26.31 to 8.908	No	ns	0.9006
HNRNPH1 vs. HNRNPR	106.2	88.64 to 123.9	Yes	****	<0.0001
HNRNPH1 vs. SYNCRIP	102.3	84.70 to 119.9	Yes	****	<0.0001
HNRNPH1 vs. HNRNPAB	43.73	26.12 to 61.34	Yes	****	<0.0001
HNRNPH1 vs. HNRNPD	37.19	19.58 to 54.80	Yes	****	<0.0001
HNRNPR vs. SYNCRIP	-3.936	-21.55 to 13.67	No	ns	0.9999
HNRNPR vs. HNRNPAB	-62.52	-80.13 to -44.91	Yes	****	<0.0001
HNRNPR vs. HNRNPD	-69.06	-86.67 to -51.45	Yes	****	<0.0001
SYNCRIP vs. HNRNPAB	-58.58	-76.19 to -40.97	Yes	****	<0.0001
SYNCRIP vs. HNRNPD	-65.12	-82.73 to -47.51	Yes	****	<0.0001
HNRNPAB vs. HNRNPD	-6.54	-24.15 to 11.07	No	ns	0.9874
Artery - Coronary
HNRNPK vs. HNRNPUL2	169.2	151.6 to 186.8	Yes	****	<0.0001
HNRNPK vs. HNRNPUL1	179.3	161.7 to 196.9	Yes	****	<0.0001
HNRNPK vs. HNRNPU	175.7	158.1 to 193.3	Yes	****	<0.0001
HNRNPK vs. HNRNPH3	176	158.4 to 193.6	Yes	****	<0.0001
HNRNPK vs. HNRNPF	162.2	144.6 to 179.8	Yes	****	<0.0001
HNRNPK vs. HNRNPH2	156	138.4 to 173.6	Yes	****	<0.0001
HNRNPK vs. HNRNPH1	110.1	92.49 to 127.7	Yes	****	<0.0001
HNRNPK vs. HNRNPR	216.4	198.7 to 234.0	Yes	****	<0.0001
HNRNPK vs. SYNCRIP	212.4	194.8 to 230.0	Yes	****	<0.0001
HNRNPK vs. HNRNPAB	153.8	136.2 to 171.4	Yes	****	<0.0001
HNRNPK vs. HNRNPD	147.3	129.7 to 164.9	Yes	****	<0.0001
HNRNPUL2 vs. HNRNPUL1	10.11	-7.498 to 27.72	No	ns	0.7685
HNRNPUL2 vs. HNRNPU	6.54	-11.07 to 24.15	No	ns	0.9874
HNRNPUL2 vs. HNRNPH3	6.86	-10.75 to 24.47	No	ns	0.9815
HNRNPUL2 vs. HNRNPF	-6.97	-24.58 to 10.64	No	ns	0.9791
HNRNPUL2 vs. HNRNPH2	-13.18	-30.79 to 4.432	No	ns	0.3703
HNRNPUL2 vs. HNRNPH1	-59.07	-76.68 to -41.46	Yes	****	<0.0001
HNRNPUL2 vs. HNRNPR	47.18	29.57 to 64.79	Yes	****	<0.0001
HNRNPUL2 vs. SYNCRIP	43.24	25.63 to 60.85	Yes	****	<0.0001
HNRNPUL2 vs. HNRNPAB	-15.34	-32.95 to 2.269	No	ns	0.1588
HNRNPUL2 vs. HNRNPD	-21.88	-39.49 to -4.271	Yes	**	0.003
HNRNPUL1 vs. HNRNPU	-3.573	-21.18 to 14.04	No	ns	>0.9999
HNRNPUL1 vs. HNRNPH3	-3.253	-20.86 to 14.36	No	ns	>0.9999
HNRNPUL1 vs. HNRNPF	-17.08	-34.69 to 0.5276	No	ns	0.0669
HNRNPUL1 vs. HNRNPH2	-23.29	-40.90 to -5.681	Yes	**	0.001
HNRNPUL1 vs. HNRNPH1	-69.19	-86.80 to -51.57	Yes	****	<0.0001
HNRNPUL1 vs. HNRNPR	37.06	19.45 to 54.67	Yes	****	<0.0001
HNRNPUL1 vs. SYNCRIP	33.13	15.52 to 50.74	Yes	****	<0.0001
HNRNPUL1 vs. HNRNPAB	-25.45	-43.07 to -7.844	Yes	***	0.0002
HNRNPUL1 vs. HNRNPD	-31.99	-49.61 to -14.38	Yes	****	<0.0001
HNRNPU vs. HNRNPH3	0.3198	-17.29 to 17.93	No	ns	>0.9999
HNRNPU vs. HNRNPF	-13.51	-31.12 to 4.101	No	ns	0.3309
HNRNPU vs. HNRNPH2	-19.72	-37.33 to -2.108	Yes	*	0.0137
HNRNPU vs. HNRNPH1	-65.61	-83.22 to -48.00	Yes	****	<0.0001
HNRNPU vs. HNRNPR	40.64	23.03 to 58.25	Yes	****	<0.0001
HNRNPU vs. SYNCRIP	36.7	19.09 to 54.31	Yes	****	<0.0001
HNRNPU vs. HNRNPAB	-21.88	-39.49 to -4.271	Yes	**	0.003
HNRNPU vs. HNRNPD	-28.42	-46.03 to -10.81	Yes	****	<0.0001
HNRNPH3 vs. HNRNPF	-13.83	-31.44 to 3.781	No	ns	0.2951
HNRNPH3 vs. HNRNPH2	-20.04	-37.65 to -2.428	Yes	*	0.0111
HNRNPH3 vs. HNRNPH1	-65.93	-83.54 to -48.32	Yes	****	<0.0001
HNRNPH3 vs. HNRNPR	40.32	22.71 to 57.93	Yes	****	<0.0001
HNRNPH3 vs. SYNCRIP	36.38	18.77 to 53.99	Yes	****	<0.0001
HNRNPH3 vs. HNRNPAB	-22.2	-39.81 to -4.591	Yes	**	0.0024
HNRNPH3 vs. HNRNPD	-28.74	-46.35 to -11.13	Yes	****	<0.0001
HNRNPF vs. HNRNPH2	-6.208	-23.82 to 11.40	No	ns	0.9918
HNRNPF vs. HNRNPH1	-52.1	-69.71 to -34.49	Yes	****	<0.0001
HNRNPF vs. HNRNPR	54.15	36.54 to 71.76	Yes	****	<0.0001
HNRNPF vs. SYNCRIP	50.21	32.60 to 67.82	Yes	****	<0.0001
HNRNPF vs. HNRNPAB	-8.372	-25.98 to 9.239	No	ns	0.9224
HNRNPF vs. HNRNPD	-14.91	-32.52 to 2.699	No	ns	0.1919
HNRNPH2 vs. HNRNPH1	-45.89	-63.50 to -28.28	Yes	****	<0.0001
HNRNPH2 vs. HNRNPR	60.36	42.74 to 77.97	Yes	****	<0.0001
HNRNPH2 vs. SYNCRIP	56.42	38.81 to 74.03	Yes	****	<0.0001
HNRNPH2 vs. HNRNPAB	-2.163	-19.77 to 15.45	No	ns	>0.9999
HNRNPH2 vs. HNRNPD	-8.703	-26.31 to 8.908	No	ns	0.9006
HNRNPH1 vs. HNRNPR	106.2	88.64 to 123.9	Yes	****	<0.0001
HNRNPH1 vs. SYNCRIP	102.3	84.70 to 119.9	Yes	****	<0.0001
HNRNPH1 vs. HNRNPAB	43.73	26.12 to 61.34	Yes	****	<0.0001
HNRNPH1 vs. HNRNPD	37.19	19.58 to 54.80	Yes	****	<0.0001
HNRNPR vs. SYNCRIP	-3.936	-21.55 to 13.67	No	ns	0.9999
HNRNPR vs. HNRNPAB	-62.52	-80.13 to -44.91	Yes	****	<0.0001
HNRNPR vs. HNRNPD	-69.06	-86.67 to -51.45	Yes	****	<0.0001
SYNCRIP vs. HNRNPAB	-58.58	-76.19 to -40.97	Yes	****	<0.0001
SYNCRIP vs. HNRNPD	-65.12	-82.73 to -47.51	Yes	****	<0.0001
HNRNPAB vs. HNRNPD	-6.54	-24.15 to 11.07	No	ns	0.9874
Artery - Tibial
HNRNPK vs. HNRNPUL2	169.2	151.6 to 186.8	Yes	****	<0.0001
HNRNPK vs. HNRNPUL1	179.3	161.7 to 196.9	Yes	****	<0.0001
HNRNPK vs. HNRNPU	175.7	158.1 to 193.3	Yes	****	<0.0001
HNRNPK vs. HNRNPH3	176	158.4 to 193.6	Yes	****	<0.0001
HNRNPK vs. HNRNPF	162.2	144.6 to 179.8	Yes	****	<0.0001
HNRNPK vs. HNRNPH2	156	138.4 to 173.6	Yes	****	<0.0001
HNRNPK vs. HNRNPH1	110.1	92.49 to 127.7	Yes	****	<0.0001
HNRNPK vs. HNRNPR	216.4	198.7 to 234.0	Yes	****	<0.0001
HNRNPK vs. SYNCRIP	212.4	194.8 to 230.0	Yes	****	<0.0001
HNRNPK vs. HNRNPAB	153.8	136.2 to 171.4	Yes	****	<0.0001
HNRNPK vs. HNRNPD	147.3	129.7 to 164.9	Yes	****	<0.0001
HNRNPUL2 vs. HNRNPUL1	10.11	-7.498 to 27.72	No	ns	0.7685
HNRNPUL2 vs. HNRNPU	6.54	-11.07 to 24.15	No	ns	0.9874
HNRNPUL2 vs. HNRNPH3	6.86	-10.75 to 24.47	No	ns	0.9815
HNRNPUL2 vs. HNRNPF	-6.97	-24.58 to 10.64	No	ns	0.9791
HNRNPUL2 vs. HNRNPH2	-13.18	-30.79 to 4.432	No	ns	0.3703
HNRNPUL2 vs. HNRNPH1	-59.07	-76.68 to -41.46	Yes	****	<0.0001
HNRNPUL2 vs. HNRNPR	47.18	29.57 to 64.79	Yes	****	<0.0001
HNRNPUL2 vs. SYNCRIP	43.24	25.63 to 60.85	Yes	****	<0.0001
HNRNPUL2 vs. HNRNPAB	-15.34	-32.95 to 2.269	No	ns	0.1588
HNRNPUL2 vs. HNRNPD	-21.88	-39.49 to -4.271	Yes	**	0.003
HNRNPUL1 vs. HNRNPU	-3.573	-21.18 to 14.04	No	ns	>0.9999
HNRNPUL1 vs. HNRNPH3	-3.253	-20.86 to 14.36	No	ns	>0.9999
HNRNPUL1 vs. HNRNPF	-17.08	-34.69 to 0.5276	No	ns	0.0669
HNRNPUL1 vs. HNRNPH2	-23.29	-40.90 to -5.681	Yes	**	0.001
HNRNPUL1 vs. HNRNPH1	-69.19	-86.80 to -51.57	Yes	****	<0.0001
HNRNPUL1 vs. HNRNPR	37.06	19.45 to 54.67	Yes	****	<0.0001
HNRNPUL1 vs. SYNCRIP	33.13	15.52 to 50.74	Yes	****	<0.0001
HNRNPUL1 vs. HNRNPAB	-25.45	-43.07 to -7.844	Yes	***	0.0002
HNRNPUL1 vs. HNRNPD	-31.99	-49.61 to -14.38	Yes	****	<0.0001
HNRNPU vs. HNRNPH3	0.3198	-17.29 to 17.93	No	ns	>0.9999
HNRNPU vs. HNRNPF	-13.51	-31.12 to 4.101	No	ns	0.3309
HNRNPU vs. HNRNPH2	-19.72	-37.33 to -2.108	Yes	*	0.0137
HNRNPU vs. HNRNPH1	-65.61	-83.22 to -48.00	Yes	****	<0.0001
HNRNPU vs. HNRNPR	40.64	23.03 to 58.25	Yes	****	<0.0001
HNRNPU vs. SYNCRIP	36.7	19.09 to 54.31	Yes	****	<0.0001
HNRNPU vs. HNRNPAB	-21.88	-39.49 to -4.271	Yes	**	0.003
HNRNPU vs. HNRNPD	-28.42	-46.03 to -10.81	Yes	****	<0.0001
HNRNPH3 vs. HNRNPF	-13.83	-31.44 to 3.781	No	ns	0.2951
HNRNPH3 vs. HNRNPH2	-20.04	-37.65 to -2.428	Yes	*	0.0111
HNRNPH3 vs. HNRNPH1	-65.93	-83.54 to -48.32	Yes	****	<0.0001
HNRNPH3 vs. HNRNPR	40.32	22.71 to 57.93	Yes	****	<0.0001
HNRNPH3 vs. SYNCRIP	36.38	18.77 to 53.99	Yes	****	<0.0001
HNRNPH3 vs. HNRNPAB	-22.2	-39.81 to -4.591	Yes	**	0.0024
HNRNPH3 vs. HNRNPD	-28.74	-46.35 to -11.13	Yes	****	<0.0001
HNRNPF vs. HNRNPH2	-6.208	-23.82 to 11.40	No	ns	0.9918
HNRNPF vs. HNRNPH1	-52.1	-69.71 to -34.49	Yes	****	<0.0001
HNRNPF vs. HNRNPR	54.15	36.54 to 71.76	Yes	****	<0.0001
HNRNPF vs. SYNCRIP	50.21	32.60 to 67.82	Yes	****	<0.0001
HNRNPF vs. HNRNPAB	-8.372	-25.98 to 9.239	No	ns	0.9224
HNRNPF vs. HNRNPD	-14.91	-32.52 to 2.699	No	ns	0.1919
HNRNPH2 vs. HNRNPH1	-45.89	-63.50 to -28.28	Yes	****	<0.0001
HNRNPH2 vs. HNRNPR	60.36	42.74 to 77.97	Yes	****	<0.0001
HNRNPH2 vs. SYNCRIP	56.42	38.81 to 74.03	Yes	****	<0.0001
HNRNPH2 vs. HNRNPAB	-2.163	-19.77 to 15.45	No	ns	>0.9999
HNRNPH2 vs. HNRNPD	-8.703	-26.31 to 8.908	No	ns	0.9006
HNRNPH1 vs. HNRNPR	106.2	88.64 to 123.9	Yes	****	<0.0001
HNRNPH1 vs. SYNCRIP	102.3	84.70 to 119.9	Yes	****	<0.0001
HNRNPH1 vs. HNRNPAB	43.73	26.12 to 61.34	Yes	****	<0.0001
HNRNPH1 vs. HNRNPD	37.19	19.58 to 54.80	Yes	****	<0.0001
HNRNPR vs. SYNCRIP	-3.936	-21.55 to 13.67	No	ns	0.9999
HNRNPR vs. HNRNPAB	-62.52	-80.13 to -44.91	Yes	****	<0.0001
HNRNPR vs. HNRNPD	-69.06	-86.67 to -51.45	Yes	****	<0.0001
SYNCRIP vs. HNRNPAB	-58.58	-76.19 to -40.97	Yes	****	<0.0001
SYNCRIP vs. HNRNPD	-65.12	-82.73 to -47.51	Yes	****	<0.0001
HNRNPAB vs. HNRNPD	-6.54	-24.15 to 11.07	No	ns	0.9874
Bladder
HNRNPK vs. HNRNPUL2	169.2	151.6 to 186.8	Yes	****	<0.0001
HNRNPK vs. HNRNPUL1	179.3	161.7 to 196.9	Yes	****	<0.0001
HNRNPK vs. HNRNPU	175.7	158.1 to 193.3	Yes	****	<0.0001
HNRNPK vs. HNRNPH3	176	158.4 to 193.6	Yes	****	<0.0001
HNRNPK vs. HNRNPF	162.2	144.6 to 179.8	Yes	****	<0.0001
HNRNPK vs. HNRNPH2	156	138.4 to 173.6	Yes	****	<0.0001
HNRNPK vs. HNRNPH1	110.1	92.49 to 127.7	Yes	****	<0.0001
HNRNPK vs. HNRNPR	216.4	198.7 to 234.0	Yes	****	<0.0001
HNRNPK vs. SYNCRIP	212.4	194.8 to 230.0	Yes	****	<0.0001
HNRNPK vs. HNRNPAB	153.8	136.2 to 171.4	Yes	****	<0.0001
HNRNPK vs. HNRNPD	147.3	129.7 to 164.9	Yes	****	<0.0001
HNRNPUL2 vs. HNRNPUL1	10.11	-7.498 to 27.72	No	ns	0.7685
HNRNPUL2 vs. HNRNPU	6.54	-11.07 to 24.15	No	ns	0.9874
HNRNPUL2 vs. HNRNPH3	6.86	-10.75 to 24.47	No	ns	0.9815
HNRNPUL2 vs. HNRNPF	-6.97	-24.58 to 10.64	No	ns	0.9791
HNRNPUL2 vs. HNRNPH2	-13.18	-30.79 to 4.432	No	ns	0.3703
HNRNPUL2 vs. HNRNPH1	-59.07	-76.68 to -41.46	Yes	****	<0.0001
HNRNPUL2 vs. HNRNPR	47.18	29.57 to 64.79	Yes	****	<0.0001
HNRNPUL2 vs. SYNCRIP	43.24	25.63 to 60.85	Yes	****	<0.0001
HNRNPUL2 vs. HNRNPAB	-15.34	-32.95 to 2.269	No	ns	0.1588
HNRNPUL2 vs. HNRNPD	-21.88	-39.49 to -4.271	Yes	**	0.003
HNRNPUL1 vs. HNRNPU	-3.573	-21.18 to 14.04	No	ns	>0.9999
HNRNPUL1 vs. HNRNPH3	-3.253	-20.86 to 14.36	No	ns	>0.9999
HNRNPUL1 vs. HNRNPF	-17.08	-34.69 to 0.5276	No	ns	0.0669
HNRNPUL1 vs. HNRNPH2	-23.29	-40.90 to -5.681	Yes	**	0.001
HNRNPUL1 vs. HNRNPH1	-69.19	-86.80 to -51.57	Yes	****	<0.0001
HNRNPUL1 vs. HNRNPR	37.06	19.45 to 54.67	Yes	****	<0.0001
HNRNPUL1 vs. SYNCRIP	33.13	15.52 to 50.74	Yes	****	<0.0001
HNRNPUL1 vs. HNRNPAB	-25.45	-43.07 to -7.844	Yes	***	0.0002
HNRNPUL1 vs. HNRNPD	-31.99	-49.61 to -14.38	Yes	****	<0.0001
HNRNPU vs. HNRNPH3	0.3198	-17.29 to 17.93	No	ns	>0.9999
HNRNPU vs. HNRNPF	-13.51	-31.12 to 4.101	No	ns	0.3309
HNRNPU vs. HNRNPH2	-19.72	-37.33 to -2.108	Yes	*	0.0137
HNRNPU vs. HNRNPH1	-65.61	-83.22 to -48.00	Yes	****	<0.0001
HNRNPU vs. HNRNPR	40.64	23.03 to 58.25	Yes	****	<0.0001
HNRNPU vs. SYNCRIP	36.7	19.09 to 54.31	Yes	****	<0.0001
HNRNPU vs. HNRNPAB	-21.88	-39.49 to -4.271	Yes	**	0.003
HNRNPU vs. HNRNPD	-28.42	-46.03 to -10.81	Yes	****	<0.0001
HNRNPH3 vs. HNRNPF	-13.83	-31.44 to 3.781	No	ns	0.2951
HNRNPH3 vs. HNRNPH2	-20.04	-37.65 to -2.428	Yes	*	0.0111
HNRNPH3 vs. HNRNPH1	-65.93	-83.54 to -48.32	Yes	****	<0.0001
HNRNPH3 vs. HNRNPR	40.32	22.71 to 57.93	Yes	****	<0.0001
HNRNPH3 vs. SYNCRIP	36.38	18.77 to 53.99	Yes	****	<0.0001
HNRNPH3 vs. HNRNPAB	-22.2	-39.81 to -4.591	Yes	**	0.0024
HNRNPH3 vs. HNRNPD	-28.74	-46.35 to -11.13	Yes	****	<0.0001
HNRNPF vs. HNRNPH2	-6.208	-23.82 to 11.40	No	ns	0.9918
HNRNPF vs. HNRNPH1	-52.1	-69.71 to -34.49	Yes	****	<0.0001
HNRNPF vs. HNRNPR	54.15	36.54 to 71.76	Yes	****	<0.0001
HNRNPF vs. SYNCRIP	50.21	32.60 to 67.82	Yes	****	<0.0001
HNRNPF vs. HNRNPAB	-8.372	-25.98 to 9.239	No	ns	0.9224
HNRNPF vs. HNRNPD	-14.91	-32.52 to 2.699	No	ns	0.1919
HNRNPH2 vs. HNRNPH1	-45.89	-63.50 to -28.28	Yes	****	<0.0001
HNRNPH2 vs. HNRNPR	60.36	42.74 to 77.97	Yes	****	<0.0001
HNRNPH2 vs. SYNCRIP	56.42	38.81 to 74.03	Yes	****	<0.0001
HNRNPH2 vs. HNRNPAB	-2.163	-19.77 to 15.45	No	ns	>0.9999
HNRNPH2 vs. HNRNPD	-8.703	-26.31 to 8.908	No	ns	0.9006
HNRNPH1 vs. HNRNPR	106.2	88.64 to 123.9	Yes	****	<0.0001
HNRNPH1 vs. SYNCRIP	102.3	84.70 to 119.9	Yes	****	<0.0001
HNRNPH1 vs. HNRNPAB	43.73	26.12 to 61.34	Yes	****	<0.0001
HNRNPH1 vs. HNRNPD	37.19	19.58 to 54.80	Yes	****	<0.0001
HNRNPR vs. SYNCRIP	-3.936	-21.55 to 13.67	No	ns	0.9999
HNRNPR vs. HNRNPAB	-62.52	-80.13 to -44.91	Yes	****	<0.0001
HNRNPR vs. HNRNPD	-69.06	-86.67 to -51.45	Yes	****	<0.0001
SYNCRIP vs. HNRNPAB	-58.58	-76.19 to -40.97	Yes	****	<0.0001
SYNCRIP vs. HNRNPD	-65.12	-82.73 to -47.51	Yes	****	<0.0001
HNRNPAB vs. HNRNPD	-6.54	-24.15 to 11.07	No	ns	0.9874
Brain - Amygdala
HNRNPK vs. HNRNPUL2	169.2	151.6 to 186.8	Yes	****	<0.0001
HNRNPK vs. HNRNPUL1	179.3	161.7 to 196.9	Yes	****	<0.0001
HNRNPK vs. HNRNPU	175.7	158.1 to 193.3	Yes	****	<0.0001
HNRNPK vs. HNRNPH3	176	158.4 to 193.6	Yes	****	<0.0001
HNRNPK vs. HNRNPF	162.2	144.6 to 179.8	Yes	****	<0.0001
HNRNPK vs. HNRNPH2	156	138.4 to 173.6	Yes	****	<0.0001
HNRNPK vs. HNRNPH1	110.1	92.49 to 127.7	Yes	****	<0.0001
HNRNPK vs. HNRNPR	216.4	198.7 to 234.0	Yes	****	<0.0001
HNRNPK vs. SYNCRIP	212.4	194.8 to 230.0	Yes	****	<0.0001
HNRNPK vs. HNRNPAB	153.8	136.2 to 171.4	Yes	****	<0.0001
HNRNPK vs. HNRNPD	147.3	129.7 to 164.9	Yes	****	<0.0001
HNRNPUL2 vs. HNRNPUL1	10.11	-7.498 to 27.72	No	ns	0.7685
HNRNPUL2 vs. HNRNPU	6.54	-11.07 to 24.15	No	ns	0.9874
HNRNPUL2 vs. HNRNPH3	6.86	-10.75 to 24.47	No	ns	0.9815
HNRNPUL2 vs. HNRNPF	-6.97	-24.58 to 10.64	No	ns	0.9791
HNRNPUL2 vs. HNRNPH2	-13.18	-30.79 to 4.432	No	ns	0.3703
HNRNPUL2 vs. HNRNPH1	-59.07	-76.68 to -41.46	Yes	****	<0.0001
HNRNPUL2 vs. HNRNPR	47.18	29.57 to 64.79	Yes	****	<0.0001
HNRNPUL2 vs. SYNCRIP	43.24	25.63 to 60.85	Yes	****	<0.0001
HNRNPUL2 vs. HNRNPAB	-15.34	-32.95 to 2.269	No	ns	0.1588
HNRNPUL2 vs. HNRNPD	-21.88	-39.49 to -4.271	Yes	**	0.003
HNRNPUL1 vs. HNRNPU	-3.573	-21.18 to 14.04	No	ns	>0.9999
HNRNPUL1 vs. HNRNPH3	-3.253	-20.86 to 14.36	No	ns	>0.9999
HNRNPUL1 vs. HNRNPF	-17.08	-34.69 to 0.5276	No	ns	0.0669
HNRNPUL1 vs. HNRNPH2	-23.29	-40.90 to -5.681	Yes	**	0.001
HNRNPUL1 vs. HNRNPH1	-69.19	-86.80 to -51.57	Yes	****	<0.0001
HNRNPUL1 vs. HNRNPR	37.06	19.45 to 54.67	Yes	****	<0.0001
HNRNPUL1 vs. SYNCRIP	33.13	15.52 to 50.74	Yes	****	<0.0001
HNRNPUL1 vs. HNRNPAB	-25.45	-43.07 to -7.844	Yes	***	0.0002
HNRNPUL1 vs. HNRNPD	-31.99	-49.61 to -14.38	Yes	****	<0.0001
HNRNPU vs. HNRNPH3	0.3198	-17.29 to 17.93	No	ns	>0.9999
HNRNPU vs. HNRNPF	-13.51	-31.12 to 4.101	No	ns	0.3309
HNRNPU vs. HNRNPH2	-19.72	-37.33 to -2.108	Yes	*	0.0137
HNRNPU vs. HNRNPH1	-65.61	-83.22 to -48.00	Yes	****	<0.0001
HNRNPU vs. HNRNPR	40.64	23.03 to 58.25	Yes	****	<0.0001
HNRNPU vs. SYNCRIP	36.7	19.09 to 54.31	Yes	****	<0.0001
HNRNPU vs. HNRNPAB	-21.88	-39.49 to -4.271	Yes	**	0.003
HNRNPU vs. HNRNPD	-28.42	-46.03 to -10.81	Yes	****	<0.0001
HNRNPH3 vs. HNRNPF	-13.83	-31.44 to 3.781	No	ns	0.2951
HNRNPH3 vs. HNRNPH2	-20.04	-37.65 to -2.428	Yes	*	0.0111
HNRNPH3 vs. HNRNPH1	-65.93	-83.54 to -48.32	Yes	****	<0.0001
HNRNPH3 vs. HNRNPR	40.32	22.71 to 57.93	Yes	****	<0.0001
HNRNPH3 vs. SYNCRIP	36.38	18.77 to 53.99	Yes	****	<0.0001
HNRNPH3 vs. HNRNPAB	-22.2	-39.81 to -4.591	Yes	**	0.0024
HNRNPH3 vs. HNRNPD	-28.74	-46.35 to -11.13	Yes	****	<0.0001
HNRNPF vs. HNRNPH2	-6.208	-23.82 to 11.40	No	ns	0.9918
HNRNPF vs. HNRNPH1	-52.1	-69.71 to -34.49	Yes	****	<0.0001
HNRNPF vs. HNRNPR	54.15	36.54 to 71.76	Yes	****	<0.0001
HNRNPF vs. SYNCRIP	50.21	32.60 to 67.82	Yes	****	<0.0001
HNRNPF vs. HNRNPAB	-8.372	-25.98 to 9.239	No	ns	0.9224
HNRNPF vs. HNRNPD	-14.91	-32.52 to 2.699	No	ns	0.1919
HNRNPH2 vs. HNRNPH1	-45.89	-63.50 to -28.28	Yes	****	<0.0001
HNRNPH2 vs. HNRNPR	60.36	42.74 to 77.97	Yes	****	<0.0001
HNRNPH2 vs. SYNCRIP	56.42	38.81 to 74.03	Yes	****	<0.0001
HNRNPH2 vs. HNRNPAB	-2.163	-19.77 to 15.45	No	ns	>0.9999
HNRNPH2 vs. HNRNPD	-8.703	-26.31 to 8.908	No	ns	0.9006
HNRNPH1 vs. HNRNPR	106.2	88.64 to 123.9	Yes	****	<0.0001
HNRNPH1 vs. SYNCRIP	102.3	84.70 to 119.9	Yes	****	<0.0001
HNRNPH1 vs. HNRNPAB	43.73	26.12 to 61.34	Yes	****	<0.0001
HNRNPH1 vs. HNRNPD	37.19	19.58 to 54.80	Yes	****	<0.0001
HNRNPR vs. SYNCRIP	-3.936	-21.55 to 13.67	No	ns	0.9999
HNRNPR vs. HNRNPAB	-62.52	-80.13 to -44.91	Yes	****	<0.0001
HNRNPR vs. HNRNPD	-69.06	-86.67 to -51.45	Yes	****	<0.0001
SYNCRIP vs. HNRNPAB	-58.58	-76.19 to -40.97	Yes	****	<0.0001
SYNCRIP vs. HNRNPD	-65.12	-82.73 to -47.51	Yes	****	<0.0001
HNRNPAB vs. HNRNPD	-6.54	-24.15 to 11.07	No	ns	0.9874
Brain - Anterior cingulate cortex (BA24)
HNRNPK vs. HNRNPUL2	169.2	151.6 to 186.8	Yes	****	<0.0001
HNRNPK vs. HNRNPUL1	179.3	161.7 to 196.9	Yes	****	<0.0001
HNRNPK vs. HNRNPU	175.7	158.1 to 193.3	Yes	****	<0.0001
HNRNPK vs. HNRNPH3	176	158.4 to 193.6	Yes	****	<0.0001
HNRNPK vs. HNRNPF	162.2	144.6 to 179.8	Yes	****	<0.0001
HNRNPK vs. HNRNPH2	156	138.4 to 173.6	Yes	****	<0.0001
HNRNPK vs. HNRNPH1	110.1	92.49 to 127.7	Yes	****	<0.0001
HNRNPK vs. HNRNPR	216.4	198.7 to 234.0	Yes	****	<0.0001
HNRNPK vs. SYNCRIP	212.4	194.8 to 230.0	Yes	****	<0.0001
HNRNPK vs. HNRNPAB	153.8	136.2 to 171.4	Yes	****	<0.0001
HNRNPK vs. HNRNPD	147.3	129.7 to 164.9	Yes	****	<0.0001
HNRNPUL2 vs. HNRNPUL1	10.11	-7.498 to 27.72	No	ns	0.7685
HNRNPUL2 vs. HNRNPU	6.54	-11.07 to 24.15	No	ns	0.9874
HNRNPUL2 vs. HNRNPH3	6.86	-10.75 to 24.47	No	ns	0.9815
HNRNPUL2 vs. HNRNPF	-6.97	-24.58 to 10.64	No	ns	0.9791
HNRNPUL2 vs. HNRNPH2	-13.18	-30.79 to 4.432	No	ns	0.3703
HNRNPUL2 vs. HNRNPH1	-59.07	-76.68 to -41.46	Yes	****	<0.0001
HNRNPUL2 vs. HNRNPR	47.18	29.57 to 64.79	Yes	****	<0.0001
HNRNPUL2 vs. SYNCRIP	43.24	25.63 to 60.85	Yes	****	<0.0001
HNRNPUL2 vs. HNRNPAB	-15.34	-32.95 to 2.269	No	ns	0.1588
HNRNPUL2 vs. HNRNPD	-21.88	-39.49 to -4.271	Yes	**	0.003
HNRNPUL1 vs. HNRNPU	-3.573	-21.18 to 14.04	No	ns	>0.9999
HNRNPUL1 vs. HNRNPH3	-3.253	-20.86 to 14.36	No	ns	>0.9999
HNRNPUL1 vs. HNRNPF	-17.08	-34.69 to 0.5276	No	ns	0.0669
HNRNPUL1 vs. HNRNPH2	-23.29	-40.90 to -5.681	Yes	**	0.001
HNRNPUL1 vs. HNRNPH1	-69.19	-86.80 to -51.57	Yes	****	<0.0001
HNRNPUL1 vs. HNRNPR	37.06	19.45 to 54.67	Yes	****	<0.0001
HNRNPUL1 vs. SYNCRIP	33.13	15.52 to 50.74	Yes	****	<0.0001
HNRNPUL1 vs. HNRNPAB	-25.45	-43.07 to -7.844	Yes	***	0.0002
HNRNPUL1 vs. HNRNPD	-31.99	-49.61 to -14.38	Yes	****	<0.0001
HNRNPU vs. HNRNPH3	0.3198	-17.29 to 17.93	No	ns	>0.9999
HNRNPU vs. HNRNPF	-13.51	-31.12 to 4.101	No	ns	0.3309
HNRNPU vs. HNRNPH2	-19.72	-37.33 to -2.108	Yes	*	0.0137
HNRNPU vs. HNRNPH1	-65.61	-83.22 to -48.00	Yes	****	<0.0001
HNRNPU vs. HNRNPR	40.64	23.03 to 58.25	Yes	****	<0.0001
HNRNPU vs. SYNCRIP	36.7	19.09 to 54.31	Yes	****	<0.0001
HNRNPU vs. HNRNPAB	-21.88	-39.49 to -4.271	Yes	**	0.003
HNRNPU vs. HNRNPD	-28.42	-46.03 to -10.81	Yes	****	<0.0001
HNRNPH3 vs. HNRNPF	-13.83	-31.44 to 3.781	No	ns	0.2951
HNRNPH3 vs. HNRNPH2	-20.04	-37.65 to -2.428	Yes	*	0.0111
HNRNPH3 vs. HNRNPH1	-65.93	-83.54 to -48.32	Yes	****	<0.0001
HNRNPH3 vs. HNRNPR	40.32	22.71 to 57.93	Yes	****	<0.0001
HNRNPH3 vs. SYNCRIP	36.38	18.77 to 53.99	Yes	****	<0.0001
HNRNPH3 vs. HNRNPAB	-22.2	-39.81 to -4.591	Yes	**	0.0024
HNRNPH3 vs. HNRNPD	-28.74	-46.35 to -11.13	Yes	****	<0.0001
HNRNPF vs. HNRNPH2	-6.208	-23.82 to 11.40	No	ns	0.9918
HNRNPF vs. HNRNPH1	-52.1	-69.71 to -34.49	Yes	****	<0.0001
HNRNPF vs. HNRNPR	54.15	36.54 to 71.76	Yes	****	<0.0001
HNRNPF vs. SYNCRIP	50.21	32.60 to 67.82	Yes	****	<0.0001
HNRNPF vs. HNRNPAB	-8.372	-25.98 to 9.239	No	ns	0.9224
HNRNPF vs. HNRNPD	-14.91	-32.52 to 2.699	No	ns	0.1919
HNRNPH2 vs. HNRNPH1	-45.89	-63.50 to -28.28	Yes	****	<0.0001
HNRNPH2 vs. HNRNPR	60.36	42.74 to 77.97	Yes	****	<0.0001
HNRNPH2 vs. SYNCRIP	56.42	38.81 to 74.03	Yes	****	<0.0001
HNRNPH2 vs. HNRNPAB	-2.163	-19.77 to 15.45	No	ns	>0.9999
HNRNPH2 vs. HNRNPD	-8.703	-26.31 to 8.908	No	ns	0.9006
HNRNPH1 vs. HNRNPR	106.2	88.64 to 123.9	Yes	****	<0.0001
HNRNPH1 vs. SYNCRIP	102.3	84.70 to 119.9	Yes	****	<0.0001
HNRNPH1 vs. HNRNPAB	43.73	26.12 to 61.34	Yes	****	<0.0001
HNRNPH1 vs. HNRNPD	37.19	19.58 to 54.80	Yes	****	<0.0001
HNRNPR vs. SYNCRIP	-3.936	-21.55 to 13.67	No	ns	0.9999
HNRNPR vs. HNRNPAB	-62.52	-80.13 to -44.91	Yes	****	<0.0001
HNRNPR vs. HNRNPD	-69.06	-86.67 to -51.45	Yes	****	<0.0001
SYNCRIP vs. HNRNPAB	-58.58	-76.19 to -40.97	Yes	****	<0.0001
SYNCRIP vs. HNRNPD	-65.12	-82.73 to -47.51	Yes	****	<0.0001
HNRNPAB vs. HNRNPD	-6.54	-24.15 to 11.07	No	ns	0.9874
Brain - Caudate (basal ganglia)
HNRNPK vs. HNRNPUL2	169.2	151.6 to 186.8	Yes	****	<0.0001
HNRNPK vs. HNRNPUL1	179.3	161.7 to 196.9	Yes	****	<0.0001
HNRNPK vs. HNRNPU	175.7	158.1 to 193.3	Yes	****	<0.0001
HNRNPK vs. HNRNPH3	176	158.4 to 193.6	Yes	****	<0.0001
HNRNPK vs. HNRNPF	162.2	144.6 to 179.8	Yes	****	<0.0001
HNRNPK vs. HNRNPH2	156	138.4 to 173.6	Yes	****	<0.0001
HNRNPK vs. HNRNPH1	110.1	92.49 to 127.7	Yes	****	<0.0001
HNRNPK vs. HNRNPR	216.4	198.7 to 234.0	Yes	****	<0.0001
HNRNPK vs. SYNCRIP	212.4	194.8 to 230.0	Yes	****	<0.0001
HNRNPK vs. HNRNPAB	153.8	136.2 to 171.4	Yes	****	<0.0001
HNRNPK vs. HNRNPD	147.3	129.7 to 164.9	Yes	****	<0.0001
HNRNPUL2 vs. HNRNPUL1	10.11	-7.498 to 27.72	No	ns	0.7685
HNRNPUL2 vs. HNRNPU	6.54	-11.07 to 24.15	No	ns	0.9874
HNRNPUL2 vs. HNRNPH3	6.86	-10.75 to 24.47	No	ns	0.9815
HNRNPUL2 vs. HNRNPF	-6.97	-24.58 to 10.64	No	ns	0.9791
HNRNPUL2 vs. HNRNPH2	-13.18	-30.79 to 4.432	No	ns	0.3703
HNRNPUL2 vs. HNRNPH1	-59.07	-76.68 to -41.46	Yes	****	<0.0001
HNRNPUL2 vs. HNRNPR	47.18	29.57 to 64.79	Yes	****	<0.0001
HNRNPUL2 vs. SYNCRIP	43.24	25.63 to 60.85	Yes	****	<0.0001
HNRNPUL2 vs. HNRNPAB	-15.34	-32.95 to 2.269	No	ns	0.1588
HNRNPUL2 vs. HNRNPD	-21.88	-39.49 to -4.271	Yes	**	0.003
HNRNPUL1 vs. HNRNPU	-3.573	-21.18 to 14.04	No	ns	>0.9999
HNRNPUL1 vs. HNRNPH3	-3.253	-20.86 to 14.36	No	ns	>0.9999
HNRNPUL1 vs. HNRNPF	-17.08	-34.69 to 0.5276	No	ns	0.0669
HNRNPUL1 vs. HNRNPH2	-23.29	-40.90 to -5.681	Yes	**	0.001
HNRNPUL1 vs. HNRNPH1	-69.19	-86.80 to -51.57	Yes	****	<0.0001
HNRNPUL1 vs. HNRNPR	37.06	19.45 to 54.67	Yes	****	<0.0001
HNRNPUL1 vs. SYNCRIP	33.13	15.52 to 50.74	Yes	****	<0.0001
HNRNPUL1 vs. HNRNPAB	-25.45	-43.07 to -7.844	Yes	***	0.0002
HNRNPUL1 vs. HNRNPD	-31.99	-49.61 to -14.38	Yes	****	<0.0001
HNRNPU vs. HNRNPH3	0.3198	-17.29 to 17.93	No	ns	>0.9999
HNRNPU vs. HNRNPF	-13.51	-31.12 to 4.101	No	ns	0.3309
HNRNPU vs. HNRNPH2	-19.72	-37.33 to -2.108	Yes	*	0.0137
HNRNPU vs. HNRNPH1	-65.61	-83.22 to -48.00	Yes	****	<0.0001
HNRNPU vs. HNRNPR	40.64	23.03 to 58.25	Yes	****	<0.0001
HNRNPU vs. SYNCRIP	36.7	19.09 to 54.31	Yes	****	<0.0001
HNRNPU vs. HNRNPAB	-21.88	-39.49 to -4.271	Yes	**	0.003
HNRNPU vs. HNRNPD	-28.42	-46.03 to -10.81	Yes	****	<0.0001
HNRNPH3 vs. HNRNPF	-13.83	-31.44 to 3.781	No	ns	0.2951
HNRNPH3 vs. HNRNPH2	-20.04	-37.65 to -2.428	Yes	*	0.0111
HNRNPH3 vs. HNRNPH1	-65.93	-83.54 to -48.32	Yes	****	<0.0001
HNRNPH3 vs. HNRNPR	40.32	22.71 to 57.93	Yes	****	<0.0001
HNRNPH3 vs. SYNCRIP	36.38	18.77 to 53.99	Yes	****	<0.0001
HNRNPH3 vs. HNRNPAB	-22.2	-39.81 to -4.591	Yes	**	0.0024
HNRNPH3 vs. HNRNPD	-28.74	-46.35 to -11.13	Yes	****	<0.0001
HNRNPF vs. HNRNPH2	-6.208	-23.82 to 11.40	No	ns	0.9918
HNRNPF vs. HNRNPH1	-52.1	-69.71 to -34.49	Yes	****	<0.0001
HNRNPF vs. HNRNPR	54.15	36.54 to 71.76	Yes	****	<0.0001
HNRNPF vs. SYNCRIP	50.21	32.60 to 67.82	Yes	****	<0.0001
HNRNPF vs. HNRNPAB	-8.372	-25.98 to 9.239	No	ns	0.9224
HNRNPF vs. HNRNPD	-14.91	-32.52 to 2.699	No	ns	0.1919
HNRNPH2 vs. HNRNPH1	-45.89	-63.50 to -28.28	Yes	****	<0.0001
HNRNPH2 vs. HNRNPR	60.36	42.74 to 77.97	Yes	****	<0.0001
HNRNPH2 vs. SYNCRIP	56.42	38.81 to 74.03	Yes	****	<0.0001
HNRNPH2 vs. HNRNPAB	-2.163	-19.77 to 15.45	No	ns	>0.9999
HNRNPH2 vs. HNRNPD	-8.703	-26.31 to 8.908	No	ns	0.9006
HNRNPH1 vs. HNRNPR	106.2	88.64 to 123.9	Yes	****	<0.0001
HNRNPH1 vs. SYNCRIP	102.3	84.70 to 119.9	Yes	****	<0.0001
HNRNPH1 vs. HNRNPAB	43.73	26.12 to 61.34	Yes	****	<0.0001
HNRNPH1 vs. HNRNPD	37.19	19.58 to 54.80	Yes	****	<0.0001
HNRNPR vs. SYNCRIP	-3.936	-21.55 to 13.67	No	ns	0.9999
HNRNPR vs. HNRNPAB	-62.52	-80.13 to -44.91	Yes	****	<0.0001
HNRNPR vs. HNRNPD	-69.06	-86.67 to -51.45	Yes	****	<0.0001
SYNCRIP vs. HNRNPAB	-58.58	-76.19 to -40.97	Yes	****	<0.0001
SYNCRIP vs. HNRNPD	-65.12	-82.73 to -47.51	Yes	****	<0.0001
HNRNPAB vs. HNRNPD	-6.54	-24.15 to 11.07	No	ns	0.9874
Brain - Cerebellar Hemisphere
HNRNPK vs. HNRNPUL2	169.2	151.6 to 186.8	Yes	****	<0.0001
HNRNPK vs. HNRNPUL1	179.3	161.7 to 196.9	Yes	****	<0.0001
HNRNPK vs. HNRNPU	175.7	158.1 to 193.3	Yes	****	<0.0001
HNRNPK vs. HNRNPH3	176	158.4 to 193.6	Yes	****	<0.0001
HNRNPK vs. HNRNPF	162.2	144.6 to 179.8	Yes	****	<0.0001
HNRNPK vs. HNRNPH2	156	138.4 to 173.6	Yes	****	<0.0001
HNRNPK vs. HNRNPH1	110.1	92.49 to 127.7	Yes	****	<0.0001
HNRNPK vs. HNRNPR	216.4	198.7 to 234.0	Yes	****	<0.0001
HNRNPK vs. SYNCRIP	212.4	194.8 to 230.0	Yes	****	<0.0001
HNRNPK vs. HNRNPAB	153.8	136.2 to 171.4	Yes	****	<0.0001
HNRNPK vs. HNRNPD	147.3	129.7 to 164.9	Yes	****	<0.0001
HNRNPUL2 vs. HNRNPUL1	10.11	-7.498 to 27.72	No	ns	0.7685
HNRNPUL2 vs. HNRNPU	6.54	-11.07 to 24.15	No	ns	0.9874
HNRNPUL2 vs. HNRNPH3	6.86	-10.75 to 24.47	No	ns	0.9815
HNRNPUL2 vs. HNRNPF	-6.97	-24.58 to 10.64	No	ns	0.9791
HNRNPUL2 vs. HNRNPH2	-13.18	-30.79 to 4.432	No	ns	0.3703
HNRNPUL2 vs. HNRNPH1	-59.07	-76.68 to -41.46	Yes	****	<0.0001
HNRNPUL2 vs. HNRNPR	47.18	29.57 to 64.79	Yes	****	<0.0001
HNRNPUL2 vs. SYNCRIP	43.24	25.63 to 60.85	Yes	****	<0.0001
HNRNPUL2 vs. HNRNPAB	-15.34	-32.95 to 2.269	No	ns	0.1588
HNRNPUL2 vs. HNRNPD	-21.88	-39.49 to -4.271	Yes	**	0.003
HNRNPUL1 vs. HNRNPU	-3.573	-21.18 to 14.04	No	ns	>0.9999
HNRNPUL1 vs. HNRNPH3	-3.253	-20.86 to 14.36	No	ns	>0.9999
HNRNPUL1 vs. HNRNPF	-17.08	-34.69 to 0.5276	No	ns	0.0669
HNRNPUL1 vs. HNRNPH2	-23.29	-40.90 to -5.681	Yes	**	0.001
HNRNPUL1 vs. HNRNPH1	-69.19	-86.80 to -51.57	Yes	****	<0.0001
HNRNPUL1 vs. HNRNPR	37.06	19.45 to 54.67	Yes	****	<0.0001
HNRNPUL1 vs. SYNCRIP	33.13	15.52 to 50.74	Yes	****	<0.0001
HNRNPUL1 vs. HNRNPAB	-25.45	-43.07 to -7.844	Yes	***	0.0002
HNRNPUL1 vs. HNRNPD	-31.99	-49.61 to -14.38	Yes	****	<0.0001
HNRNPU vs. HNRNPH3	0.3198	-17.29 to 17.93	No	ns	>0.9999
HNRNPU vs. HNRNPF	-13.51	-31.12 to 4.101	No	ns	0.3309
HNRNPU vs. HNRNPH2	-19.72	-37.33 to -2.108	Yes	*	0.0137
HNRNPU vs. HNRNPH1	-65.61	-83.22 to -48.00	Yes	****	<0.0001
HNRNPU vs. HNRNPR	40.64	23.03 to 58.25	Yes	****	<0.0001
HNRNPU vs. SYNCRIP	36.7	19.09 to 54.31	Yes	****	<0.0001
HNRNPU vs. HNRNPAB	-21.88	-39.49 to -4.271	Yes	**	0.003
HNRNPU vs. HNRNPD	-28.42	-46.03 to -10.81	Yes	****	<0.0001
HNRNPH3 vs. HNRNPF	-13.83	-31.44 to 3.781	No	ns	0.2951
HNRNPH3 vs. HNRNPH2	-20.04	-37.65 to -2.428	Yes	*	0.0111
HNRNPH3 vs. HNRNPH1	-65.93	-83.54 to -48.32	Yes	****	<0.0001
HNRNPH3 vs. HNRNPR	40.32	22.71 to 57.93	Yes	****	<0.0001
HNRNPH3 vs. SYNCRIP	36.38	18.77 to 53.99	Yes	****	<0.0001
HNRNPH3 vs. HNRNPAB	-22.2	-39.81 to -4.591	Yes	**	0.0024
HNRNPH3 vs. HNRNPD	-28.74	-46.35 to -11.13	Yes	****	<0.0001
HNRNPF vs. HNRNPH2	-6.208	-23.82 to 11.40	No	ns	0.9918
HNRNPF vs. HNRNPH1	-52.1	-69.71 to -34.49	Yes	****	<0.0001
HNRNPF vs. HNRNPR	54.15	36.54 to 71.76	Yes	****	<0.0001
HNRNPF vs. SYNCRIP	50.21	32.60 to 67.82	Yes	****	<0.0001
HNRNPF vs. HNRNPAB	-8.372	-25.98 to 9.239	No	ns	0.9224
HNRNPF vs. HNRNPD	-14.91	-32.52 to 2.699	No	ns	0.1919
HNRNPH2 vs. HNRNPH1	-45.89	-63.50 to -28.28	Yes	****	<0.0001
HNRNPH2 vs. HNRNPR	60.36	42.74 to 77.97	Yes	****	<0.0001
HNRNPH2 vs. SYNCRIP	56.42	38.81 to 74.03	Yes	****	<0.0001
HNRNPH2 vs. HNRNPAB	-2.163	-19.77 to 15.45	No	ns	>0.9999
HNRNPH2 vs. HNRNPD	-8.703	-26.31 to 8.908	No	ns	0.9006
HNRNPH1 vs. HNRNPR	106.2	88.64 to 123.9	Yes	****	<0.0001
HNRNPH1 vs. SYNCRIP	102.3	84.70 to 119.9	Yes	****	<0.0001
HNRNPH1 vs. HNRNPAB	43.73	26.12 to 61.34	Yes	****	<0.0001
HNRNPH1 vs. HNRNPD	37.19	19.58 to 54.80	Yes	****	<0.0001
HNRNPR vs. SYNCRIP	-3.936	-21.55 to 13.67	No	ns	0.9999
HNRNPR vs. HNRNPAB	-62.52	-80.13 to -44.91	Yes	****	<0.0001
HNRNPR vs. HNRNPD	-69.06	-86.67 to -51.45	Yes	****	<0.0001
SYNCRIP vs. HNRNPAB	-58.58	-76.19 to -40.97	Yes	****	<0.0001
SYNCRIP vs. HNRNPD	-65.12	-82.73 to -47.51	Yes	****	<0.0001
HNRNPAB vs. HNRNPD	-6.54	-24.15 to 11.07	No	ns	0.9874
Brain - Cerebellum
HNRNPK vs. HNRNPUL2	169.2	151.6 to 186.8	Yes	****	<0.0001
HNRNPK vs. HNRNPUL1	179.3	161.7 to 196.9	Yes	****	<0.0001
HNRNPK vs. HNRNPU	175.7	158.1 to 193.3	Yes	****	<0.0001
HNRNPK vs. HNRNPH3	176	158.4 to 193.6	Yes	****	<0.0001
HNRNPK vs. HNRNPF	162.2	144.6 to 179.8	Yes	****	<0.0001
HNRNPK vs. HNRNPH2	156	138.4 to 173.6	Yes	****	<0.0001
HNRNPK vs. HNRNPH1	110.1	92.49 to 127.7	Yes	****	<0.0001
HNRNPK vs. HNRNPR	216.4	198.7 to 234.0	Yes	****	<0.0001
HNRNPK vs. SYNCRIP	212.4	194.8 to 230.0	Yes	****	<0.0001
HNRNPK vs. HNRNPAB	153.8	136.2 to 171.4	Yes	****	<0.0001
HNRNPK vs. HNRNPD	147.3	129.7 to 164.9	Yes	****	<0.0001
HNRNPUL2 vs. HNRNPUL1	10.11	-7.498 to 27.72	No	ns	0.7685
HNRNPUL2 vs. HNRNPU	6.54	-11.07 to 24.15	No	ns	0.9874
HNRNPUL2 vs. HNRNPH3	6.86	-10.75 to 24.47	No	ns	0.9815
HNRNPUL2 vs. HNRNPF	-6.97	-24.58 to 10.64	No	ns	0.9791
HNRNPUL2 vs. HNRNPH2	-13.18	-30.79 to 4.432	No	ns	0.3703
HNRNPUL2 vs. HNRNPH1	-59.07	-76.68 to -41.46	Yes	****	<0.0001
HNRNPUL2 vs. HNRNPR	47.18	29.57 to 64.79	Yes	****	<0.0001
HNRNPUL2 vs. SYNCRIP	43.24	25.63 to 60.85	Yes	****	<0.0001
HNRNPUL2 vs. HNRNPAB	-15.34	-32.95 to 2.269	No	ns	0.1588
HNRNPUL2 vs. HNRNPD	-21.88	-39.49 to -4.271	Yes	**	0.003
HNRNPUL1 vs. HNRNPU	-3.573	-21.18 to 14.04	No	ns	>0.9999
HNRNPUL1 vs. HNRNPH3	-3.253	-20.86 to 14.36	No	ns	>0.9999
HNRNPUL1 vs. HNRNPF	-17.08	-34.69 to 0.5276	No	ns	0.0669
HNRNPUL1 vs. HNRNPH2	-23.29	-40.90 to -5.681	Yes	**	0.001
HNRNPUL1 vs. HNRNPH1	-69.19	-86.80 to -51.57	Yes	****	<0.0001
HNRNPUL1 vs. HNRNPR	37.06	19.45 to 54.67	Yes	****	<0.0001
HNRNPUL1 vs. SYNCRIP	33.13	15.52 to 50.74	Yes	****	<0.0001
HNRNPUL1 vs. HNRNPAB	-25.45	-43.07 to -7.844	Yes	***	0.0002
HNRNPUL1 vs. HNRNPD	-31.99	-49.61 to -14.38	Yes	****	<0.0001
HNRNPU vs. HNRNPH3	0.3198	-17.29 to 17.93	No	ns	>0.9999
HNRNPU vs. HNRNPF	-13.51	-31.12 to 4.101	No	ns	0.3309
HNRNPU vs. HNRNPH2	-19.72	-37.33 to -2.108	Yes	*	0.0137
HNRNPU vs. HNRNPH1	-65.61	-83.22 to -48.00	Yes	****	<0.0001
HNRNPU vs. HNRNPR	40.64	23.03 to 58.25	Yes	****	<0.0001
HNRNPU vs. SYNCRIP	36.7	19.09 to 54.31	Yes	****	<0.0001
HNRNPU vs. HNRNPAB	-21.88	-39.49 to -4.271	Yes	**	0.003
HNRNPU vs. HNRNPD	-28.42	-46.03 to -10.81	Yes	****	<0.0001
HNRNPH3 vs. HNRNPF	-13.83	-31.44 to 3.781	No	ns	0.2951
HNRNPH3 vs. HNRNPH2	-20.04	-37.65 to -2.428	Yes	*	0.0111
HNRNPH3 vs. HNRNPH1	-65.93	-83.54 to -48.32	Yes	****	<0.0001
HNRNPH3 vs. HNRNPR	40.32	22.71 to 57.93	Yes	****	<0.0001
HNRNPH3 vs. SYNCRIP	36.38	18.77 to 53.99	Yes	****	<0.0001
HNRNPH3 vs. HNRNPAB	-22.2	-39.81 to -4.591	Yes	**	0.0024
HNRNPH3 vs. HNRNPD	-28.74	-46.35 to -11.13	Yes	****	<0.0001
HNRNPF vs. HNRNPH2	-6.208	-23.82 to 11.40	No	ns	0.9918
HNRNPF vs. HNRNPH1	-52.1	-69.71 to -34.49	Yes	****	<0.0001
HNRNPF vs. HNRNPR	54.15	36.54 to 71.76	Yes	****	<0.0001
HNRNPF vs. SYNCRIP	50.21	32.60 to 67.82	Yes	****	<0.0001
HNRNPF vs. HNRNPAB	-8.372	-25.98 to 9.239	No	ns	0.9224
HNRNPF vs. HNRNPD	-14.91	-32.52 to 2.699	No	ns	0.1919
HNRNPH2 vs. HNRNPH1	-45.89	-63.50 to -28.28	Yes	****	<0.0001
HNRNPH2 vs. HNRNPR	60.36	42.74 to 77.97	Yes	****	<0.0001
HNRNPH2 vs. SYNCRIP	56.42	38.81 to 74.03	Yes	****	<0.0001
HNRNPH2 vs. HNRNPAB	-2.163	-19.77 to 15.45	No	ns	>0.9999
HNRNPH2 vs. HNRNPD	-8.703	-26.31 to 8.908	No	ns	0.9006
HNRNPH1 vs. HNRNPR	106.2	88.64 to 123.9	Yes	****	<0.0001
HNRNPH1 vs. SYNCRIP	102.3	84.70 to 119.9	Yes	****	<0.0001
HNRNPH1 vs. HNRNPAB	43.73	26.12 to 61.34	Yes	****	<0.0001
HNRNPH1 vs. HNRNPD	37.19	19.58 to 54.80	Yes	****	<0.0001
HNRNPR vs. SYNCRIP	-3.936	-21.55 to 13.67	No	ns	0.9999
HNRNPR vs. HNRNPAB	-62.52	-80.13 to -44.91	Yes	****	<0.0001
HNRNPR vs. HNRNPD	-69.06	-86.67 to -51.45	Yes	****	<0.0001
SYNCRIP vs. HNRNPAB	-58.58	-76.19 to -40.97	Yes	****	<0.0001
SYNCRIP vs. HNRNPD	-65.12	-82.73 to -47.51	Yes	****	<0.0001
HNRNPAB vs. HNRNPD	-6.54	-24.15 to 11.07	No	ns	0.9874
Brain - Cortex
HNRNPK vs. HNRNPUL2	169.2	151.6 to 186.8	Yes	****	<0.0001
HNRNPK vs. HNRNPUL1	179.3	161.7 to 196.9	Yes	****	<0.0001
HNRNPK vs. HNRNPU	175.7	158.1 to 193.3	Yes	****	<0.0001
HNRNPK vs. HNRNPH3	176	158.4 to 193.6	Yes	****	<0.0001
HNRNPK vs. HNRNPF	162.2	144.6 to 179.8	Yes	****	<0.0001
HNRNPK vs. HNRNPH2	156	138.4 to 173.6	Yes	****	<0.0001
HNRNPK vs. HNRNPH1	110.1	92.49 to 127.7	Yes	****	<0.0001
HNRNPK vs. HNRNPR	216.4	198.7 to 234.0	Yes	****	<0.0001
HNRNPK vs. SYNCRIP	212.4	194.8 to 230.0	Yes	****	<0.0001
HNRNPK vs. HNRNPAB	153.8	136.2 to 171.4	Yes	****	<0.0001
HNRNPK vs. HNRNPD	147.3	129.7 to 164.9	Yes	****	<0.0001
HNRNPUL2 vs. HNRNPUL1	10.11	-7.498 to 27.72	No	ns	0.7685
HNRNPUL2 vs. HNRNPU	6.54	-11.07 to 24.15	No	ns	0.9874
HNRNPUL2 vs. HNRNPH3	6.86	-10.75 to 24.47	No	ns	0.9815
HNRNPUL2 vs. HNRNPF	-6.97	-24.58 to 10.64	No	ns	0.9791
HNRNPUL2 vs. HNRNPH2	-13.18	-30.79 to 4.432	No	ns	0.3703
HNRNPUL2 vs. HNRNPH1	-59.07	-76.68 to -41.46	Yes	****	<0.0001
HNRNPUL2 vs. HNRNPR	47.18	29.57 to 64.79	Yes	****	<0.0001
HNRNPUL2 vs. SYNCRIP	43.24	25.63 to 60.85	Yes	****	<0.0001
HNRNPUL2 vs. HNRNPAB	-15.34	-32.95 to 2.269	No	ns	0.1588
HNRNPUL2 vs. HNRNPD	-21.88	-39.49 to -4.271	Yes	**	0.003
HNRNPUL1 vs. HNRNPU	-3.573	-21.18 to 14.04	No	ns	>0.9999
HNRNPUL1 vs. HNRNPH3	-3.253	-20.86 to 14.36	No	ns	>0.9999
HNRNPUL1 vs. HNRNPF	-17.08	-34.69 to 0.5276	No	ns	0.0669
HNRNPUL1 vs. HNRNPH2	-23.29	-40.90 to -5.681	Yes	**	0.001
HNRNPUL1 vs. HNRNPH1	-69.19	-86.80 to -51.57	Yes	****	<0.0001
HNRNPUL1 vs. HNRNPR	37.06	19.45 to 54.67	Yes	****	<0.0001
HNRNPUL1 vs. SYNCRIP	33.13	15.52 to 50.74	Yes	****	<0.0001
HNRNPUL1 vs. HNRNPAB	-25.45	-43.07 to -7.844	Yes	***	0.0002
HNRNPUL1 vs. HNRNPD	-31.99	-49.61 to -14.38	Yes	****	<0.0001
HNRNPU vs. HNRNPH3	0.3198	-17.29 to 17.93	No	ns	>0.9999
HNRNPU vs. HNRNPF	-13.51	-31.12 to 4.101	No	ns	0.3309
HNRNPU vs. HNRNPH2	-19.72	-37.33 to -2.108	Yes	*	0.0137
HNRNPU vs. HNRNPH1	-65.61	-83.22 to -48.00	Yes	****	<0.0001
HNRNPU vs. HNRNPR	40.64	23.03 to 58.25	Yes	****	<0.0001
HNRNPU vs. SYNCRIP	36.7	19.09 to 54.31	Yes	****	<0.0001
HNRNPU vs. HNRNPAB	-21.88	-39.49 to -4.271	Yes	**	0.003
HNRNPU vs. HNRNPD	-28.42	-46.03 to -10.81	Yes	****	<0.0001
HNRNPH3 vs. HNRNPF	-13.83	-31.44 to 3.781	No	ns	0.2951
HNRNPH3 vs. HNRNPH2	-20.04	-37.65 to -2.428	Yes	*	0.0111
HNRNPH3 vs. HNRNPH1	-65.93	-83.54 to -48.32	Yes	****	<0.0001
HNRNPH3 vs. HNRNPR	40.32	22.71 to 57.93	Yes	****	<0.0001
HNRNPH3 vs. SYNCRIP	36.38	18.77 to 53.99	Yes	****	<0.0001
HNRNPH3 vs. HNRNPAB	-22.2	-39.81 to -4.591	Yes	**	0.0024
HNRNPH3 vs. HNRNPD	-28.74	-46.35 to -11.13	Yes	****	<0.0001
HNRNPF vs. HNRNPH2	-6.208	-23.82 to 11.40	No	ns	0.9918
HNRNPF vs. HNRNPH1	-52.1	-69.71 to -34.49	Yes	****	<0.0001
HNRNPF vs. HNRNPR	54.15	36.54 to 71.76	Yes	****	<0.0001
HNRNPF vs. SYNCRIP	50.21	32.60 to 67.82	Yes	****	<0.0001
HNRNPF vs. HNRNPAB	-8.372	-25.98 to 9.239	No	ns	0.9224
HNRNPF vs. HNRNPD	-14.91	-32.52 to 2.699	No	ns	0.1919
HNRNPH2 vs. HNRNPH1	-45.89	-63.50 to -28.28	Yes	****	<0.0001
HNRNPH2 vs. HNRNPR	60.36	42.74 to 77.97	Yes	****	<0.0001
HNRNPH2 vs. SYNCRIP	56.42	38.81 to 74.03	Yes	****	<0.0001
HNRNPH2 vs. HNRNPAB	-2.163	-19.77 to 15.45	No	ns	>0.9999
HNRNPH2 vs. HNRNPD	-8.703	-26.31 to 8.908	No	ns	0.9006
HNRNPH1 vs. HNRNPR	106.2	88.64 to 123.9	Yes	****	<0.0001
HNRNPH1 vs. SYNCRIP	102.3	84.70 to 119.9	Yes	****	<0.0001
HNRNPH1 vs. HNRNPAB	43.73	26.12 to 61.34	Yes	****	<0.0001
HNRNPH1 vs. HNRNPD	37.19	19.58 to 54.80	Yes	****	<0.0001
HNRNPR vs. SYNCRIP	-3.936	-21.55 to 13.67	No	ns	0.9999
HNRNPR vs. HNRNPAB	-62.52	-80.13 to -44.91	Yes	****	<0.0001
HNRNPR vs. HNRNPD	-69.06	-86.67 to -51.45	Yes	****	<0.0001
SYNCRIP vs. HNRNPAB	-58.58	-76.19 to -40.97	Yes	****	<0.0001
SYNCRIP vs. HNRNPD	-65.12	-82.73 to -47.51	Yes	****	<0.0001
HNRNPAB vs. HNRNPD	-6.54	-24.15 to 11.07	No	ns	0.9874
Brain - Frontal Cortex (BA9)
HNRNPK vs. HNRNPUL2	169.2	151.6 to 186.8	Yes	****	<0.0001
HNRNPK vs. HNRNPUL1	179.3	161.7 to 196.9	Yes	****	<0.0001
HNRNPK vs. HNRNPU	175.7	158.1 to 193.3	Yes	****	<0.0001
HNRNPK vs. HNRNPH3	176	158.4 to 193.6	Yes	****	<0.0001
HNRNPK vs. HNRNPF	162.2	144.6 to 179.8	Yes	****	<0.0001
HNRNPK vs. HNRNPH2	156	138.4 to 173.6	Yes	****	<0.0001
HNRNPK vs. HNRNPH1	110.1	92.49 to 127.7	Yes	****	<0.0001
HNRNPK vs. HNRNPR	216.4	198.7 to 234.0	Yes	****	<0.0001
HNRNPK vs. SYNCRIP	212.4	194.8 to 230.0	Yes	****	<0.0001
HNRNPK vs. HNRNPAB	153.8	136.2 to 171.4	Yes	****	<0.0001
HNRNPK vs. HNRNPD	147.3	129.7 to 164.9	Yes	****	<0.0001
HNRNPUL2 vs. HNRNPUL1	10.11	-7.498 to 27.72	No	ns	0.7685
HNRNPUL2 vs. HNRNPU	6.54	-11.07 to 24.15	No	ns	0.9874
HNRNPUL2 vs. HNRNPH3	6.86	-10.75 to 24.47	No	ns	0.9815
HNRNPUL2 vs. HNRNPF	-6.97	-24.58 to 10.64	No	ns	0.9791
HNRNPUL2 vs. HNRNPH2	-13.18	-30.79 to 4.432	No	ns	0.3703
HNRNPUL2 vs. HNRNPH1	-59.07	-76.68 to -41.46	Yes	****	<0.0001
HNRNPUL2 vs. HNRNPR	47.18	29.57 to 64.79	Yes	****	<0.0001
HNRNPUL2 vs. SYNCRIP	43.24	25.63 to 60.85	Yes	****	<0.0001
HNRNPUL2 vs. HNRNPAB	-15.34	-32.95 to 2.269	No	ns	0.1588
HNRNPUL2 vs. HNRNPD	-21.88	-39.49 to -4.271	Yes	**	0.003
HNRNPUL1 vs. HNRNPU	-3.573	-21.18 to 14.04	No	ns	>0.9999
HNRNPUL1 vs. HNRNPH3	-3.253	-20.86 to 14.36	No	ns	>0.9999
HNRNPUL1 vs. HNRNPF	-17.08	-34.69 to 0.5276	No	ns	0.0669
HNRNPUL1 vs. HNRNPH2	-23.29	-40.90 to -5.681	Yes	**	0.001
HNRNPUL1 vs. HNRNPH1	-69.19	-86.80 to -51.57	Yes	****	<0.0001
HNRNPUL1 vs. HNRNPR	37.06	19.45 to 54.67	Yes	****	<0.0001
HNRNPUL1 vs. SYNCRIP	33.13	15.52 to 50.74	Yes	****	<0.0001
HNRNPUL1 vs. HNRNPAB	-25.45	-43.07 to -7.844	Yes	***	0.0002
HNRNPUL1 vs. HNRNPD	-31.99	-49.61 to -14.38	Yes	****	<0.0001
HNRNPU vs. HNRNPH3	0.3198	-17.29 to 17.93	No	ns	>0.9999
HNRNPU vs. HNRNPF	-13.51	-31.12 to 4.101	No	ns	0.3309
HNRNPU vs. HNRNPH2	-19.72	-37.33 to -2.108	Yes	*	0.0137
HNRNPU vs. HNRNPH1	-65.61	-83.22 to -48.00	Yes	****	<0.0001
HNRNPU vs. HNRNPR	40.64	23.03 to 58.25	Yes	****	<0.0001
HNRNPU vs. SYNCRIP	36.7	19.09 to 54.31	Yes	****	<0.0001
HNRNPU vs. HNRNPAB	-21.88	-39.49 to -4.271	Yes	**	0.003
HNRNPU vs. HNRNPD	-28.42	-46.03 to -10.81	Yes	****	<0.0001
HNRNPH3 vs. HNRNPF	-13.83	-31.44 to 3.781	No	ns	0.2951
HNRNPH3 vs. HNRNPH2	-20.04	-37.65 to -2.428	Yes	*	0.0111
HNRNPH3 vs. HNRNPH1	-65.93	-83.54 to -48.32	Yes	****	<0.0001
HNRNPH3 vs. HNRNPR	40.32	22.71 to 57.93	Yes	****	<0.0001
HNRNPH3 vs. SYNCRIP	36.38	18.77 to 53.99	Yes	****	<0.0001
HNRNPH3 vs. HNRNPAB	-22.2	-39.81 to -4.591	Yes	**	0.0024
HNRNPH3 vs. HNRNPD	-28.74	-46.35 to -11.13	Yes	****	<0.0001
HNRNPF vs. HNRNPH2	-6.208	-23.82 to 11.40	No	ns	0.9918
HNRNPF vs. HNRNPH1	-52.1	-69.71 to -34.49	Yes	****	<0.0001
HNRNPF vs. HNRNPR	54.15	36.54 to 71.76	Yes	****	<0.0001
HNRNPF vs. SYNCRIP	50.21	32.60 to 67.82	Yes	****	<0.0001
HNRNPF vs. HNRNPAB	-8.372	-25.98 to 9.239	No	ns	0.9224
HNRNPF vs. HNRNPD	-14.91	-32.52 to 2.699	No	ns	0.1919
HNRNPH2 vs. HNRNPH1	-45.89	-63.50 to -28.28	Yes	****	<0.0001
HNRNPH2 vs. HNRNPR	60.36	42.74 to 77.97	Yes	****	<0.0001
HNRNPH2 vs. SYNCRIP	56.42	38.81 to 74.03	Yes	****	<0.0001
HNRNPH2 vs. HNRNPAB	-2.163	-19.77 to 15.45	No	ns	>0.9999
HNRNPH2 vs. HNRNPD	-8.703	-26.31 to 8.908	No	ns	0.9006
HNRNPH1 vs. HNRNPR	106.2	88.64 to 123.9	Yes	****	<0.0001
HNRNPH1 vs. SYNCRIP	102.3	84.70 to 119.9	Yes	****	<0.0001
HNRNPH1 vs. HNRNPAB	43.73	26.12 to 61.34	Yes	****	<0.0001
HNRNPH1 vs. HNRNPD	37.19	19.58 to 54.80	Yes	****	<0.0001
HNRNPR vs. SYNCRIP	-3.936	-21.55 to 13.67	No	ns	0.9999
HNRNPR vs. HNRNPAB	-62.52	-80.13 to -44.91	Yes	****	<0.0001
HNRNPR vs. HNRNPD	-69.06	-86.67 to -51.45	Yes	****	<0.0001
SYNCRIP vs. HNRNPAB	-58.58	-76.19 to -40.97	Yes	****	<0.0001
SYNCRIP vs. HNRNPD	-65.12	-82.73 to -47.51	Yes	****	<0.0001
HNRNPAB vs. HNRNPD	-6.54	-24.15 to 11.07	No	ns	0.9874
Brain - Hippocampus
HNRNPK vs. HNRNPUL2	169.2	151.6 to 186.8	Yes	****	<0.0001
HNRNPK vs. HNRNPUL1	179.3	161.7 to 196.9	Yes	****	<0.0001
HNRNPK vs. HNRNPU	175.7	158.1 to 193.3	Yes	****	<0.0001
HNRNPK vs. HNRNPH3	176	158.4 to 193.6	Yes	****	<0.0001
HNRNPK vs. HNRNPF	162.2	144.6 to 179.8	Yes	****	<0.0001
HNRNPK vs. HNRNPH2	156	138.4 to 173.6	Yes	****	<0.0001
HNRNPK vs. HNRNPH1	110.1	92.49 to 127.7	Yes	****	<0.0001
HNRNPK vs. HNRNPR	216.4	198.7 to 234.0	Yes	****	<0.0001
HNRNPK vs. SYNCRIP	212.4	194.8 to 230.0	Yes	****	<0.0001
HNRNPK vs. HNRNPAB	153.8	136.2 to 171.4	Yes	****	<0.0001
HNRNPK vs. HNRNPD	147.3	129.7 to 164.9	Yes	****	<0.0001
HNRNPUL2 vs. HNRNPUL1	10.11	-7.498 to 27.72	No	ns	0.7685
HNRNPUL2 vs. HNRNPU	6.54	-11.07 to 24.15	No	ns	0.9874
HNRNPUL2 vs. HNRNPH3	6.86	-10.75 to 24.47	No	ns	0.9815
HNRNPUL2 vs. HNRNPF	-6.97	-24.58 to 10.64	No	ns	0.9791
HNRNPUL2 vs. HNRNPH2	-13.18	-30.79 to 4.432	No	ns	0.3703
HNRNPUL2 vs. HNRNPH1	-59.07	-76.68 to -41.46	Yes	****	<0.0001
HNRNPUL2 vs. HNRNPR	47.18	29.57 to 64.79	Yes	****	<0.0001
HNRNPUL2 vs. SYNCRIP	43.24	25.63 to 60.85	Yes	****	<0.0001
HNRNPUL2 vs. HNRNPAB	-15.34	-32.95 to 2.269	No	ns	0.1588
HNRNPUL2 vs. HNRNPD	-21.88	-39.49 to -4.271	Yes	**	0.003
HNRNPUL1 vs. HNRNPU	-3.573	-21.18 to 14.04	No	ns	>0.9999
HNRNPUL1 vs. HNRNPH3	-3.253	-20.86 to 14.36	No	ns	>0.9999
HNRNPUL1 vs. HNRNPF	-17.08	-34.69 to 0.5276	No	ns	0.0669
HNRNPUL1 vs. HNRNPH2	-23.29	-40.90 to -5.681	Yes	**	0.001
HNRNPUL1 vs. HNRNPH1	-69.19	-86.80 to -51.57	Yes	****	<0.0001
HNRNPUL1 vs. HNRNPR	37.06	19.45 to 54.67	Yes	****	<0.0001
HNRNPUL1 vs. SYNCRIP	33.13	15.52 to 50.74	Yes	****	<0.0001
HNRNPUL1 vs. HNRNPAB	-25.45	-43.07 to -7.844	Yes	***	0.0002
HNRNPUL1 vs. HNRNPD	-31.99	-49.61 to -14.38	Yes	****	<0.0001
HNRNPU vs. HNRNPH3	0.3198	-17.29 to 17.93	No	ns	>0.9999
HNRNPU vs. HNRNPF	-13.51	-31.12 to 4.101	No	ns	0.3309
HNRNPU vs. HNRNPH2	-19.72	-37.33 to -2.108	Yes	*	0.0137
HNRNPU vs. HNRNPH1	-65.61	-83.22 to -48.00	Yes	****	<0.0001
HNRNPU vs. HNRNPR	40.64	23.03 to 58.25	Yes	****	<0.0001
HNRNPU vs. SYNCRIP	36.7	19.09 to 54.31	Yes	****	<0.0001
HNRNPU vs. HNRNPAB	-21.88	-39.49 to -4.271	Yes	**	0.003
HNRNPU vs. HNRNPD	-28.42	-46.03 to -10.81	Yes	****	<0.0001
HNRNPH3 vs. HNRNPF	-13.83	-31.44 to 3.781	No	ns	0.2951
HNRNPH3 vs. HNRNPH2	-20.04	-37.65 to -2.428	Yes	*	0.0111
HNRNPH3 vs. HNRNPH1	-65.93	-83.54 to -48.32	Yes	****	<0.0001
HNRNPH3 vs. HNRNPR	40.32	22.71 to 57.93	Yes	****	<0.0001
HNRNPH3 vs. SYNCRIP	36.38	18.77 to 53.99	Yes	****	<0.0001
HNRNPH3 vs. HNRNPAB	-22.2	-39.81 to -4.591	Yes	**	0.0024
HNRNPH3 vs. HNRNPD	-28.74	-46.35 to -11.13	Yes	****	<0.0001
HNRNPF vs. HNRNPH2	-6.208	-23.82 to 11.40	No	ns	0.9918
HNRNPF vs. HNRNPH1	-52.1	-69.71 to -34.49	Yes	****	<0.0001
HNRNPF vs. HNRNPR	54.15	36.54 to 71.76	Yes	****	<0.0001
HNRNPF vs. SYNCRIP	50.21	32.60 to 67.82	Yes	****	<0.0001
HNRNPF vs. HNRNPAB	-8.372	-25.98 to 9.239	No	ns	0.9224
HNRNPF vs. HNRNPD	-14.91	-32.52 to 2.699	No	ns	0.1919
HNRNPH2 vs. HNRNPH1	-45.89	-63.50 to -28.28	Yes	****	<0.0001
HNRNPH2 vs. HNRNPR	60.36	42.74 to 77.97	Yes	****	<0.0001
HNRNPH2 vs. SYNCRIP	56.42	38.81 to 74.03	Yes	****	<0.0001
HNRNPH2 vs. HNRNPAB	-2.163	-19.77 to 15.45	No	ns	>0.9999
HNRNPH2 vs. HNRNPD	-8.703	-26.31 to 8.908	No	ns	0.9006
HNRNPH1 vs. HNRNPR	106.2	88.64 to 123.9	Yes	****	<0.0001
HNRNPH1 vs. SYNCRIP	102.3	84.70 to 119.9	Yes	****	<0.0001
HNRNPH1 vs. HNRNPAB	43.73	26.12 to 61.34	Yes	****	<0.0001
HNRNPH1 vs. HNRNPD	37.19	19.58 to 54.80	Yes	****	<0.0001
HNRNPR vs. SYNCRIP	-3.936	-21.55 to 13.67	No	ns	0.9999
HNRNPR vs. HNRNPAB	-62.52	-80.13 to -44.91	Yes	****	<0.0001
HNRNPR vs. HNRNPD	-69.06	-86.67 to -51.45	Yes	****	<0.0001
SYNCRIP vs. HNRNPAB	-58.58	-76.19 to -40.97	Yes	****	<0.0001
SYNCRIP vs. HNRNPD	-65.12	-82.73 to -47.51	Yes	****	<0.0001
HNRNPAB vs. HNRNPD	-6.54	-24.15 to 11.07	No	ns	0.9874
Brain - Hypothalamus
HNRNPK vs. HNRNPUL2	169.2	151.6 to 186.8	Yes	****	<0.0001
HNRNPK vs. HNRNPUL1	179.3	161.7 to 196.9	Yes	****	<0.0001
HNRNPK vs. HNRNPU	175.7	158.1 to 193.3	Yes	****	<0.0001
HNRNPK vs. HNRNPH3	176	158.4 to 193.6	Yes	****	<0.0001
HNRNPK vs. HNRNPF	162.2	144.6 to 179.8	Yes	****	<0.0001
HNRNPK vs. HNRNPH2	156	138.4 to 173.6	Yes	****	<0.0001
HNRNPK vs. HNRNPH1	110.1	92.49 to 127.7	Yes	****	<0.0001
HNRNPK vs. HNRNPR	216.4	198.7 to 234.0	Yes	****	<0.0001
HNRNPK vs. SYNCRIP	212.4	194.8 to 230.0	Yes	****	<0.0001
HNRNPK vs. HNRNPAB	153.8	136.2 to 171.4	Yes	****	<0.0001
HNRNPK vs. HNRNPD	147.3	129.7 to 164.9	Yes	****	<0.0001
HNRNPUL2 vs. HNRNPUL1	10.11	-7.498 to 27.72	No	ns	0.7685
HNRNPUL2 vs. HNRNPU	6.54	-11.07 to 24.15	No	ns	0.9874
HNRNPUL2 vs. HNRNPH3	6.86	-10.75 to 24.47	No	ns	0.9815
HNRNPUL2 vs. HNRNPF	-6.97	-24.58 to 10.64	No	ns	0.9791
HNRNPUL2 vs. HNRNPH2	-13.18	-30.79 to 4.432	No	ns	0.3703
HNRNPUL2 vs. HNRNPH1	-59.07	-76.68 to -41.46	Yes	****	<0.0001
HNRNPUL2 vs. HNRNPR	47.18	29.57 to 64.79	Yes	****	<0.0001
HNRNPUL2 vs. SYNCRIP	43.24	25.63 to 60.85	Yes	****	<0.0001
HNRNPUL2 vs. HNRNPAB	-15.34	-32.95 to 2.269	No	ns	0.1588
HNRNPUL2 vs. HNRNPD	-21.88	-39.49 to -4.271	Yes	**	0.003
HNRNPUL1 vs. HNRNPU	-3.573	-21.18 to 14.04	No	ns	>0.9999
HNRNPUL1 vs. HNRNPH3	-3.253	-20.86 to 14.36	No	ns	>0.9999
HNRNPUL1 vs. HNRNPF	-17.08	-34.69 to 0.5276	No	ns	0.0669
HNRNPUL1 vs. HNRNPH2	-23.29	-40.90 to -5.681	Yes	**	0.001
HNRNPUL1 vs. HNRNPH1	-69.19	-86.80 to -51.57	Yes	****	<0.0001
HNRNPUL1 vs. HNRNPR	37.06	19.45 to 54.67	Yes	****	<0.0001
HNRNPUL1 vs. SYNCRIP	33.13	15.52 to 50.74	Yes	****	<0.0001
HNRNPUL1 vs. HNRNPAB	-25.45	-43.07 to -7.844	Yes	***	0.0002
HNRNPUL1 vs. HNRNPD	-31.99	-49.61 to -14.38	Yes	****	<0.0001
HNRNPU vs. HNRNPH3	0.3198	-17.29 to 17.93	No	ns	>0.9999
HNRNPU vs. HNRNPF	-13.51	-31.12 to 4.101	No	ns	0.3309
HNRNPU vs. HNRNPH2	-19.72	-37.33 to -2.108	Yes	*	0.0137
HNRNPU vs. HNRNPH1	-65.61	-83.22 to -48.00	Yes	****	<0.0001
HNRNPU vs. HNRNPR	40.64	23.03 to 58.25	Yes	****	<0.0001
HNRNPU vs. SYNCRIP	36.7	19.09 to 54.31	Yes	****	<0.0001
HNRNPU vs. HNRNPAB	-21.88	-39.49 to -4.271	Yes	**	0.003
HNRNPU vs. HNRNPD	-28.42	-46.03 to -10.81	Yes	****	<0.0001
HNRNPH3 vs. HNRNPF	-13.83	-31.44 to 3.781	No	ns	0.2951
HNRNPH3 vs. HNRNPH2	-20.04	-37.65 to -2.428	Yes	*	0.0111
HNRNPH3 vs. HNRNPH1	-65.93	-83.54 to -48.32	Yes	****	<0.0001
HNRNPH3 vs. HNRNPR	40.32	22.71 to 57.93	Yes	****	<0.0001
HNRNPH3 vs. SYNCRIP	36.38	18.77 to 53.99	Yes	****	<0.0001
HNRNPH3 vs. HNRNPAB	-22.2	-39.81 to -4.591	Yes	**	0.0024
HNRNPH3 vs. HNRNPD	-28.74	-46.35 to -11.13	Yes	****	<0.0001
HNRNPF vs. HNRNPH2	-6.208	-23.82 to 11.40	No	ns	0.9918
HNRNPF vs. HNRNPH1	-52.1	-69.71 to -34.49	Yes	****	<0.0001
HNRNPF vs. HNRNPR	54.15	36.54 to 71.76	Yes	****	<0.0001
HNRNPF vs. SYNCRIP	50.21	32.60 to 67.82	Yes	****	<0.0001
HNRNPF vs. HNRNPAB	-8.372	-25.98 to 9.239	No	ns	0.9224
HNRNPF vs. HNRNPD	-14.91	-32.52 to 2.699	No	ns	0.1919
HNRNPH2 vs. HNRNPH1	-45.89	-63.50 to -28.28	Yes	****	<0.0001
HNRNPH2 vs. HNRNPR	60.36	42.74 to 77.97	Yes	****	<0.0001
HNRNPH2 vs. SYNCRIP	56.42	38.81 to 74.03	Yes	****	<0.0001
HNRNPH2 vs. HNRNPAB	-2.163	-19.77 to 15.45	No	ns	>0.9999
HNRNPH2 vs. HNRNPD	-8.703	-26.31 to 8.908	No	ns	0.9006
HNRNPH1 vs. HNRNPR	106.2	88.64 to 123.9	Yes	****	<0.0001
HNRNPH1 vs. SYNCRIP	102.3	84.70 to 119.9	Yes	****	<0.0001
HNRNPH1 vs. HNRNPAB	43.73	26.12 to 61.34	Yes	****	<0.0001
HNRNPH1 vs. HNRNPD	37.19	19.58 to 54.80	Yes	****	<0.0001
HNRNPR vs. SYNCRIP	-3.936	-21.55 to 13.67	No	ns	0.9999
HNRNPR vs. HNRNPAB	-62.52	-80.13 to -44.91	Yes	****	<0.0001
HNRNPR vs. HNRNPD	-69.06	-86.67 to -51.45	Yes	****	<0.0001
SYNCRIP vs. HNRNPAB	-58.58	-76.19 to -40.97	Yes	****	<0.0001
SYNCRIP vs. HNRNPD	-65.12	-82.73 to -47.51	Yes	****	<0.0001
HNRNPAB vs. HNRNPD	-6.54	-24.15 to 11.07	No	ns	0.9874
Brain - Nucleus accumbens (basal ganglia)
HNRNPK vs. HNRNPUL2	169.2	151.6 to 186.8	Yes	****	<0.0001
HNRNPK vs. HNRNPUL1	179.3	161.7 to 196.9	Yes	****	<0.0001
HNRNPK vs. HNRNPU	175.7	158.1 to 193.3	Yes	****	<0.0001
HNRNPK vs. HNRNPH3	176	158.4 to 193.6	Yes	****	<0.0001
HNRNPK vs. HNRNPF	162.2	144.6 to 179.8	Yes	****	<0.0001
HNRNPK vs. HNRNPH2	156	138.4 to 173.6	Yes	****	<0.0001
HNRNPK vs. HNRNPH1	110.1	92.49 to 127.7	Yes	****	<0.0001
HNRNPK vs. HNRNPR	216.4	198.7 to 234.0	Yes	****	<0.0001
HNRNPK vs. SYNCRIP	212.4	194.8 to 230.0	Yes	****	<0.0001
HNRNPK vs. HNRNPAB	153.8	136.2 to 171.4	Yes	****	<0.0001
HNRNPK vs. HNRNPD	147.3	129.7 to 164.9	Yes	****	<0.0001
HNRNPUL2 vs. HNRNPUL1	10.11	-7.498 to 27.72	No	ns	0.7685
HNRNPUL2 vs. HNRNPU	6.54	-11.07 to 24.15	No	ns	0.9874
HNRNPUL2 vs. HNRNPH3	6.86	-10.75 to 24.47	No	ns	0.9815
HNRNPUL2 vs. HNRNPF	-6.97	-24.58 to 10.64	No	ns	0.9791
HNRNPUL2 vs. HNRNPH2	-13.18	-30.79 to 4.432	No	ns	0.3703
HNRNPUL2 vs. HNRNPH1	-59.07	-76.68 to -41.46	Yes	****	<0.0001
HNRNPUL2 vs. HNRNPR	47.18	29.57 to 64.79	Yes	****	<0.0001
HNRNPUL2 vs. SYNCRIP	43.24	25.63 to 60.85	Yes	****	<0.0001
HNRNPUL2 vs. HNRNPAB	-15.34	-32.95 to 2.269	No	ns	0.1588
HNRNPUL2 vs. HNRNPD	-21.88	-39.49 to -4.271	Yes	**	0.003
HNRNPUL1 vs. HNRNPU	-3.573	-21.18 to 14.04	No	ns	>0.9999
HNRNPUL1 vs. HNRNPH3	-3.253	-20.86 to 14.36	No	ns	>0.9999
HNRNPUL1 vs. HNRNPF	-17.08	-34.69 to 0.5276	No	ns	0.0669
HNRNPUL1 vs. HNRNPH2	-23.29	-40.90 to -5.681	Yes	**	0.001
HNRNPUL1 vs. HNRNPH1	-69.19	-86.80 to -51.57	Yes	****	<0.0001
HNRNPUL1 vs. HNRNPR	37.06	19.45 to 54.67	Yes	****	<0.0001
HNRNPUL1 vs. SYNCRIP	33.13	15.52 to 50.74	Yes	****	<0.0001
HNRNPUL1 vs. HNRNPAB	-25.45	-43.07 to -7.844	Yes	***	0.0002
HNRNPUL1 vs. HNRNPD	-31.99	-49.61 to -14.38	Yes	****	<0.0001
HNRNPU vs. HNRNPH3	0.3198	-17.29 to 17.93	No	ns	>0.9999
HNRNPU vs. HNRNPF	-13.51	-31.12 to 4.101	No	ns	0.3309
HNRNPU vs. HNRNPH2	-19.72	-37.33 to -2.108	Yes	*	0.0137
HNRNPU vs. HNRNPH1	-65.61	-83.22 to -48.00	Yes	****	<0.0001
HNRNPU vs. HNRNPR	40.64	23.03 to 58.25	Yes	****	<0.0001
HNRNPU vs. SYNCRIP	36.7	19.09 to 54.31	Yes	****	<0.0001
HNRNPU vs. HNRNPAB	-21.88	-39.49 to -4.271	Yes	**	0.003
HNRNPU vs. HNRNPD	-28.42	-46.03 to -10.81	Yes	****	<0.0001
HNRNPH3 vs. HNRNPF	-13.83	-31.44 to 3.781	No	ns	0.2951
HNRNPH3 vs. HNRNPH2	-20.04	-37.65 to -2.428	Yes	*	0.0111
HNRNPH3 vs. HNRNPH1	-65.93	-83.54 to -48.32	Yes	****	<0.0001
HNRNPH3 vs. HNRNPR	40.32	22.71 to 57.93	Yes	****	<0.0001
HNRNPH3 vs. SYNCRIP	36.38	18.77 to 53.99	Yes	****	<0.0001
HNRNPH3 vs. HNRNPAB	-22.2	-39.81 to -4.591	Yes	**	0.0024
HNRNPH3 vs. HNRNPD	-28.74	-46.35 to -11.13	Yes	****	<0.0001
HNRNPF vs. HNRNPH2	-6.208	-23.82 to 11.40	No	ns	0.9918
HNRNPF vs. HNRNPH1	-52.1	-69.71 to -34.49	Yes	****	<0.0001
HNRNPF vs. HNRNPR	54.15	36.54 to 71.76	Yes	****	<0.0001
HNRNPF vs. SYNCRIP	50.21	32.60 to 67.82	Yes	****	<0.0001
HNRNPF vs. HNRNPAB	-8.372	-25.98 to 9.239	No	ns	0.9224
HNRNPF vs. HNRNPD	-14.91	-32.52 to 2.699	No	ns	0.1919
HNRNPH2 vs. HNRNPH1	-45.89	-63.50 to -28.28	Yes	****	<0.0001
HNRNPH2 vs. HNRNPR	60.36	42.74 to 77.97	Yes	****	<0.0001
HNRNPH2 vs. SYNCRIP	56.42	38.81 to 74.03	Yes	****	<0.0001
HNRNPH2 vs. HNRNPAB	-2.163	-19.77 to 15.45	No	ns	>0.9999
HNRNPH2 vs. HNRNPD	-8.703	-26.31 to 8.908	No	ns	0.9006
HNRNPH1 vs. HNRNPR	106.2	88.64 to 123.9	Yes	****	<0.0001
HNRNPH1 vs. SYNCRIP	102.3	84.70 to 119.9	Yes	****	<0.0001
HNRNPH1 vs. HNRNPAB	43.73	26.12 to 61.34	Yes	****	<0.0001
HNRNPH1 vs. HNRNPD	37.19	19.58 to 54.80	Yes	****	<0.0001
HNRNPR vs. SYNCRIP	-3.936	-21.55 to 13.67	No	ns	0.9999
HNRNPR vs. HNRNPAB	-62.52	-80.13 to -44.91	Yes	****	<0.0001
HNRNPR vs. HNRNPD	-69.06	-86.67 to -51.45	Yes	****	<0.0001
SYNCRIP vs. HNRNPAB	-58.58	-76.19 to -40.97	Yes	****	<0.0001
SYNCRIP vs. HNRNPD	-65.12	-82.73 to -47.51	Yes	****	<0.0001
HNRNPAB vs. HNRNPD	-6.54	-24.15 to 11.07	No	ns	0.9874
Brain - Putamen (basal ganglia)
HNRNPK vs. HNRNPUL2	169.2	151.6 to 186.8	Yes	****	<0.0001
HNRNPK vs. HNRNPUL1	179.3	161.7 to 196.9	Yes	****	<0.0001
HNRNPK vs. HNRNPU	175.7	158.1 to 193.3	Yes	****	<0.0001
HNRNPK vs. HNRNPH3	176	158.4 to 193.6	Yes	****	<0.0001
HNRNPK vs. HNRNPF	162.2	144.6 to 179.8	Yes	****	<0.0001
HNRNPK vs. HNRNPH2	156	138.4 to 173.6	Yes	****	<0.0001
HNRNPK vs. HNRNPH1	110.1	92.49 to 127.7	Yes	****	<0.0001
HNRNPK vs. HNRNPR	216.4	198.7 to 234.0	Yes	****	<0.0001
HNRNPK vs. SYNCRIP	212.4	194.8 to 230.0	Yes	****	<0.0001
HNRNPK vs. HNRNPAB	153.8	136.2 to 171.4	Yes	****	<0.0001
HNRNPK vs. HNRNPD	147.3	129.7 to 164.9	Yes	****	<0.0001
HNRNPUL2 vs. HNRNPUL1	10.11	-7.498 to 27.72	No	ns	0.7685
HNRNPUL2 vs. HNRNPU	6.54	-11.07 to 24.15	No	ns	0.9874
HNRNPUL2 vs. HNRNPH3	6.86	-10.75 to 24.47	No	ns	0.9815
HNRNPUL2 vs. HNRNPF	-6.97	-24.58 to 10.64	No	ns	0.9791
HNRNPUL2 vs. HNRNPH2	-13.18	-30.79 to 4.432	No	ns	0.3703
HNRNPUL2 vs. HNRNPH1	-59.07	-76.68 to -41.46	Yes	****	<0.0001
HNRNPUL2 vs. HNRNPR	47.18	29.57 to 64.79	Yes	****	<0.0001
HNRNPUL2 vs. SYNCRIP	43.24	25.63 to 60.85	Yes	****	<0.0001
HNRNPUL2 vs. HNRNPAB	-15.34	-32.95 to 2.269	No	ns	0.1588
HNRNPUL2 vs. HNRNPD	-21.88	-39.49 to -4.271	Yes	**	0.003
HNRNPUL1 vs. HNRNPU	-3.573	-21.18 to 14.04	No	ns	>0.9999
HNRNPUL1 vs. HNRNPH3	-3.253	-20.86 to 14.36	No	ns	>0.9999
HNRNPUL1 vs. HNRNPF	-17.08	-34.69 to 0.5276	No	ns	0.0669
HNRNPUL1 vs. HNRNPH2	-23.29	-40.90 to -5.681	Yes	**	0.001
HNRNPUL1 vs. HNRNPH1	-69.19	-86.80 to -51.57	Yes	****	<0.0001
HNRNPUL1 vs. HNRNPR	37.06	19.45 to 54.67	Yes	****	<0.0001
HNRNPUL1 vs. SYNCRIP	33.13	15.52 to 50.74	Yes	****	<0.0001
HNRNPUL1 vs. HNRNPAB	-25.45	-43.07 to -7.844	Yes	***	0.0002
HNRNPUL1 vs. HNRNPD	-31.99	-49.61 to -14.38	Yes	****	<0.0001
HNRNPU vs. HNRNPH3	0.3198	-17.29 to 17.93	No	ns	>0.9999
HNRNPU vs. HNRNPF	-13.51	-31.12 to 4.101	No	ns	0.3309
HNRNPU vs. HNRNPH2	-19.72	-37.33 to -2.108	Yes	*	0.0137
HNRNPU vs. HNRNPH1	-65.61	-83.22 to -48.00	Yes	****	<0.0001
HNRNPU vs. HNRNPR	40.64	23.03 to 58.25	Yes	****	<0.0001
HNRNPU vs. SYNCRIP	36.7	19.09 to 54.31	Yes	****	<0.0001
HNRNPU vs. HNRNPAB	-21.88	-39.49 to -4.271	Yes	**	0.003
HNRNPU vs. HNRNPD	-28.42	-46.03 to -10.81	Yes	****	<0.0001
HNRNPH3 vs. HNRNPF	-13.83	-31.44 to 3.781	No	ns	0.2951
HNRNPH3 vs. HNRNPH2	-20.04	-37.65 to -2.428	Yes	*	0.0111
HNRNPH3 vs. HNRNPH1	-65.93	-83.54 to -48.32	Yes	****	<0.0001
HNRNPH3 vs. HNRNPR	40.32	22.71 to 57.93	Yes	****	<0.0001
HNRNPH3 vs. SYNCRIP	36.38	18.77 to 53.99	Yes	****	<0.0001
HNRNPH3 vs. HNRNPAB	-22.2	-39.81 to -4.591	Yes	**	0.0024
HNRNPH3 vs. HNRNPD	-28.74	-46.35 to -11.13	Yes	****	<0.0001
HNRNPF vs. HNRNPH2	-6.208	-23.82 to 11.40	No	ns	0.9918
HNRNPF vs. HNRNPH1	-52.1	-69.71 to -34.49	Yes	****	<0.0001
HNRNPF vs. HNRNPR	54.15	36.54 to 71.76	Yes	****	<0.0001
HNRNPF vs. SYNCRIP	50.21	32.60 to 67.82	Yes	****	<0.0001
HNRNPF vs. HNRNPAB	-8.372	-25.98 to 9.239	No	ns	0.9224
HNRNPF vs. HNRNPD	-14.91	-32.52 to 2.699	No	ns	0.1919
HNRNPH2 vs. HNRNPH1	-45.89	-63.50 to -28.28	Yes	****	<0.0001
HNRNPH2 vs. HNRNPR	60.36	42.74 to 77.97	Yes	****	<0.0001
HNRNPH2 vs. SYNCRIP	56.42	38.81 to 74.03	Yes	****	<0.0001
HNRNPH2 vs. HNRNPAB	-2.163	-19.77 to 15.45	No	ns	>0.9999
HNRNPH2 vs. HNRNPD	-8.703	-26.31 to 8.908	No	ns	0.9006
HNRNPH1 vs. HNRNPR	106.2	88.64 to 123.9	Yes	****	<0.0001
HNRNPH1 vs. SYNCRIP	102.3	84.70 to 119.9	Yes	****	<0.0001
HNRNPH1 vs. HNRNPAB	43.73	26.12 to 61.34	Yes	****	<0.0001
HNRNPH1 vs. HNRNPD	37.19	19.58 to 54.80	Yes	****	<0.0001
HNRNPR vs. SYNCRIP	-3.936	-21.55 to 13.67	No	ns	0.9999
HNRNPR vs. HNRNPAB	-62.52	-80.13 to -44.91	Yes	****	<0.0001
HNRNPR vs. HNRNPD	-69.06	-86.67 to -51.45	Yes	****	<0.0001
SYNCRIP vs. HNRNPAB	-58.58	-76.19 to -40.97	Yes	****	<0.0001
SYNCRIP vs. HNRNPD	-65.12	-82.73 to -47.51	Yes	****	<0.0001
HNRNPAB vs. HNRNPD	-6.54	-24.15 to 11.07	No	ns	0.9874
Brain - Spinal cord (cervical c-1)
HNRNPK vs. HNRNPUL2	169.2	151.6 to 186.8	Yes	****	<0.0001
HNRNPK vs. HNRNPUL1	179.3	161.7 to 196.9	Yes	****	<0.0001
HNRNPK vs. HNRNPU	175.7	158.1 to 193.3	Yes	****	<0.0001
HNRNPK vs. HNRNPH3	176	158.4 to 193.6	Yes	****	<0.0001
HNRNPK vs. HNRNPF	162.2	144.6 to 179.8	Yes	****	<0.0001
HNRNPK vs. HNRNPH2	156	138.4 to 173.6	Yes	****	<0.0001
HNRNPK vs. HNRNPH1	110.1	92.49 to 127.7	Yes	****	<0.0001
HNRNPK vs. HNRNPR	216.4	198.7 to 234.0	Yes	****	<0.0001
HNRNPK vs. SYNCRIP	212.4	194.8 to 230.0	Yes	****	<0.0001
HNRNPK vs. HNRNPAB	153.8	136.2 to 171.4	Yes	****	<0.0001
HNRNPK vs. HNRNPD	147.3	129.7 to 164.9	Yes	****	<0.0001
HNRNPUL2 vs. HNRNPUL1	10.11	-7.498 to 27.72	No	ns	0.7685
HNRNPUL2 vs. HNRNPU	6.54	-11.07 to 24.15	No	ns	0.9874
HNRNPUL2 vs. HNRNPH3	6.86	-10.75 to 24.47	No	ns	0.9815
HNRNPUL2 vs. HNRNPF	-6.97	-24.58 to 10.64	No	ns	0.9791
HNRNPUL2 vs. HNRNPH2	-13.18	-30.79 to 4.432	No	ns	0.3703
HNRNPUL2 vs. HNRNPH1	-59.07	-76.68 to -41.46	Yes	****	<0.0001
HNRNPUL2 vs. HNRNPR	47.18	29.57 to 64.79	Yes	****	<0.0001
HNRNPUL2 vs. SYNCRIP	43.24	25.63 to 60.85	Yes	****	<0.0001
HNRNPUL2 vs. HNRNPAB	-15.34	-32.95 to 2.269	No	ns	0.1588
HNRNPUL2 vs. HNRNPD	-21.88	-39.49 to -4.271	Yes	**	0.003
HNRNPUL1 vs. HNRNPU	-3.573	-21.18 to 14.04	No	ns	>0.9999
HNRNPUL1 vs. HNRNPH3	-3.253	-20.86 to 14.36	No	ns	>0.9999
HNRNPUL1 vs. HNRNPF	-17.08	-34.69 to 0.5276	No	ns	0.0669
HNRNPUL1 vs. HNRNPH2	-23.29	-40.90 to -5.681	Yes	**	0.001
HNRNPUL1 vs. HNRNPH1	-69.19	-86.80 to -51.57	Yes	****	<0.0001
HNRNPUL1 vs. HNRNPR	37.06	19.45 to 54.67	Yes	****	<0.0001
HNRNPUL1 vs. SYNCRIP	33.13	15.52 to 50.74	Yes	****	<0.0001
HNRNPUL1 vs. HNRNPAB	-25.45	-43.07 to -7.844	Yes	***	0.0002
HNRNPUL1 vs. HNRNPD	-31.99	-49.61 to -14.38	Yes	****	<0.0001
HNRNPU vs. HNRNPH3	0.3198	-17.29 to 17.93	No	ns	>0.9999
HNRNPU vs. HNRNPF	-13.51	-31.12 to 4.101	No	ns	0.3309
HNRNPU vs. HNRNPH2	-19.72	-37.33 to -2.108	Yes	*	0.0137
HNRNPU vs. HNRNPH1	-65.61	-83.22 to -48.00	Yes	****	<0.0001
HNRNPU vs. HNRNPR	40.64	23.03 to 58.25	Yes	****	<0.0001
HNRNPU vs. SYNCRIP	36.7	19.09 to 54.31	Yes	****	<0.0001
HNRNPU vs. HNRNPAB	-21.88	-39.49 to -4.271	Yes	**	0.003
HNRNPU vs. HNRNPD	-28.42	-46.03 to -10.81	Yes	****	<0.0001
HNRNPH3 vs. HNRNPF	-13.83	-31.44 to 3.781	No	ns	0.2951
HNRNPH3 vs. HNRNPH2	-20.04	-37.65 to -2.428	Yes	*	0.0111
HNRNPH3 vs. HNRNPH1	-65.93	-83.54 to -48.32	Yes	****	<0.0001
HNRNPH3 vs. HNRNPR	40.32	22.71 to 57.93	Yes	****	<0.0001
HNRNPH3 vs. SYNCRIP	36.38	18.77 to 53.99	Yes	****	<0.0001
HNRNPH3 vs. HNRNPAB	-22.2	-39.81 to -4.591	Yes	**	0.0024
HNRNPH3 vs. HNRNPD	-28.74	-46.35 to -11.13	Yes	****	<0.0001
HNRNPF vs. HNRNPH2	-6.208	-23.82 to 11.40	No	ns	0.9918
HNRNPF vs. HNRNPH1	-52.1	-69.71 to -34.49	Yes	****	<0.0001
HNRNPF vs. HNRNPR	54.15	36.54 to 71.76	Yes	****	<0.0001
HNRNPF vs. SYNCRIP	50.21	32.60 to 67.82	Yes	****	<0.0001
HNRNPF vs. HNRNPAB	-8.372	-25.98 to 9.239	No	ns	0.9224
HNRNPF vs. HNRNPD	-14.91	-32.52 to 2.699	No	ns	0.1919
HNRNPH2 vs. HNRNPH1	-45.89	-63.50 to -28.28	Yes	****	<0.0001
HNRNPH2 vs. HNRNPR	60.36	42.74 to 77.97	Yes	****	<0.0001
HNRNPH2 vs. SYNCRIP	56.42	38.81 to 74.03	Yes	****	<0.0001
HNRNPH2 vs. HNRNPAB	-2.163	-19.77 to 15.45	No	ns	>0.9999
HNRNPH2 vs. HNRNPD	-8.703	-26.31 to 8.908	No	ns	0.9006
HNRNPH1 vs. HNRNPR	106.2	88.64 to 123.9	Yes	****	<0.0001
HNRNPH1 vs. SYNCRIP	102.3	84.70 to 119.9	Yes	****	<0.0001
HNRNPH1 vs. HNRNPAB	43.73	26.12 to 61.34	Yes	****	<0.0001
HNRNPH1 vs. HNRNPD	37.19	19.58 to 54.80	Yes	****	<0.0001
HNRNPR vs. SYNCRIP	-3.936	-21.55 to 13.67	No	ns	0.9999
HNRNPR vs. HNRNPAB	-62.52	-80.13 to -44.91	Yes	****	<0.0001
HNRNPR vs. HNRNPD	-69.06	-86.67 to -51.45	Yes	****	<0.0001
SYNCRIP vs. HNRNPAB	-58.58	-76.19 to -40.97	Yes	****	<0.0001
SYNCRIP vs. HNRNPD	-65.12	-82.73 to -47.51	Yes	****	<0.0001
HNRNPAB vs. HNRNPD	-6.54	-24.15 to 11.07	No	ns	0.9874
Brain - Substantia nigra
HNRNPK vs. HNRNPUL2	169.2	151.6 to 186.8	Yes	****	<0.0001
HNRNPK vs. HNRNPUL1	179.3	161.7 to 196.9	Yes	****	<0.0001
HNRNPK vs. HNRNPU	175.7	158.1 to 193.3	Yes	****	<0.0001
HNRNPK vs. HNRNPH3	176	158.4 to 193.6	Yes	****	<0.0001
HNRNPK vs. HNRNPF	162.2	144.6 to 179.8	Yes	****	<0.0001
HNRNPK vs. HNRNPH2	156	138.4 to 173.6	Yes	****	<0.0001
HNRNPK vs. HNRNPH1	110.1	92.49 to 127.7	Yes	****	<0.0001
HNRNPK vs. HNRNPR	216.4	198.7 to 234.0	Yes	****	<0.0001
HNRNPK vs. SYNCRIP	212.4	194.8 to 230.0	Yes	****	<0.0001
HNRNPK vs. HNRNPAB	153.8	136.2 to 171.4	Yes	****	<0.0001
HNRNPK vs. HNRNPD	147.3	129.7 to 164.9	Yes	****	<0.0001
HNRNPUL2 vs. HNRNPUL1	10.11	-7.498 to 27.72	No	ns	0.7685
HNRNPUL2 vs. HNRNPU	6.54	-11.07 to 24.15	No	ns	0.9874
HNRNPUL2 vs. HNRNPH3	6.86	-10.75 to 24.47	No	ns	0.9815
HNRNPUL2 vs. HNRNPF	-6.97	-24.58 to 10.64	No	ns	0.9791
HNRNPUL2 vs. HNRNPH2	-13.18	-30.79 to 4.432	No	ns	0.3703
HNRNPUL2 vs. HNRNPH1	-59.07	-76.68 to -41.46	Yes	****	<0.0001
HNRNPUL2 vs. HNRNPR	47.18	29.57 to 64.79	Yes	****	<0.0001
HNRNPUL2 vs. SYNCRIP	43.24	25.63 to 60.85	Yes	****	<0.0001
HNRNPUL2 vs. HNRNPAB	-15.34	-32.95 to 2.269	No	ns	0.1588
HNRNPUL2 vs. HNRNPD	-21.88	-39.49 to -4.271	Yes	**	0.003
HNRNPUL1 vs. HNRNPU	-3.573	-21.18 to 14.04	No	ns	>0.9999
HNRNPUL1 vs. HNRNPH3	-3.253	-20.86 to 14.36	No	ns	>0.9999
HNRNPUL1 vs. HNRNPF	-17.08	-34.69 to 0.5276	No	ns	0.0669
HNRNPUL1 vs. HNRNPH2	-23.29	-40.90 to -5.681	Yes	**	0.001
HNRNPUL1 vs. HNRNPH1	-69.19	-86.80 to -51.57	Yes	****	<0.0001
HNRNPUL1 vs. HNRNPR	37.06	19.45 to 54.67	Yes	****	<0.0001
HNRNPUL1 vs. SYNCRIP	33.13	15.52 to 50.74	Yes	****	<0.0001
HNRNPUL1 vs. HNRNPAB	-25.45	-43.07 to -7.844	Yes	***	0.0002
HNRNPUL1 vs. HNRNPD	-31.99	-49.61 to -14.38	Yes	****	<0.0001
HNRNPU vs. HNRNPH3	0.3198	-17.29 to 17.93	No	ns	>0.9999
HNRNPU vs. HNRNPF	-13.51	-31.12 to 4.101	No	ns	0.3309
HNRNPU vs. HNRNPH2	-19.72	-37.33 to -2.108	Yes	*	0.0137
HNRNPU vs. HNRNPH1	-65.61	-83.22 to -48.00	Yes	****	<0.0001
HNRNPU vs. HNRNPR	40.64	23.03 to 58.25	Yes	****	<0.0001
HNRNPU vs. SYNCRIP	36.7	19.09 to 54.31	Yes	****	<0.0001
HNRNPU vs. HNRNPAB	-21.88	-39.49 to -4.271	Yes	**	0.003
HNRNPU vs. HNRNPD	-28.42	-46.03 to -10.81	Yes	****	<0.0001
HNRNPH3 vs. HNRNPF	-13.83	-31.44 to 3.781	No	ns	0.2951
HNRNPH3 vs. HNRNPH2	-20.04	-37.65 to -2.428	Yes	*	0.0111
HNRNPH3 vs. HNRNPH1	-65.93	-83.54 to -48.32	Yes	****	<0.0001
HNRNPH3 vs. HNRNPR	40.32	22.71 to 57.93	Yes	****	<0.0001
HNRNPH3 vs. SYNCRIP	36.38	18.77 to 53.99	Yes	****	<0.0001
HNRNPH3 vs. HNRNPAB	-22.2	-39.81 to -4.591	Yes	**	0.0024
HNRNPH3 vs. HNRNPD	-28.74	-46.35 to -11.13	Yes	****	<0.0001
HNRNPF vs. HNRNPH2	-6.208	-23.82 to 11.40	No	ns	0.9918
HNRNPF vs. HNRNPH1	-52.1	-69.71 to -34.49	Yes	****	<0.0001
HNRNPF vs. HNRNPR	54.15	36.54 to 71.76	Yes	****	<0.0001
HNRNPF vs. SYNCRIP	50.21	32.60 to 67.82	Yes	****	<0.0001
HNRNPF vs. HNRNPAB	-8.372	-25.98 to 9.239	No	ns	0.9224
HNRNPF vs. HNRNPD	-14.91	-32.52 to 2.699	No	ns	0.1919
HNRNPH2 vs. HNRNPH1	-45.89	-63.50 to -28.28	Yes	****	<0.0001
HNRNPH2 vs. HNRNPR	60.36	42.74 to 77.97	Yes	****	<0.0001
HNRNPH2 vs. SYNCRIP	56.42	38.81 to 74.03	Yes	****	<0.0001
HNRNPH2 vs. HNRNPAB	-2.163	-19.77 to 15.45	No	ns	>0.9999
HNRNPH2 vs. HNRNPD	-8.703	-26.31 to 8.908	No	ns	0.9006
HNRNPH1 vs. HNRNPR	106.2	88.64 to 123.9	Yes	****	<0.0001
HNRNPH1 vs. SYNCRIP	102.3	84.70 to 119.9	Yes	****	<0.0001
HNRNPH1 vs. HNRNPAB	43.73	26.12 to 61.34	Yes	****	<0.0001
HNRNPH1 vs. HNRNPD	37.19	19.58 to 54.80	Yes	****	<0.0001
HNRNPR vs. SYNCRIP	-3.936	-21.55 to 13.67	No	ns	0.9999
HNRNPR vs. HNRNPAB	-62.52	-80.13 to -44.91	Yes	****	<0.0001
HNRNPR vs. HNRNPD	-69.06	-86.67 to -51.45	Yes	****	<0.0001
SYNCRIP vs. HNRNPAB	-58.58	-76.19 to -40.97	Yes	****	<0.0001
SYNCRIP vs. HNRNPD	-65.12	-82.73 to -47.51	Yes	****	<0.0001
HNRNPAB vs. HNRNPD	-6.54	-24.15 to 11.07	No	ns	0.9874
Breast - Mammary Tissue
HNRNPK vs. HNRNPUL2	169.2	151.6 to 186.8	Yes	****	<0.0001
HNRNPK vs. HNRNPUL1	179.3	161.7 to 196.9	Yes	****	<0.0001
HNRNPK vs. HNRNPU	175.7	158.1 to 193.3	Yes	****	<0.0001
HNRNPK vs. HNRNPH3	176	158.4 to 193.6	Yes	****	<0.0001
HNRNPK vs. HNRNPF	162.2	144.6 to 179.8	Yes	****	<0.0001
HNRNPK vs. HNRNPH2	156	138.4 to 173.6	Yes	****	<0.0001
HNRNPK vs. HNRNPH1	110.1	92.49 to 127.7	Yes	****	<0.0001
HNRNPK vs. HNRNPR	216.4	198.7 to 234.0	Yes	****	<0.0001
HNRNPK vs. SYNCRIP	212.4	194.8 to 230.0	Yes	****	<0.0001
HNRNPK vs. HNRNPAB	153.8	136.2 to 171.4	Yes	****	<0.0001
HNRNPK vs. HNRNPD	147.3	129.7 to 164.9	Yes	****	<0.0001
HNRNPUL2 vs. HNRNPUL1	10.11	-7.498 to 27.72	No	ns	0.7685
HNRNPUL2 vs. HNRNPU	6.54	-11.07 to 24.15	No	ns	0.9874
HNRNPUL2 vs. HNRNPH3	6.86	-10.75 to 24.47	No	ns	0.9815
HNRNPUL2 vs. HNRNPF	-6.97	-24.58 to 10.64	No	ns	0.9791
HNRNPUL2 vs. HNRNPH2	-13.18	-30.79 to 4.432	No	ns	0.3703
HNRNPUL2 vs. HNRNPH1	-59.07	-76.68 to -41.46	Yes	****	<0.0001
HNRNPUL2 vs. HNRNPR	47.18	29.57 to 64.79	Yes	****	<0.0001
HNRNPUL2 vs. SYNCRIP	43.24	25.63 to 60.85	Yes	****	<0.0001
HNRNPUL2 vs. HNRNPAB	-15.34	-32.95 to 2.269	No	ns	0.1588
HNRNPUL2 vs. HNRNPD	-21.88	-39.49 to -4.271	Yes	**	0.003
HNRNPUL1 vs. HNRNPU	-3.573	-21.18 to 14.04	No	ns	>0.9999
HNRNPUL1 vs. HNRNPH3	-3.253	-20.86 to 14.36	No	ns	>0.9999
HNRNPUL1 vs. HNRNPF	-17.08	-34.69 to 0.5276	No	ns	0.0669
HNRNPUL1 vs. HNRNPH2	-23.29	-40.90 to -5.681	Yes	**	0.001
HNRNPUL1 vs. HNRNPH1	-69.19	-86.80 to -51.57	Yes	****	<0.0001
HNRNPUL1 vs. HNRNPR	37.06	19.45 to 54.67	Yes	****	<0.0001
HNRNPUL1 vs. SYNCRIP	33.13	15.52 to 50.74	Yes	****	<0.0001
HNRNPUL1 vs. HNRNPAB	-25.45	-43.07 to -7.844	Yes	***	0.0002
HNRNPUL1 vs. HNRNPD	-31.99	-49.61 to -14.38	Yes	****	<0.0001
HNRNPU vs. HNRNPH3	0.3198	-17.29 to 17.93	No	ns	>0.9999
HNRNPU vs. HNRNPF	-13.51	-31.12 to 4.101	No	ns	0.3309
HNRNPU vs. HNRNPH2	-19.72	-37.33 to -2.108	Yes	*	0.0137
HNRNPU vs. HNRNPH1	-65.61	-83.22 to -48.00	Yes	****	<0.0001
HNRNPU vs. HNRNPR	40.64	23.03 to 58.25	Yes	****	<0.0001
HNRNPU vs. SYNCRIP	36.7	19.09 to 54.31	Yes	****	<0.0001
HNRNPU vs. HNRNPAB	-21.88	-39.49 to -4.271	Yes	**	0.003
HNRNPU vs. HNRNPD	-28.42	-46.03 to -10.81	Yes	****	<0.0001
HNRNPH3 vs. HNRNPF	-13.83	-31.44 to 3.781	No	ns	0.2951
HNRNPH3 vs. HNRNPH2	-20.04	-37.65 to -2.428	Yes	*	0.0111
HNRNPH3 vs. HNRNPH1	-65.93	-83.54 to -48.32	Yes	****	<0.0001
HNRNPH3 vs. HNRNPR	40.32	22.71 to 57.93	Yes	****	<0.0001
HNRNPH3 vs. SYNCRIP	36.38	18.77 to 53.99	Yes	****	<0.0001
HNRNPH3 vs. HNRNPAB	-22.2	-39.81 to -4.591	Yes	**	0.0024
HNRNPH3 vs. HNRNPD	-28.74	-46.35 to -11.13	Yes	****	<0.0001
HNRNPF vs. HNRNPH2	-6.208	-23.82 to 11.40	No	ns	0.9918
HNRNPF vs. HNRNPH1	-52.1	-69.71 to -34.49	Yes	****	<0.0001
HNRNPF vs. HNRNPR	54.15	36.54 to 71.76	Yes	****	<0.0001
HNRNPF vs. SYNCRIP	50.21	32.60 to 67.82	Yes	****	<0.0001
HNRNPF vs. HNRNPAB	-8.372	-25.98 to 9.239	No	ns	0.9224
HNRNPF vs. HNRNPD	-14.91	-32.52 to 2.699	No	ns	0.1919
HNRNPH2 vs. HNRNPH1	-45.89	-63.50 to -28.28	Yes	****	<0.0001
HNRNPH2 vs. HNRNPR	60.36	42.74 to 77.97	Yes	****	<0.0001
HNRNPH2 vs. SYNCRIP	56.42	38.81 to 74.03	Yes	****	<0.0001
HNRNPH2 vs. HNRNPAB	-2.163	-19.77 to 15.45	No	ns	>0.9999
HNRNPH2 vs. HNRNPD	-8.703	-26.31 to 8.908	No	ns	0.9006
HNRNPH1 vs. HNRNPR	106.2	88.64 to 123.9	Yes	****	<0.0001
HNRNPH1 vs. SYNCRIP	102.3	84.70 to 119.9	Yes	****	<0.0001
HNRNPH1 vs. HNRNPAB	43.73	26.12 to 61.34	Yes	****	<0.0001
HNRNPH1 vs. HNRNPD	37.19	19.58 to 54.80	Yes	****	<0.0001
HNRNPR vs. SYNCRIP	-3.936	-21.55 to 13.67	No	ns	0.9999
HNRNPR vs. HNRNPAB	-62.52	-80.13 to -44.91	Yes	****	<0.0001
HNRNPR vs. HNRNPD	-69.06	-86.67 to -51.45	Yes	****	<0.0001
SYNCRIP vs. HNRNPAB	-58.58	-76.19 to -40.97	Yes	****	<0.0001
SYNCRIP vs. HNRNPD	-65.12	-82.73 to -47.51	Yes	****	<0.0001
HNRNPAB vs. HNRNPD	-6.54	-24.15 to 11.07	No	ns	0.9874
Cervix - Ectocervix
HNRNPK vs. HNRNPUL2	169.2	151.6 to 186.8	Yes	****	<0.0001
HNRNPK vs. HNRNPUL1	179.3	161.7 to 196.9	Yes	****	<0.0001
HNRNPK vs. HNRNPU	175.7	158.1 to 193.3	Yes	****	<0.0001
HNRNPK vs. HNRNPH3	176	158.4 to 193.6	Yes	****	<0.0001
HNRNPK vs. HNRNPF	162.2	144.6 to 179.8	Yes	****	<0.0001
HNRNPK vs. HNRNPH2	156	138.4 to 173.6	Yes	****	<0.0001
HNRNPK vs. HNRNPH1	110.1	92.49 to 127.7	Yes	****	<0.0001
HNRNPK vs. HNRNPR	216.4	198.7 to 234.0	Yes	****	<0.0001
HNRNPK vs. SYNCRIP	212.4	194.8 to 230.0	Yes	****	<0.0001
HNRNPK vs. HNRNPAB	153.8	136.2 to 171.4	Yes	****	<0.0001
HNRNPK vs. HNRNPD	147.3	129.7 to 164.9	Yes	****	<0.0001
HNRNPUL2 vs. HNRNPUL1	10.11	-7.498 to 27.72	No	ns	0.7685
HNRNPUL2 vs. HNRNPU	6.54	-11.07 to 24.15	No	ns	0.9874
HNRNPUL2 vs. HNRNPH3	6.86	-10.75 to 24.47	No	ns	0.9815
HNRNPUL2 vs. HNRNPF	-6.97	-24.58 to 10.64	No	ns	0.9791
HNRNPUL2 vs. HNRNPH2	-13.18	-30.79 to 4.432	No	ns	0.3703
HNRNPUL2 vs. HNRNPH1	-59.07	-76.68 to -41.46	Yes	****	<0.0001
HNRNPUL2 vs. HNRNPR	47.18	29.57 to 64.79	Yes	****	<0.0001
HNRNPUL2 vs. SYNCRIP	43.24	25.63 to 60.85	Yes	****	<0.0001
HNRNPUL2 vs. HNRNPAB	-15.34	-32.95 to 2.269	No	ns	0.1588
HNRNPUL2 vs. HNRNPD	-21.88	-39.49 to -4.271	Yes	**	0.003
HNRNPUL1 vs. HNRNPU	-3.573	-21.18 to 14.04	No	ns	>0.9999
HNRNPUL1 vs. HNRNPH3	-3.253	-20.86 to 14.36	No	ns	>0.9999
HNRNPUL1 vs. HNRNPF	-17.08	-34.69 to 0.5276	No	ns	0.0669
HNRNPUL1 vs. HNRNPH2	-23.29	-40.90 to -5.681	Yes	**	0.001
HNRNPUL1 vs. HNRNPH1	-69.19	-86.80 to -51.57	Yes	****	<0.0001
HNRNPUL1 vs. HNRNPR	37.06	19.45 to 54.67	Yes	****	<0.0001
HNRNPUL1 vs. SYNCRIP	33.13	15.52 to 50.74	Yes	****	<0.0001
HNRNPUL1 vs. HNRNPAB	-25.45	-43.07 to -7.844	Yes	***	0.0002
HNRNPUL1 vs. HNRNPD	-31.99	-49.61 to -14.38	Yes	****	<0.0001
HNRNPU vs. HNRNPH3	0.3198	-17.29 to 17.93	No	ns	>0.9999
HNRNPU vs. HNRNPF	-13.51	-31.12 to 4.101	No	ns	0.3309
HNRNPU vs. HNRNPH2	-19.72	-37.33 to -2.108	Yes	*	0.0137
HNRNPU vs. HNRNPH1	-65.61	-83.22 to -48.00	Yes	****	<0.0001
HNRNPU vs. HNRNPR	40.64	23.03 to 58.25	Yes	****	<0.0001
HNRNPU vs. SYNCRIP	36.7	19.09 to 54.31	Yes	****	<0.0001
HNRNPU vs. HNRNPAB	-21.88	-39.49 to -4.271	Yes	**	0.003
HNRNPU vs. HNRNPD	-28.42	-46.03 to -10.81	Yes	****	<0.0001
HNRNPH3 vs. HNRNPF	-13.83	-31.44 to 3.781	No	ns	0.2951
HNRNPH3 vs. HNRNPH2	-20.04	-37.65 to -2.428	Yes	*	0.0111
HNRNPH3 vs. HNRNPH1	-65.93	-83.54 to -48.32	Yes	****	<0.0001
HNRNPH3 vs. HNRNPR	40.32	22.71 to 57.93	Yes	****	<0.0001
HNRNPH3 vs. SYNCRIP	36.38	18.77 to 53.99	Yes	****	<0.0001
HNRNPH3 vs. HNRNPAB	-22.2	-39.81 to -4.591	Yes	**	0.0024
HNRNPH3 vs. HNRNPD	-28.74	-46.35 to -11.13	Yes	****	<0.0001
HNRNPF vs. HNRNPH2	-6.208	-23.82 to 11.40	No	ns	0.9918
HNRNPF vs. HNRNPH1	-52.1	-69.71 to -34.49	Yes	****	<0.0001
HNRNPF vs. HNRNPR	54.15	36.54 to 71.76	Yes	****	<0.0001
HNRNPF vs. SYNCRIP	50.21	32.60 to 67.82	Yes	****	<0.0001
HNRNPF vs. HNRNPAB	-8.372	-25.98 to 9.239	No	ns	0.9224
HNRNPF vs. HNRNPD	-14.91	-32.52 to 2.699	No	ns	0.1919
HNRNPH2 vs. HNRNPH1	-45.89	-63.50 to -28.28	Yes	****	<0.0001
HNRNPH2 vs. HNRNPR	60.36	42.74 to 77.97	Yes	****	<0.0001
HNRNPH2 vs. SYNCRIP	56.42	38.81 to 74.03	Yes	****	<0.0001
HNRNPH2 vs. HNRNPAB	-2.163	-19.77 to 15.45	No	ns	>0.9999
HNRNPH2 vs. HNRNPD	-8.703	-26.31 to 8.908	No	ns	0.9006
HNRNPH1 vs. HNRNPR	106.2	88.64 to 123.9	Yes	****	<0.0001
HNRNPH1 vs. SYNCRIP	102.3	84.70 to 119.9	Yes	****	<0.0001
HNRNPH1 vs. HNRNPAB	43.73	26.12 to 61.34	Yes	****	<0.0001
HNRNPH1 vs. HNRNPD	37.19	19.58 to 54.80	Yes	****	<0.0001
HNRNPR vs. SYNCRIP	-3.936	-21.55 to 13.67	No	ns	0.9999
HNRNPR vs. HNRNPAB	-62.52	-80.13 to -44.91	Yes	****	<0.0001
HNRNPR vs. HNRNPD	-69.06	-86.67 to -51.45	Yes	****	<0.0001
SYNCRIP vs. HNRNPAB	-58.58	-76.19 to -40.97	Yes	****	<0.0001
SYNCRIP vs. HNRNPD	-65.12	-82.73 to -47.51	Yes	****	<0.0001
HNRNPAB vs. HNRNPD	-6.54	-24.15 to 11.07	No	ns	0.9874
Cervix - Endocervix
HNRNPK vs. HNRNPUL2	169.2	151.6 to 186.8	Yes	****	<0.0001
HNRNPK vs. HNRNPUL1	179.3	161.7 to 196.9	Yes	****	<0.0001
HNRNPK vs. HNRNPU	175.7	158.1 to 193.3	Yes	****	<0.0001
HNRNPK vs. HNRNPH3	176	158.4 to 193.6	Yes	****	<0.0001
HNRNPK vs. HNRNPF	162.2	144.6 to 179.8	Yes	****	<0.0001
HNRNPK vs. HNRNPH2	156	138.4 to 173.6	Yes	****	<0.0001
HNRNPK vs. HNRNPH1	110.1	92.49 to 127.7	Yes	****	<0.0001
HNRNPK vs. HNRNPR	216.4	198.7 to 234.0	Yes	****	<0.0001
HNRNPK vs. SYNCRIP	212.4	194.8 to 230.0	Yes	****	<0.0001
HNRNPK vs. HNRNPAB	153.8	136.2 to 171.4	Yes	****	<0.0001
HNRNPK vs. HNRNPD	147.3	129.7 to 164.9	Yes	****	<0.0001
HNRNPUL2 vs. HNRNPUL1	10.11	-7.498 to 27.72	No	ns	0.7685
HNRNPUL2 vs. HNRNPU	6.54	-11.07 to 24.15	No	ns	0.9874
HNRNPUL2 vs. HNRNPH3	6.86	-10.75 to 24.47	No	ns	0.9815
HNRNPUL2 vs. HNRNPF	-6.97	-24.58 to 10.64	No	ns	0.9791
HNRNPUL2 vs. HNRNPH2	-13.18	-30.79 to 4.432	No	ns	0.3703
HNRNPUL2 vs. HNRNPH1	-59.07	-76.68 to -41.46	Yes	****	<0.0001
HNRNPUL2 vs. HNRNPR	47.18	29.57 to 64.79	Yes	****	<0.0001
HNRNPUL2 vs. SYNCRIP	43.24	25.63 to 60.85	Yes	****	<0.0001
HNRNPUL2 vs. HNRNPAB	-15.34	-32.95 to 2.269	No	ns	0.1588
HNRNPUL2 vs. HNRNPD	-21.88	-39.49 to -4.271	Yes	**	0.003
HNRNPUL1 vs. HNRNPU	-3.573	-21.18 to 14.04	No	ns	>0.9999
HNRNPUL1 vs. HNRNPH3	-3.253	-20.86 to 14.36	No	ns	>0.9999
HNRNPUL1 vs. HNRNPF	-17.08	-34.69 to 0.5276	No	ns	0.0669
HNRNPUL1 vs. HNRNPH2	-23.29	-40.90 to -5.681	Yes	**	0.001
HNRNPUL1 vs. HNRNPH1	-69.19	-86.80 to -51.57	Yes	****	<0.0001
HNRNPUL1 vs. HNRNPR	37.06	19.45 to 54.67	Yes	****	<0.0001
HNRNPUL1 vs. SYNCRIP	33.13	15.52 to 50.74	Yes	****	<0.0001
HNRNPUL1 vs. HNRNPAB	-25.45	-43.07 to -7.844	Yes	***	0.0002
HNRNPUL1 vs. HNRNPD	-31.99	-49.61 to -14.38	Yes	****	<0.0001
HNRNPU vs. HNRNPH3	0.3198	-17.29 to 17.93	No	ns	>0.9999
HNRNPU vs. HNRNPF	-13.51	-31.12 to 4.101	No	ns	0.3309
HNRNPU vs. HNRNPH2	-19.72	-37.33 to -2.108	Yes	*	0.0137
HNRNPU vs. HNRNPH1	-65.61	-83.22 to -48.00	Yes	****	<0.0001
HNRNPU vs. HNRNPR	40.64	23.03 to 58.25	Yes	****	<0.0001
HNRNPU vs. SYNCRIP	36.7	19.09 to 54.31	Yes	****	<0.0001
HNRNPU vs. HNRNPAB	-21.88	-39.49 to -4.271	Yes	**	0.003
HNRNPU vs. HNRNPD	-28.42	-46.03 to -10.81	Yes	****	<0.0001
HNRNPH3 vs. HNRNPF	-13.83	-31.44 to 3.781	No	ns	0.2951
HNRNPH3 vs. HNRNPH2	-20.04	-37.65 to -2.428	Yes	*	0.0111
HNRNPH3 vs. HNRNPH1	-65.93	-83.54 to -48.32	Yes	****	<0.0001
HNRNPH3 vs. HNRNPR	40.32	22.71 to 57.93	Yes	****	<0.0001
HNRNPH3 vs. SYNCRIP	36.38	18.77 to 53.99	Yes	****	<0.0001
HNRNPH3 vs. HNRNPAB	-22.2	-39.81 to -4.591	Yes	**	0.0024
HNRNPH3 vs. HNRNPD	-28.74	-46.35 to -11.13	Yes	****	<0.0001
HNRNPF vs. HNRNPH2	-6.208	-23.82 to 11.40	No	ns	0.9918
HNRNPF vs. HNRNPH1	-52.1	-69.71 to -34.49	Yes	****	<0.0001
HNRNPF vs. HNRNPR	54.15	36.54 to 71.76	Yes	****	<0.0001
HNRNPF vs. SYNCRIP	50.21	32.60 to 67.82	Yes	****	<0.0001
HNRNPF vs. HNRNPAB	-8.372	-25.98 to 9.239	No	ns	0.9224
HNRNPF vs. HNRNPD	-14.91	-32.52 to 2.699	No	ns	0.1919
HNRNPH2 vs. HNRNPH1	-45.89	-63.50 to -28.28	Yes	****	<0.0001
HNRNPH2 vs. HNRNPR	60.36	42.74 to 77.97	Yes	****	<0.0001
HNRNPH2 vs. SYNCRIP	56.42	38.81 to 74.03	Yes	****	<0.0001
HNRNPH2 vs. HNRNPAB	-2.163	-19.77 to 15.45	No	ns	>0.9999
HNRNPH2 vs. HNRNPD	-8.703	-26.31 to 8.908	No	ns	0.9006
HNRNPH1 vs. HNRNPR	106.2	88.64 to 123.9	Yes	****	<0.0001
HNRNPH1 vs. SYNCRIP	102.3	84.70 to 119.9	Yes	****	<0.0001
HNRNPH1 vs. HNRNPAB	43.73	26.12 to 61.34	Yes	****	<0.0001
HNRNPH1 vs. HNRNPD	37.19	19.58 to 54.80	Yes	****	<0.0001
HNRNPR vs. SYNCRIP	-3.936	-21.55 to 13.67	No	ns	0.9999
HNRNPR vs. HNRNPAB	-62.52	-80.13 to -44.91	Yes	****	<0.0001
HNRNPR vs. HNRNPD	-69.06	-86.67 to -51.45	Yes	****	<0.0001
SYNCRIP vs. HNRNPAB	-58.58	-76.19 to -40.97	Yes	****	<0.0001
SYNCRIP vs. HNRNPD	-65.12	-82.73 to -47.51	Yes	****	<0.0001
HNRNPAB vs. HNRNPD	-6.54	-24.15 to 11.07	No	ns	0.9874
Colon - Sigmoid
HNRNPK vs. HNRNPUL2	169.2	151.6 to 186.8	Yes	****	<0.0001
HNRNPK vs. HNRNPUL1	179.3	161.7 to 196.9	Yes	****	<0.0001
HNRNPK vs. HNRNPU	175.7	158.1 to 193.3	Yes	****	<0.0001
HNRNPK vs. HNRNPH3	176	158.4 to 193.6	Yes	****	<0.0001
HNRNPK vs. HNRNPF	162.2	144.6 to 179.8	Yes	****	<0.0001
HNRNPK vs. HNRNPH2	156	138.4 to 173.6	Yes	****	<0.0001
HNRNPK vs. HNRNPH1	110.1	92.49 to 127.7	Yes	****	<0.0001
HNRNPK vs. HNRNPR	216.4	198.7 to 234.0	Yes	****	<0.0001
HNRNPK vs. SYNCRIP	212.4	194.8 to 230.0	Yes	****	<0.0001
HNRNPK vs. HNRNPAB	153.8	136.2 to 171.4	Yes	****	<0.0001
HNRNPK vs. HNRNPD	147.3	129.7 to 164.9	Yes	****	<0.0001
HNRNPUL2 vs. HNRNPUL1	10.11	-7.498 to 27.72	No	ns	0.7685
HNRNPUL2 vs. HNRNPU	6.54	-11.07 to 24.15	No	ns	0.9874
HNRNPUL2 vs. HNRNPH3	6.86	-10.75 to 24.47	No	ns	0.9815
HNRNPUL2 vs. HNRNPF	-6.97	-24.58 to 10.64	No	ns	0.9791
HNRNPUL2 vs. HNRNPH2	-13.18	-30.79 to 4.432	No	ns	0.3703
HNRNPUL2 vs. HNRNPH1	-59.07	-76.68 to -41.46	Yes	****	<0.0001
HNRNPUL2 vs. HNRNPR	47.18	29.57 to 64.79	Yes	****	<0.0001
HNRNPUL2 vs. SYNCRIP	43.24	25.63 to 60.85	Yes	****	<0.0001
HNRNPUL2 vs. HNRNPAB	-15.34	-32.95 to 2.269	No	ns	0.1588
HNRNPUL2 vs. HNRNPD	-21.88	-39.49 to -4.271	Yes	**	0.003
HNRNPUL1 vs. HNRNPU	-3.573	-21.18 to 14.04	No	ns	>0.9999
HNRNPUL1 vs. HNRNPH3	-3.253	-20.86 to 14.36	No	ns	>0.9999
HNRNPUL1 vs. HNRNPF	-17.08	-34.69 to 0.5276	No	ns	0.0669
HNRNPUL1 vs. HNRNPH2	-23.29	-40.90 to -5.681	Yes	**	0.001
HNRNPUL1 vs. HNRNPH1	-69.19	-86.80 to -51.57	Yes	****	<0.0001
HNRNPUL1 vs. HNRNPR	37.06	19.45 to 54.67	Yes	****	<0.0001
HNRNPUL1 vs. SYNCRIP	33.13	15.52 to 50.74	Yes	****	<0.0001
HNRNPUL1 vs. HNRNPAB	-25.45	-43.07 to -7.844	Yes	***	0.0002
HNRNPUL1 vs. HNRNPD	-31.99	-49.61 to -14.38	Yes	****	<0.0001
HNRNPU vs. HNRNPH3	0.3198	-17.29 to 17.93	No	ns	>0.9999
HNRNPU vs. HNRNPF	-13.51	-31.12 to 4.101	No	ns	0.3309
HNRNPU vs. HNRNPH2	-19.72	-37.33 to -2.108	Yes	*	0.0137
HNRNPU vs. HNRNPH1	-65.61	-83.22 to -48.00	Yes	****	<0.0001
HNRNPU vs. HNRNPR	40.64	23.03 to 58.25	Yes	****	<0.0001
HNRNPU vs. SYNCRIP	36.7	19.09 to 54.31	Yes	****	<0.0001
HNRNPU vs. HNRNPAB	-21.88	-39.49 to -4.271	Yes	**	0.003
HNRNPU vs. HNRNPD	-28.42	-46.03 to -10.81	Yes	****	<0.0001
HNRNPH3 vs. HNRNPF	-13.83	-31.44 to 3.781	No	ns	0.2951
HNRNPH3 vs. HNRNPH2	-20.04	-37.65 to -2.428	Yes	*	0.0111
HNRNPH3 vs. HNRNPH1	-65.93	-83.54 to -48.32	Yes	****	<0.0001
HNRNPH3 vs. HNRNPR	40.32	22.71 to 57.93	Yes	****	<0.0001
HNRNPH3 vs. SYNCRIP	36.38	18.77 to 53.99	Yes	****	<0.0001
HNRNPH3 vs. HNRNPAB	-22.2	-39.81 to -4.591	Yes	**	0.0024
HNRNPH3 vs. HNRNPD	-28.74	-46.35 to -11.13	Yes	****	<0.0001
HNRNPF vs. HNRNPH2	-6.208	-23.82 to 11.40	No	ns	0.9918
HNRNPF vs. HNRNPH1	-52.1	-69.71 to -34.49	Yes	****	<0.0001
HNRNPF vs. HNRNPR	54.15	36.54 to 71.76	Yes	****	<0.0001
HNRNPF vs. SYNCRIP	50.21	32.60 to 67.82	Yes	****	<0.0001
HNRNPF vs. HNRNPAB	-8.372	-25.98 to 9.239	No	ns	0.9224
HNRNPF vs. HNRNPD	-14.91	-32.52 to 2.699	No	ns	0.1919
HNRNPH2 vs. HNRNPH1	-45.89	-63.50 to -28.28	Yes	****	<0.0001
HNRNPH2 vs. HNRNPR	60.36	42.74 to 77.97	Yes	****	<0.0001
HNRNPH2 vs. SYNCRIP	56.42	38.81 to 74.03	Yes	****	<0.0001
HNRNPH2 vs. HNRNPAB	-2.163	-19.77 to 15.45	No	ns	>0.9999
HNRNPH2 vs. HNRNPD	-8.703	-26.31 to 8.908	No	ns	0.9006
HNRNPH1 vs. HNRNPR	106.2	88.64 to 123.9	Yes	****	<0.0001
HNRNPH1 vs. SYNCRIP	102.3	84.70 to 119.9	Yes	****	<0.0001
HNRNPH1 vs. HNRNPAB	43.73	26.12 to 61.34	Yes	****	<0.0001
HNRNPH1 vs. HNRNPD	37.19	19.58 to 54.80	Yes	****	<0.0001
HNRNPR vs. SYNCRIP	-3.936	-21.55 to 13.67	No	ns	0.9999
HNRNPR vs. HNRNPAB	-62.52	-80.13 to -44.91	Yes	****	<0.0001
HNRNPR vs. HNRNPD	-69.06	-86.67 to -51.45	Yes	****	<0.0001
SYNCRIP vs. HNRNPAB	-58.58	-76.19 to -40.97	Yes	****	<0.0001
SYNCRIP vs. HNRNPD	-65.12	-82.73 to -47.51	Yes	****	<0.0001
HNRNPAB vs. HNRNPD	-6.54	-24.15 to 11.07	No	ns	0.9874
Colon - Transverse
HNRNPK vs. HNRNPUL2	169.2	151.6 to 186.8	Yes	****	<0.0001
HNRNPK vs. HNRNPUL1	179.3	161.7 to 196.9	Yes	****	<0.0001
HNRNPK vs. HNRNPU	175.7	158.1 to 193.3	Yes	****	<0.0001
HNRNPK vs. HNRNPH3	176	158.4 to 193.6	Yes	****	<0.0001
HNRNPK vs. HNRNPF	162.2	144.6 to 179.8	Yes	****	<0.0001
HNRNPK vs. HNRNPH2	156	138.4 to 173.6	Yes	****	<0.0001
HNRNPK vs. HNRNPH1	110.1	92.49 to 127.7	Yes	****	<0.0001
HNRNPK vs. HNRNPR	216.4	198.7 to 234.0	Yes	****	<0.0001
HNRNPK vs. SYNCRIP	212.4	194.8 to 230.0	Yes	****	<0.0001
HNRNPK vs. HNRNPAB	153.8	136.2 to 171.4	Yes	****	<0.0001
HNRNPK vs. HNRNPD	147.3	129.7 to 164.9	Yes	****	<0.0001
HNRNPUL2 vs. HNRNPUL1	10.11	-7.498 to 27.72	No	ns	0.7685
HNRNPUL2 vs. HNRNPU	6.54	-11.07 to 24.15	No	ns	0.9874
HNRNPUL2 vs. HNRNPH3	6.86	-10.75 to 24.47	No	ns	0.9815
HNRNPUL2 vs. HNRNPF	-6.97	-24.58 to 10.64	No	ns	0.9791
HNRNPUL2 vs. HNRNPH2	-13.18	-30.79 to 4.432	No	ns	0.3703
HNRNPUL2 vs. HNRNPH1	-59.07	-76.68 to -41.46	Yes	****	<0.0001
HNRNPUL2 vs. HNRNPR	47.18	29.57 to 64.79	Yes	****	<0.0001
HNRNPUL2 vs. SYNCRIP	43.24	25.63 to 60.85	Yes	****	<0.0001
HNRNPUL2 vs. HNRNPAB	-15.34	-32.95 to 2.269	No	ns	0.1588
HNRNPUL2 vs. HNRNPD	-21.88	-39.49 to -4.271	Yes	**	0.003
HNRNPUL1 vs. HNRNPU	-3.573	-21.18 to 14.04	No	ns	>0.9999
HNRNPUL1 vs. HNRNPH3	-3.253	-20.86 to 14.36	No	ns	>0.9999
HNRNPUL1 vs. HNRNPF	-17.08	-34.69 to 0.5276	No	ns	0.0669
HNRNPUL1 vs. HNRNPH2	-23.29	-40.90 to -5.681	Yes	**	0.001
HNRNPUL1 vs. HNRNPH1	-69.19	-86.80 to -51.57	Yes	****	<0.0001
HNRNPUL1 vs. HNRNPR	37.06	19.45 to 54.67	Yes	****	<0.0001
HNRNPUL1 vs. SYNCRIP	33.13	15.52 to 50.74	Yes	****	<0.0001
HNRNPUL1 vs. HNRNPAB	-25.45	-43.07 to -7.844	Yes	***	0.0002
HNRNPUL1 vs. HNRNPD	-31.99	-49.61 to -14.38	Yes	****	<0.0001
HNRNPU vs. HNRNPH3	0.3198	-17.29 to 17.93	No	ns	>0.9999
HNRNPU vs. HNRNPF	-13.51	-31.12 to 4.101	No	ns	0.3309
HNRNPU vs. HNRNPH2	-19.72	-37.33 to -2.108	Yes	*	0.0137
HNRNPU vs. HNRNPH1	-65.61	-83.22 to -48.00	Yes	****	<0.0001
HNRNPU vs. HNRNPR	40.64	23.03 to 58.25	Yes	****	<0.0001
HNRNPU vs. SYNCRIP	36.7	19.09 to 54.31	Yes	****	<0.0001
HNRNPU vs. HNRNPAB	-21.88	-39.49 to -4.271	Yes	**	0.003
HNRNPU vs. HNRNPD	-28.42	-46.03 to -10.81	Yes	****	<0.0001
HNRNPH3 vs. HNRNPF	-13.83	-31.44 to 3.781	No	ns	0.2951
HNRNPH3 vs. HNRNPH2	-20.04	-37.65 to -2.428	Yes	*	0.0111
HNRNPH3 vs. HNRNPH1	-65.93	-83.54 to -48.32	Yes	****	<0.0001
HNRNPH3 vs. HNRNPR	40.32	22.71 to 57.93	Yes	****	<0.0001
HNRNPH3 vs. SYNCRIP	36.38	18.77 to 53.99	Yes	****	<0.0001
HNRNPH3 vs. HNRNPAB	-22.2	-39.81 to -4.591	Yes	**	0.0024
HNRNPH3 vs. HNRNPD	-28.74	-46.35 to -11.13	Yes	****	<0.0001
HNRNPF vs. HNRNPH2	-6.208	-23.82 to 11.40	No	ns	0.9918
HNRNPF vs. HNRNPH1	-52.1	-69.71 to -34.49	Yes	****	<0.0001
HNRNPF vs. HNRNPR	54.15	36.54 to 71.76	Yes	****	<0.0001
HNRNPF vs. SYNCRIP	50.21	32.60 to 67.82	Yes	****	<0.0001
HNRNPF vs. HNRNPAB	-8.372	-25.98 to 9.239	No	ns	0.9224
HNRNPF vs. HNRNPD	-14.91	-32.52 to 2.699	No	ns	0.1919
HNRNPH2 vs. HNRNPH1	-45.89	-63.50 to -28.28	Yes	****	<0.0001
HNRNPH2 vs. HNRNPR	60.36	42.74 to 77.97	Yes	****	<0.0001
HNRNPH2 vs. SYNCRIP	56.42	38.81 to 74.03	Yes	****	<0.0001
HNRNPH2 vs. HNRNPAB	-2.163	-19.77 to 15.45	No	ns	>0.9999
HNRNPH2 vs. HNRNPD	-8.703	-26.31 to 8.908	No	ns	0.9006
HNRNPH1 vs. HNRNPR	106.2	88.64 to 123.9	Yes	****	<0.0001
HNRNPH1 vs. SYNCRIP	102.3	84.70 to 119.9	Yes	****	<0.0001
HNRNPH1 vs. HNRNPAB	43.73	26.12 to 61.34	Yes	****	<0.0001
HNRNPH1 vs. HNRNPD	37.19	19.58 to 54.80	Yes	****	<0.0001
HNRNPR vs. SYNCRIP	-3.936	-21.55 to 13.67	No	ns	0.9999
HNRNPR vs. HNRNPAB	-62.52	-80.13 to -44.91	Yes	****	<0.0001
HNRNPR vs. HNRNPD	-69.06	-86.67 to -51.45	Yes	****	<0.0001
SYNCRIP vs. HNRNPAB	-58.58	-76.19 to -40.97	Yes	****	<0.0001
SYNCRIP vs. HNRNPD	-65.12	-82.73 to -47.51	Yes	****	<0.0001
HNRNPAB vs. HNRNPD	-6.54	-24.15 to 11.07	No	ns	0.9874
Esophagus - Gastroesophageal Junction
HNRNPK vs. HNRNPUL2	169.2	151.6 to 186.8	Yes	****	<0.0001
HNRNPK vs. HNRNPUL1	179.3	161.7 to 196.9	Yes	****	<0.0001
HNRNPK vs. HNRNPU	175.7	158.1 to 193.3	Yes	****	<0.0001
HNRNPK vs. HNRNPH3	176	158.4 to 193.6	Yes	****	<0.0001
HNRNPK vs. HNRNPF	162.2	144.6 to 179.8	Yes	****	<0.0001
HNRNPK vs. HNRNPH2	156	138.4 to 173.6	Yes	****	<0.0001
HNRNPK vs. HNRNPH1	110.1	92.49 to 127.7	Yes	****	<0.0001
HNRNPK vs. HNRNPR	216.4	198.7 to 234.0	Yes	****	<0.0001
HNRNPK vs. SYNCRIP	212.4	194.8 to 230.0	Yes	****	<0.0001
HNRNPK vs. HNRNPAB	153.8	136.2 to 171.4	Yes	****	<0.0001
HNRNPK vs. HNRNPD	147.3	129.7 to 164.9	Yes	****	<0.0001
HNRNPUL2 vs. HNRNPUL1	10.11	-7.498 to 27.72	No	ns	0.7685
HNRNPUL2 vs. HNRNPU	6.54	-11.07 to 24.15	No	ns	0.9874
HNRNPUL2 vs. HNRNPH3	6.86	-10.75 to 24.47	No	ns	0.9815
HNRNPUL2 vs. HNRNPF	-6.97	-24.58 to 10.64	No	ns	0.9791
HNRNPUL2 vs. HNRNPH2	-13.18	-30.79 to 4.432	No	ns	0.3703
HNRNPUL2 vs. HNRNPH1	-59.07	-76.68 to -41.46	Yes	****	<0.0001
HNRNPUL2 vs. HNRNPR	47.18	29.57 to 64.79	Yes	****	<0.0001
HNRNPUL2 vs. SYNCRIP	43.24	25.63 to 60.85	Yes	****	<0.0001
HNRNPUL2 vs. HNRNPAB	-15.34	-32.95 to 2.269	No	ns	0.1588
HNRNPUL2 vs. HNRNPD	-21.88	-39.49 to -4.271	Yes	**	0.003
HNRNPUL1 vs. HNRNPU	-3.573	-21.18 to 14.04	No	ns	>0.9999
HNRNPUL1 vs. HNRNPH3	-3.253	-20.86 to 14.36	No	ns	>0.9999
HNRNPUL1 vs. HNRNPF	-17.08	-34.69 to 0.5276	No	ns	0.0669
HNRNPUL1 vs. HNRNPH2	-23.29	-40.90 to -5.681	Yes	**	0.001
HNRNPUL1 vs. HNRNPH1	-69.19	-86.80 to -51.57	Yes	****	<0.0001
HNRNPUL1 vs. HNRNPR	37.06	19.45 to 54.67	Yes	****	<0.0001
HNRNPUL1 vs. SYNCRIP	33.13	15.52 to 50.74	Yes	****	<0.0001
HNRNPUL1 vs. HNRNPAB	-25.45	-43.07 to -7.844	Yes	***	0.0002
HNRNPUL1 vs. HNRNPD	-31.99	-49.61 to -14.38	Yes	****	<0.0001
HNRNPU vs. HNRNPH3	0.3198	-17.29 to 17.93	No	ns	>0.9999
HNRNPU vs. HNRNPF	-13.51	-31.12 to 4.101	No	ns	0.3309
HNRNPU vs. HNRNPH2	-19.72	-37.33 to -2.108	Yes	*	0.0137
HNRNPU vs. HNRNPH1	-65.61	-83.22 to -48.00	Yes	****	<0.0001
HNRNPU vs. HNRNPR	40.64	23.03 to 58.25	Yes	****	<0.0001
HNRNPU vs. SYNCRIP	36.7	19.09 to 54.31	Yes	****	<0.0001
HNRNPU vs. HNRNPAB	-21.88	-39.49 to -4.271	Yes	**	0.003
HNRNPU vs. HNRNPD	-28.42	-46.03 to -10.81	Yes	****	<0.0001
HNRNPH3 vs. HNRNPF	-13.83	-31.44 to 3.781	No	ns	0.2951
HNRNPH3 vs. HNRNPH2	-20.04	-37.65 to -2.428	Yes	*	0.0111
HNRNPH3 vs. HNRNPH1	-65.93	-83.54 to -48.32	Yes	****	<0.0001
HNRNPH3 vs. HNRNPR	40.32	22.71 to 57.93	Yes	****	<0.0001
HNRNPH3 vs. SYNCRIP	36.38	18.77 to 53.99	Yes	****	<0.0001
HNRNPH3 vs. HNRNPAB	-22.2	-39.81 to -4.591	Yes	**	0.0024
HNRNPH3 vs. HNRNPD	-28.74	-46.35 to -11.13	Yes	****	<0.0001
HNRNPF vs. HNRNPH2	-6.208	-23.82 to 11.40	No	ns	0.9918
HNRNPF vs. HNRNPH1	-52.1	-69.71 to -34.49	Yes	****	<0.0001
HNRNPF vs. HNRNPR	54.15	36.54 to 71.76	Yes	****	<0.0001
HNRNPF vs. SYNCRIP	50.21	32.60 to 67.82	Yes	****	<0.0001
HNRNPF vs. HNRNPAB	-8.372	-25.98 to 9.239	No	ns	0.9224
HNRNPF vs. HNRNPD	-14.91	-32.52 to 2.699	No	ns	0.1919
HNRNPH2 vs. HNRNPH1	-45.89	-63.50 to -28.28	Yes	****	<0.0001
HNRNPH2 vs. HNRNPR	60.36	42.74 to 77.97	Yes	****	<0.0001
HNRNPH2 vs. SYNCRIP	56.42	38.81 to 74.03	Yes	****	<0.0001
HNRNPH2 vs. HNRNPAB	-2.163	-19.77 to 15.45	No	ns	>0.9999
HNRNPH2 vs. HNRNPD	-8.703	-26.31 to 8.908	No	ns	0.9006
HNRNPH1 vs. HNRNPR	106.2	88.64 to 123.9	Yes	****	<0.0001
HNRNPH1 vs. SYNCRIP	102.3	84.70 to 119.9	Yes	****	<0.0001
HNRNPH1 vs. HNRNPAB	43.73	26.12 to 61.34	Yes	****	<0.0001
HNRNPH1 vs. HNRNPD	37.19	19.58 to 54.80	Yes	****	<0.0001
HNRNPR vs. SYNCRIP	-3.936	-21.55 to 13.67	No	ns	0.9999
HNRNPR vs. HNRNPAB	-62.52	-80.13 to -44.91	Yes	****	<0.0001
HNRNPR vs. HNRNPD	-69.06	-86.67 to -51.45	Yes	****	<0.0001
SYNCRIP vs. HNRNPAB	-58.58	-76.19 to -40.97	Yes	****	<0.0001
SYNCRIP vs. HNRNPD	-65.12	-82.73 to -47.51	Yes	****	<0.0001
HNRNPAB vs. HNRNPD	-6.54	-24.15 to 11.07	No	ns	0.9874
Esophagus - Mucosa
HNRNPK vs. HNRNPUL2	169.2	151.6 to 186.8	Yes	****	<0.0001
HNRNPK vs. HNRNPUL1	179.3	161.7 to 196.9	Yes	****	<0.0001
HNRNPK vs. HNRNPU	175.7	158.1 to 193.3	Yes	****	<0.0001
HNRNPK vs. HNRNPH3	176	158.4 to 193.6	Yes	****	<0.0001
HNRNPK vs. HNRNPF	162.2	144.6 to 179.8	Yes	****	<0.0001
HNRNPK vs. HNRNPH2	156	138.4 to 173.6	Yes	****	<0.0001
HNRNPK vs. HNRNPH1	110.1	92.49 to 127.7	Yes	****	<0.0001
HNRNPK vs. HNRNPR	216.4	198.7 to 234.0	Yes	****	<0.0001
HNRNPK vs. SYNCRIP	212.4	194.8 to 230.0	Yes	****	<0.0001
HNRNPK vs. HNRNPAB	153.8	136.2 to 171.4	Yes	****	<0.0001
HNRNPK vs. HNRNPD	147.3	129.7 to 164.9	Yes	****	<0.0001
HNRNPUL2 vs. HNRNPUL1	10.11	-7.498 to 27.72	No	ns	0.7685
HNRNPUL2 vs. HNRNPU	6.54	-11.07 to 24.15	No	ns	0.9874
HNRNPUL2 vs. HNRNPH3	6.86	-10.75 to 24.47	No	ns	0.9815
HNRNPUL2 vs. HNRNPF	-6.97	-24.58 to 10.64	No	ns	0.9791
HNRNPUL2 vs. HNRNPH2	-13.18	-30.79 to 4.432	No	ns	0.3703
HNRNPUL2 vs. HNRNPH1	-59.07	-76.68 to -41.46	Yes	****	<0.0001
HNRNPUL2 vs. HNRNPR	47.18	29.57 to 64.79	Yes	****	<0.0001
HNRNPUL2 vs. SYNCRIP	43.24	25.63 to 60.85	Yes	****	<0.0001
HNRNPUL2 vs. HNRNPAB	-15.34	-32.95 to 2.269	No	ns	0.1588
HNRNPUL2 vs. HNRNPD	-21.88	-39.49 to -4.271	Yes	**	0.003
HNRNPUL1 vs. HNRNPU	-3.573	-21.18 to 14.04	No	ns	>0.9999
HNRNPUL1 vs. HNRNPH3	-3.253	-20.86 to 14.36	No	ns	>0.9999
HNRNPUL1 vs. HNRNPF	-17.08	-34.69 to 0.5276	No	ns	0.0669
HNRNPUL1 vs. HNRNPH2	-23.29	-40.90 to -5.681	Yes	**	0.001
HNRNPUL1 vs. HNRNPH1	-69.19	-86.80 to -51.57	Yes	****	<0.0001
HNRNPUL1 vs. HNRNPR	37.06	19.45 to 54.67	Yes	****	<0.0001
HNRNPUL1 vs. SYNCRIP	33.13	15.52 to 50.74	Yes	****	<0.0001
HNRNPUL1 vs. HNRNPAB	-25.45	-43.07 to -7.844	Yes	***	0.0002
HNRNPUL1 vs. HNRNPD	-31.99	-49.61 to -14.38	Yes	****	<0.0001
HNRNPU vs. HNRNPH3	0.3198	-17.29 to 17.93	No	ns	>0.9999
HNRNPU vs. HNRNPF	-13.51	-31.12 to 4.101	No	ns	0.3309
HNRNPU vs. HNRNPH2	-19.72	-37.33 to -2.108	Yes	*	0.0137
HNRNPU vs. HNRNPH1	-65.61	-83.22 to -48.00	Yes	****	<0.0001
HNRNPU vs. HNRNPR	40.64	23.03 to 58.25	Yes	****	<0.0001
HNRNPU vs. SYNCRIP	36.7	19.09 to 54.31	Yes	****	<0.0001
HNRNPU vs. HNRNPAB	-21.88	-39.49 to -4.271	Yes	**	0.003
HNRNPU vs. HNRNPD	-28.42	-46.03 to -10.81	Yes	****	<0.0001
HNRNPH3 vs. HNRNPF	-13.83	-31.44 to 3.781	No	ns	0.2951
HNRNPH3 vs. HNRNPH2	-20.04	-37.65 to -2.428	Yes	*	0.0111
HNRNPH3 vs. HNRNPH1	-65.93	-83.54 to -48.32	Yes	****	<0.0001
HNRNPH3 vs. HNRNPR	40.32	22.71 to 57.93	Yes	****	<0.0001
HNRNPH3 vs. SYNCRIP	36.38	18.77 to 53.99	Yes	****	<0.0001
HNRNPH3 vs. HNRNPAB	-22.2	-39.81 to -4.591	Yes	**	0.0024
HNRNPH3 vs. HNRNPD	-28.74	-46.35 to -11.13	Yes	****	<0.0001
HNRNPF vs. HNRNPH2	-6.208	-23.82 to 11.40	No	ns	0.9918
HNRNPF vs. HNRNPH1	-52.1	-69.71 to -34.49	Yes	****	<0.0001
HNRNPF vs. HNRNPR	54.15	36.54 to 71.76	Yes	****	<0.0001
HNRNPF vs. SYNCRIP	50.21	32.60 to 67.82	Yes	****	<0.0001
HNRNPF vs. HNRNPAB	-8.372	-25.98 to 9.239	No	ns	0.9224
HNRNPF vs. HNRNPD	-14.91	-32.52 to 2.699	No	ns	0.1919
HNRNPH2 vs. HNRNPH1	-45.89	-63.50 to -28.28	Yes	****	<0.0001
HNRNPH2 vs. HNRNPR	60.36	42.74 to 77.97	Yes	****	<0.0001
HNRNPH2 vs. SYNCRIP	56.42	38.81 to 74.03	Yes	****	<0.0001
HNRNPH2 vs. HNRNPAB	-2.163	-19.77 to 15.45	No	ns	>0.9999
HNRNPH2 vs. HNRNPD	-8.703	-26.31 to 8.908	No	ns	0.9006
HNRNPH1 vs. HNRNPR	106.2	88.64 to 123.9	Yes	****	<0.0001
HNRNPH1 vs. SYNCRIP	102.3	84.70 to 119.9	Yes	****	<0.0001
HNRNPH1 vs. HNRNPAB	43.73	26.12 to 61.34	Yes	****	<0.0001
HNRNPH1 vs. HNRNPD	37.19	19.58 to 54.80	Yes	****	<0.0001
HNRNPR vs. SYNCRIP	-3.936	-21.55 to 13.67	No	ns	0.9999
HNRNPR vs. HNRNPAB	-62.52	-80.13 to -44.91	Yes	****	<0.0001
HNRNPR vs. HNRNPD	-69.06	-86.67 to -51.45	Yes	****	<0.0001
SYNCRIP vs. HNRNPAB	-58.58	-76.19 to -40.97	Yes	****	<0.0001
SYNCRIP vs. HNRNPD	-65.12	-82.73 to -47.51	Yes	****	<0.0001
HNRNPAB vs. HNRNPD	-6.54	-24.15 to 11.07	No	ns	0.9874
Esophagus - Muscularis
HNRNPK vs. HNRNPUL2	169.2	151.6 to 186.8	Yes	****	<0.0001
HNRNPK vs. HNRNPUL1	179.3	161.7 to 196.9	Yes	****	<0.0001
HNRNPK vs. HNRNPU	175.7	158.1 to 193.3	Yes	****	<0.0001
HNRNPK vs. HNRNPH3	176	158.4 to 193.6	Yes	****	<0.0001
HNRNPK vs. HNRNPF	162.2	144.6 to 179.8	Yes	****	<0.0001
HNRNPK vs. HNRNPH2	156	138.4 to 173.6	Yes	****	<0.0001
HNRNPK vs. HNRNPH1	110.1	92.49 to 127.7	Yes	****	<0.0001
HNRNPK vs. HNRNPR	216.4	198.7 to 234.0	Yes	****	<0.0001
HNRNPK vs. SYNCRIP	212.4	194.8 to 230.0	Yes	****	<0.0001
HNRNPK vs. HNRNPAB	153.8	136.2 to 171.4	Yes	****	<0.0001
HNRNPK vs. HNRNPD	147.3	129.7 to 164.9	Yes	****	<0.0001
HNRNPUL2 vs. HNRNPUL1	10.11	-7.498 to 27.72	No	ns	0.7685
HNRNPUL2 vs. HNRNPU	6.54	-11.07 to 24.15	No	ns	0.9874
HNRNPUL2 vs. HNRNPH3	6.86	-10.75 to 24.47	No	ns	0.9815
HNRNPUL2 vs. HNRNPF	-6.97	-24.58 to 10.64	No	ns	0.9791
HNRNPUL2 vs. HNRNPH2	-13.18	-30.79 to 4.432	No	ns	0.3703
HNRNPUL2 vs. HNRNPH1	-59.07	-76.68 to -41.46	Yes	****	<0.0001
HNRNPUL2 vs. HNRNPR	47.18	29.57 to 64.79	Yes	****	<0.0001
HNRNPUL2 vs. SYNCRIP	43.24	25.63 to 60.85	Yes	****	<0.0001
HNRNPUL2 vs. HNRNPAB	-15.34	-32.95 to 2.269	No	ns	0.1588
HNRNPUL2 vs. HNRNPD	-21.88	-39.49 to -4.271	Yes	**	0.003
HNRNPUL1 vs. HNRNPU	-3.573	-21.18 to 14.04	No	ns	>0.9999
HNRNPUL1 vs. HNRNPH3	-3.253	-20.86 to 14.36	No	ns	>0.9999
HNRNPUL1 vs. HNRNPF	-17.08	-34.69 to 0.5276	No	ns	0.0669
HNRNPUL1 vs. HNRNPH2	-23.29	-40.90 to -5.681	Yes	**	0.001
HNRNPUL1 vs. HNRNPH1	-69.19	-86.80 to -51.57	Yes	****	<0.0001
HNRNPUL1 vs. HNRNPR	37.06	19.45 to 54.67	Yes	****	<0.0001
HNRNPUL1 vs. SYNCRIP	33.13	15.52 to 50.74	Yes	****	<0.0001
HNRNPUL1 vs. HNRNPAB	-25.45	-43.07 to -7.844	Yes	***	0.0002
HNRNPUL1 vs. HNRNPD	-31.99	-49.61 to -14.38	Yes	****	<0.0001
HNRNPU vs. HNRNPH3	0.3198	-17.29 to 17.93	No	ns	>0.9999
HNRNPU vs. HNRNPF	-13.51	-31.12 to 4.101	No	ns	0.3309
HNRNPU vs. HNRNPH2	-19.72	-37.33 to -2.108	Yes	*	0.0137
HNRNPU vs. HNRNPH1	-65.61	-83.22 to -48.00	Yes	****	<0.0001
HNRNPU vs. HNRNPR	40.64	23.03 to 58.25	Yes	****	<0.0001
HNRNPU vs. SYNCRIP	36.7	19.09 to 54.31	Yes	****	<0.0001
HNRNPU vs. HNRNPAB	-21.88	-39.49 to -4.271	Yes	**	0.003
HNRNPU vs. HNRNPD	-28.42	-46.03 to -10.81	Yes	****	<0.0001
HNRNPH3 vs. HNRNPF	-13.83	-31.44 to 3.781	No	ns	0.2951
HNRNPH3 vs. HNRNPH2	-20.04	-37.65 to -2.428	Yes	*	0.0111
HNRNPH3 vs. HNRNPH1	-65.93	-83.54 to -48.32	Yes	****	<0.0001
HNRNPH3 vs. HNRNPR	40.32	22.71 to 57.93	Yes	****	<0.0001
HNRNPH3 vs. SYNCRIP	36.38	18.77 to 53.99	Yes	****	<0.0001
HNRNPH3 vs. HNRNPAB	-22.2	-39.81 to -4.591	Yes	**	0.0024
HNRNPH3 vs. HNRNPD	-28.74	-46.35 to -11.13	Yes	****	<0.0001
HNRNPF vs. HNRNPH2	-6.208	-23.82 to 11.40	No	ns	0.9918
HNRNPF vs. HNRNPH1	-52.1	-69.71 to -34.49	Yes	****	<0.0001
HNRNPF vs. HNRNPR	54.15	36.54 to 71.76	Yes	****	<0.0001
HNRNPF vs. SYNCRIP	50.21	32.60 to 67.82	Yes	****	<0.0001
HNRNPF vs. HNRNPAB	-8.372	-25.98 to 9.239	No	ns	0.9224
HNRNPF vs. HNRNPD	-14.91	-32.52 to 2.699	No	ns	0.1919
HNRNPH2 vs. HNRNPH1	-45.89	-63.50 to -28.28	Yes	****	<0.0001
HNRNPH2 vs. HNRNPR	60.36	42.74 to 77.97	Yes	****	<0.0001
HNRNPH2 vs. SYNCRIP	56.42	38.81 to 74.03	Yes	****	<0.0001
HNRNPH2 vs. HNRNPAB	-2.163	-19.77 to 15.45	No	ns	>0.9999
HNRNPH2 vs. HNRNPD	-8.703	-26.31 to 8.908	No	ns	0.9006
HNRNPH1 vs. HNRNPR	106.2	88.64 to 123.9	Yes	****	<0.0001
HNRNPH1 vs. SYNCRIP	102.3	84.70 to 119.9	Yes	****	<0.0001
HNRNPH1 vs. HNRNPAB	43.73	26.12 to 61.34	Yes	****	<0.0001
HNRNPH1 vs. HNRNPD	37.19	19.58 to 54.80	Yes	****	<0.0001
HNRNPR vs. SYNCRIP	-3.936	-21.55 to 13.67	No	ns	0.9999
HNRNPR vs. HNRNPAB	-62.52	-80.13 to -44.91	Yes	****	<0.0001
HNRNPR vs. HNRNPD	-69.06	-86.67 to -51.45	Yes	****	<0.0001
SYNCRIP vs. HNRNPAB	-58.58	-76.19 to -40.97	Yes	****	<0.0001
SYNCRIP vs. HNRNPD	-65.12	-82.73 to -47.51	Yes	****	<0.0001
HNRNPAB vs. HNRNPD	-6.54	-24.15 to 11.07	No	ns	0.9874
Fallopian Tube
HNRNPK vs. HNRNPUL2	169.2	151.6 to 186.8	Yes	****	<0.0001
HNRNPK vs. HNRNPUL1	179.3	161.7 to 196.9	Yes	****	<0.0001
HNRNPK vs. HNRNPU	175.7	158.1 to 193.3	Yes	****	<0.0001
HNRNPK vs. HNRNPH3	176	158.4 to 193.6	Yes	****	<0.0001
HNRNPK vs. HNRNPF	162.2	144.6 to 179.8	Yes	****	<0.0001
HNRNPK vs. HNRNPH2	156	138.4 to 173.6	Yes	****	<0.0001
HNRNPK vs. HNRNPH1	110.1	92.49 to 127.7	Yes	****	<0.0001
HNRNPK vs. HNRNPR	216.4	198.7 to 234.0	Yes	****	<0.0001
HNRNPK vs. SYNCRIP	212.4	194.8 to 230.0	Yes	****	<0.0001
HNRNPK vs. HNRNPAB	153.8	136.2 to 171.4	Yes	****	<0.0001
HNRNPK vs. HNRNPD	147.3	129.7 to 164.9	Yes	****	<0.0001
HNRNPUL2 vs. HNRNPUL1	10.11	-7.498 to 27.72	No	ns	0.7685
HNRNPUL2 vs. HNRNPU	6.54	-11.07 to 24.15	No	ns	0.9874
HNRNPUL2 vs. HNRNPH3	6.86	-10.75 to 24.47	No	ns	0.9815
HNRNPUL2 vs. HNRNPF	-6.97	-24.58 to 10.64	No	ns	0.9791
HNRNPUL2 vs. HNRNPH2	-13.18	-30.79 to 4.432	No	ns	0.3703
HNRNPUL2 vs. HNRNPH1	-59.07	-76.68 to -41.46	Yes	****	<0.0001
HNRNPUL2 vs. HNRNPR	47.18	29.57 to 64.79	Yes	****	<0.0001
HNRNPUL2 vs. SYNCRIP	43.24	25.63 to 60.85	Yes	****	<0.0001
HNRNPUL2 vs. HNRNPAB	-15.34	-32.95 to 2.269	No	ns	0.1588
HNRNPUL2 vs. HNRNPD	-21.88	-39.49 to -4.271	Yes	**	0.003
HNRNPUL1 vs. HNRNPU	-3.573	-21.18 to 14.04	No	ns	>0.9999
HNRNPUL1 vs. HNRNPH3	-3.253	-20.86 to 14.36	No	ns	>0.9999
HNRNPUL1 vs. HNRNPF	-17.08	-34.69 to 0.5276	No	ns	0.0669
HNRNPUL1 vs. HNRNPH2	-23.29	-40.90 to -5.681	Yes	**	0.001
HNRNPUL1 vs. HNRNPH1	-69.19	-86.80 to -51.57	Yes	****	<0.0001
HNRNPUL1 vs. HNRNPR	37.06	19.45 to 54.67	Yes	****	<0.0001
HNRNPUL1 vs. SYNCRIP	33.13	15.52 to 50.74	Yes	****	<0.0001
HNRNPUL1 vs. HNRNPAB	-25.45	-43.07 to -7.844	Yes	***	0.0002
HNRNPUL1 vs. HNRNPD	-31.99	-49.61 to -14.38	Yes	****	<0.0001
HNRNPU vs. HNRNPH3	0.3198	-17.29 to 17.93	No	ns	>0.9999
HNRNPU vs. HNRNPF	-13.51	-31.12 to 4.101	No	ns	0.3309
HNRNPU vs. HNRNPH2	-19.72	-37.33 to -2.108	Yes	*	0.0137
HNRNPU vs. HNRNPH1	-65.61	-83.22 to -48.00	Yes	****	<0.0001
HNRNPU vs. HNRNPR	40.64	23.03 to 58.25	Yes	****	<0.0001
HNRNPU vs. SYNCRIP	36.7	19.09 to 54.31	Yes	****	<0.0001
HNRNPU vs. HNRNPAB	-21.88	-39.49 to -4.271	Yes	**	0.003
HNRNPU vs. HNRNPD	-28.42	-46.03 to -10.81	Yes	****	<0.0001
HNRNPH3 vs. HNRNPF	-13.83	-31.44 to 3.781	No	ns	0.2951
HNRNPH3 vs. HNRNPH2	-20.04	-37.65 to -2.428	Yes	*	0.0111
HNRNPH3 vs. HNRNPH1	-65.93	-83.54 to -48.32	Yes	****	<0.0001
HNRNPH3 vs. HNRNPR	40.32	22.71 to 57.93	Yes	****	<0.0001
HNRNPH3 vs. SYNCRIP	36.38	18.77 to 53.99	Yes	****	<0.0001
HNRNPH3 vs. HNRNPAB	-22.2	-39.81 to -4.591	Yes	**	0.0024
HNRNPH3 vs. HNRNPD	-28.74	-46.35 to -11.13	Yes	****	<0.0001
HNRNPF vs. HNRNPH2	-6.208	-23.82 to 11.40	No	ns	0.9918
HNRNPF vs. HNRNPH1	-52.1	-69.71 to -34.49	Yes	****	<0.0001
HNRNPF vs. HNRNPR	54.15	36.54 to 71.76	Yes	****	<0.0001
HNRNPF vs. SYNCRIP	50.21	32.60 to 67.82	Yes	****	<0.0001
HNRNPF vs. HNRNPAB	-8.372	-25.98 to 9.239	No	ns	0.9224
HNRNPF vs. HNRNPD	-14.91	-32.52 to 2.699	No	ns	0.1919
HNRNPH2 vs. HNRNPH1	-45.89	-63.50 to -28.28	Yes	****	<0.0001
HNRNPH2 vs. HNRNPR	60.36	42.74 to 77.97	Yes	****	<0.0001
HNRNPH2 vs. SYNCRIP	56.42	38.81 to 74.03	Yes	****	<0.0001
HNRNPH2 vs. HNRNPAB	-2.163	-19.77 to 15.45	No	ns	>0.9999
HNRNPH2 vs. HNRNPD	-8.703	-26.31 to 8.908	No	ns	0.9006
HNRNPH1 vs. HNRNPR	106.2	88.64 to 123.9	Yes	****	<0.0001
HNRNPH1 vs. SYNCRIP	102.3	84.70 to 119.9	Yes	****	<0.0001
HNRNPH1 vs. HNRNPAB	43.73	26.12 to 61.34	Yes	****	<0.0001
HNRNPH1 vs. HNRNPD	37.19	19.58 to 54.80	Yes	****	<0.0001
HNRNPR vs. SYNCRIP	-3.936	-21.55 to 13.67	No	ns	0.9999
HNRNPR vs. HNRNPAB	-62.52	-80.13 to -44.91	Yes	****	<0.0001
HNRNPR vs. HNRNPD	-69.06	-86.67 to -51.45	Yes	****	<0.0001
SYNCRIP vs. HNRNPAB	-58.58	-76.19 to -40.97	Yes	****	<0.0001
SYNCRIP vs. HNRNPD	-65.12	-82.73 to -47.51	Yes	****	<0.0001
HNRNPAB vs. HNRNPD	-6.54	-24.15 to 11.07	No	ns	0.9874
Heart - Atrial Appendage
HNRNPK vs. HNRNPUL2	169.2	151.6 to 186.8	Yes	****	<0.0001
HNRNPK vs. HNRNPUL1	179.3	161.7 to 196.9	Yes	****	<0.0001
HNRNPK vs. HNRNPU	175.7	158.1 to 193.3	Yes	****	<0.0001
HNRNPK vs. HNRNPH3	176	158.4 to 193.6	Yes	****	<0.0001
HNRNPK vs. HNRNPF	162.2	144.6 to 179.8	Yes	****	<0.0001
HNRNPK vs. HNRNPH2	156	138.4 to 173.6	Yes	****	<0.0001
HNRNPK vs. HNRNPH1	110.1	92.49 to 127.7	Yes	****	<0.0001
HNRNPK vs. HNRNPR	216.4	198.7 to 234.0	Yes	****	<0.0001
HNRNPK vs. SYNCRIP	212.4	194.8 to 230.0	Yes	****	<0.0001
HNRNPK vs. HNRNPAB	153.8	136.2 to 171.4	Yes	****	<0.0001
HNRNPK vs. HNRNPD	147.3	129.7 to 164.9	Yes	****	<0.0001
HNRNPUL2 vs. HNRNPUL1	10.11	-7.498 to 27.72	No	ns	0.7685
HNRNPUL2 vs. HNRNPU	6.54	-11.07 to 24.15	No	ns	0.9874
HNRNPUL2 vs. HNRNPH3	6.86	-10.75 to 24.47	No	ns	0.9815
HNRNPUL2 vs. HNRNPF	-6.97	-24.58 to 10.64	No	ns	0.9791
HNRNPUL2 vs. HNRNPH2	-13.18	-30.79 to 4.432	No	ns	0.3703
HNRNPUL2 vs. HNRNPH1	-59.07	-76.68 to -41.46	Yes	****	<0.0001
HNRNPUL2 vs. HNRNPR	47.18	29.57 to 64.79	Yes	****	<0.0001
HNRNPUL2 vs. SYNCRIP	43.24	25.63 to 60.85	Yes	****	<0.0001
HNRNPUL2 vs. HNRNPAB	-15.34	-32.95 to 2.269	No	ns	0.1588
HNRNPUL2 vs. HNRNPD	-21.88	-39.49 to -4.271	Yes	**	0.003
HNRNPUL1 vs. HNRNPU	-3.573	-21.18 to 14.04	No	ns	>0.9999
HNRNPUL1 vs. HNRNPH3	-3.253	-20.86 to 14.36	No	ns	>0.9999
HNRNPUL1 vs. HNRNPF	-17.08	-34.69 to 0.5276	No	ns	0.0669
HNRNPUL1 vs. HNRNPH2	-23.29	-40.90 to -5.681	Yes	**	0.001
HNRNPUL1 vs. HNRNPH1	-69.19	-86.80 to -51.57	Yes	****	<0.0001
HNRNPUL1 vs. HNRNPR	37.06	19.45 to 54.67	Yes	****	<0.0001
HNRNPUL1 vs. SYNCRIP	33.13	15.52 to 50.74	Yes	****	<0.0001
HNRNPUL1 vs. HNRNPAB	-25.45	-43.07 to -7.844	Yes	***	0.0002
HNRNPUL1 vs. HNRNPD	-31.99	-49.61 to -14.38	Yes	****	<0.0001
HNRNPU vs. HNRNPH3	0.3198	-17.29 to 17.93	No	ns	>0.9999
HNRNPU vs. HNRNPF	-13.51	-31.12 to 4.101	No	ns	0.3309
HNRNPU vs. HNRNPH2	-19.72	-37.33 to -2.108	Yes	*	0.0137
HNRNPU vs. HNRNPH1	-65.61	-83.22 to -48.00	Yes	****	<0.0001
HNRNPU vs. HNRNPR	40.64	23.03 to 58.25	Yes	****	<0.0001
HNRNPU vs. SYNCRIP	36.7	19.09 to 54.31	Yes	****	<0.0001
HNRNPU vs. HNRNPAB	-21.88	-39.49 to -4.271	Yes	**	0.003
HNRNPU vs. HNRNPD	-28.42	-46.03 to -10.81	Yes	****	<0.0001
HNRNPH3 vs. HNRNPF	-13.83	-31.44 to 3.781	No	ns	0.2951
HNRNPH3 vs. HNRNPH2	-20.04	-37.65 to -2.428	Yes	*	0.0111
HNRNPH3 vs. HNRNPH1	-65.93	-83.54 to -48.32	Yes	****	<0.0001
HNRNPH3 vs. HNRNPR	40.32	22.71 to 57.93	Yes	****	<0.0001
HNRNPH3 vs. SYNCRIP	36.38	18.77 to 53.99	Yes	****	<0.0001
HNRNPH3 vs. HNRNPAB	-22.2	-39.81 to -4.591	Yes	**	0.0024
HNRNPH3 vs. HNRNPD	-28.74	-46.35 to -11.13	Yes	****	<0.0001
HNRNPF vs. HNRNPH2	-6.208	-23.82 to 11.40	No	ns	0.9918
HNRNPF vs. HNRNPH1	-52.1	-69.71 to -34.49	Yes	****	<0.0001
HNRNPF vs. HNRNPR	54.15	36.54 to 71.76	Yes	****	<0.0001
HNRNPF vs. SYNCRIP	50.21	32.60 to 67.82	Yes	****	<0.0001
HNRNPF vs. HNRNPAB	-8.372	-25.98 to 9.239	No	ns	0.9224
HNRNPF vs. HNRNPD	-14.91	-32.52 to 2.699	No	ns	0.1919
HNRNPH2 vs. HNRNPH1	-45.89	-63.50 to -28.28	Yes	****	<0.0001
HNRNPH2 vs. HNRNPR	60.36	42.74 to 77.97	Yes	****	<0.0001
HNRNPH2 vs. SYNCRIP	56.42	38.81 to 74.03	Yes	****	<0.0001
[truncated: 1,486 more rows]

## Sheet: Table S4 p vals scRNA-seq
Table S4. p values and fold change for scRNA data from developing human cortex.
Cell Type	HNRNPA0		HNRNPA1		HNRNPA2B1		HNRNPA3		HNRNPAB		HNRNPC		HNRNPCL1		HNRNPCL2/RALY		HNRNPCL3/RALYL		HNRNPCL4		HNRNPD		HNRNPDL		HNRNPE1/PCBP1		HNRNPE2/PCBP2		HNRNPE3/PCBP3		HNRNPE4/PCBP4		HNRNPF		HNRNPG/RBMX		HNRNPGT/RBMXL2		HNRNPH1		HNRNPH2		HNRNPH3		HNRNPI/PTBP1		PTBP2		HNRNPK
	p value	Fold change	p value	Fold change	p value	Fold change	p value	Fold change	p value	Fold change	p value	Fold change	p value	Fold change	p value	Fold change	p value	Fold change	p value	Fold change	p value	Fold change	p value	Fold change	p value	Fold change	p value	Fold change	p value	Fold change	p value	Fold change	p value	Fold change	p value	Fold change	p value	Fold change	p value	Fold change	p value	Fold change	p value	Fold change	p value	Fold change	p value	Fold change	p value
Truncated Radial Glia	1	1.13415	1	1.01387	0.397279	1.06833	0.397279	1.06833	1	1.47208	0.397279	1.06833	1	1.06544	1	0.68421	0.151802	1.91188	0	1	0.893284	1.13483	0.513201	0.984679	0.000213971	1.82456	0.397279	1.06833	1	N/A	1	0.723478	5.07e-06	1.77265	0.282543	1.14292	1	N/A	2.7e-06	1.0041	2.09e-07	1.7041	1	1.17797	1	0.957167	1	1.01827	0.0462544
Dividing radial glia (g2/m)	0.0108236	1.30943	1	1.03827	1.43e-12	1.08008	1.43e-12	1.08008	6.54e-06	2.00734	1.43e-12	1.08008	1	0.815882	1	0.880635	1	0.451465	0	1	8.94e-07	1.42871	1	1.048	5.55e-05	1.80907	1.43e-12	1.08008	1	2.38693	1	0.539653	1.28e-17	2.00335	6.1e-08	1.14113	1	N/A	1	1.00414	0.00126034	1.44719	3.36e-07	1.40712	0.71418	1.55175	0.0296209	1.0468	0.000179033
Newborn Excitatory Neuron - early born	0.0723	1.07222	1.34e-06	1.04014	1	1.04176	1	1.04176	1	0.903118	1	1.04176	1	1.2415	2.31307e-07	2.02121	0.250194	0.393593	0	1	0.482	0.90334	1	1.05389	1	0.986407	1	1.04176	1	0.506827	1	1.27705	1	0.951695	0.125	1.05336	1	N/A	0.523	1.00449	1	0.894658	1	1.08721	2.64829e-12	2.45268	2.52e-09	1.12202	1
Newborn Excitatory Neuron - early born	1	0.881617	1	0.978173	5.72e-05	0.9604	5.72e-05	0.9604	0.000566	0.484383	5.72e-05	0.9604	1	1.3012	1	0.98866	1	1.23669	0	1	1.16e-07	0.723215	0.000136074	1.05032	0.0677	0.651559	5.72e-05	0.9604	1	0.177841	1	0.721825	5.65e-10	0.487813	1	0.971998	1	N/A	0.000281	1.00433	0.0023	0.705922	0.238	0.798677	0.176456	0.700087	6.53e-05	1.0436	0.000812
Early and Late Born Excitatory Neuron V1	4.24e-07	1.32421	0.0118	1.04698	1	1.06246	1	1.06246	1	1.35342	1	1.06246	1	2.23166	0.000503514	0.530774	1	0.870006	0	1	1	1.18426	1	0.983793	1	1.32977	1	1.06246	1	N/A	1	1.42587	1	0.938738	0.088	1.11006	1	N/A	1	1.00419	0.0371	1.37633	1	1.12743	0.000666874	0.475347	9.67e-05	1.18219	1
Ventricular Radial Glia	0.00286167	0.78816	0.00153856	0.968793	1	1.06793	1	1.06793	1	0.606024	1	1.06793	1	1.37217	1	1.1989	1	1.18181	0	1	1	0.973947	0.746563	1.05296	1	0.775126	1	1.06793	1	N/A	1	0.651676	1	1.34208	1	1.06814	1	N/A	0.0228875	1.0041	1	1.06912	1	0.943061	0.0468614	0.487882	0.93063	0.854524	1
Dividing Radial Glia (S-phase)	1	1.11417	1	1.03759	5.74e-09	1.07091	5.74e-09	1.07091	8.38e-06	2.06226	5.74e-09	1.07091	0.416788	3.57732	1	0.815946	0.372449	0.30939	0	1	4.85e-05	1.2853	1	0.979635	0.299164	1.46293	5.74e-09	1.07091	1	N/A	1	0.802852	2.7e-14	2.02928	0.00183285	1.15828	1	N/A	1	1.00413	0.000439686	1.4923	0.0198723	1.30752	1	0.934483	1	1.08373	0.000829852
CGE/LGE-derived inhibitory neurons	0.0651391	0.747502	1	0.944212	0.00200101	0.89204	0.00200101	0.89204	0.63781	0.574342	0.00200101	0.89204	1	0.654175	0.00344956	1.63188	0.00584092	0.119795	0	1	1	0.897261	0.303716	1.06147	0.0664755	0.501798	0.00200101	0.89204	1	1.24405	0.596406	0.42188	0.000399553	0.465546	0.000468816	0.883887	1	N/A	0.233512	1.00415	2.11e-05	0.474238	0.804466	0.78674	1.81307e-12	2.53329	0.325023	0.997969	1
CGE/LGE-derived inhibitory neurons	0.465211	0.780105	8.75e-11	0.933378	0.000214105	0.905298	0.00021411	0.905298	0.124534	0.484283	0.00021411	0.905298	1	N/A	0.123796	0.528226	0.0402072	0.301525	0	1	0.156942	0.794235	1	0.958543	0.0207037	0.48481	0.00021411	0.905298	1	0.389031	1	0.586095	0.000191277	0.486419	0.0435662	0.940003	1	N/A	1	1.00416	0.016306	0.636093	1	0.835259	0.00957783	0.337082	0.102102	1.01463	0.00300147
Intermediate Progenitor Cells RG-like	1	1.1676	0.996766	1.0247	1.45e-05	1.05699	1.45e-05	1.05699	1.45e-08	2.92044	1.45e-05	1.05699	1	1.07399	0.0177483	0.510342	0.098485	0.389832	0	1	3.37e-06	1.43556	0.514827	0.947718	0.224759	1.73084	1.45e-05	1.05699	1	1.19608	0.157269	2.17183	5.28e-05	1.83522	0.000249165	1.11835	1	N/A	1	1.00406	1	0.966387	0.051795	1.32857	0.00294564	0.32567	1	1.19537	0.0554694
Outer Radial Glia	1	1.07155	0.620254	1.02927	0.79646	1.07868	0.79646	1.07868	1	0.827416	0.79646	1.07868	1	3.30196	0.00827056	2.01553	1	0.745027	0	1	1	1.14693	0.210541	1.06907	0.00775966	1.92374	0.79646	1.07868	1	N/A	1	1.55344	2.67e-09	2.06347	0.0630351	1.11057	1	N/A	6.53e-08	1.00407	0.0315743	1.64698	1	1.3166	7.07363e-11	3.07849	1	1.08998	0.237081
Intermediate Progenitor Cells EN-like	1	1.11037	0.000719874	1.04565	1	1.01424	1	1.01424	1	1.35576	1	1.01424	1	2.58215	0.250204	1.71686	1	0.818618	0	1	1	0.933357	1	1.06932	1	0.875668	1	1.01424	1	0.893436	1	1.48385	1	0.781905	1	0.991275	1.08231e-06	64.5538	0.909885	1.00407	1	1.05225	1	1.04046	0.290504	1.85703	1	0.948416	1
Dividing intermediate progenitor cells RG-like	0.00114136	1.41414	0.00560629	1.04529	1.46e-08	1.0781	1.46e-08	1.0781	1	1.65682	1.46e-08	1.0781	1	N/A	1	1.10575	1	0.781943	0	1	0.0874005	1.46937	1	1.03739	1	1.44171	1.46e-08	1.0781	1	N/A	1	0.756989	1	1.40894	4.71e-06	1.16396	1	N/A	0.981754	1.00404	1	1.23509	2.65e-05	1.52439	1	1.17132	1	1.17402	0.000197329
oligodendrocyte progenitor cell	1	0.860807	1	0.874491	1	1.01932	1	1.01932	1	1.02037	1	1.01932	1	2.3012	1	1.60262	1	0.633243	0	1	1	0.794347	0.501299	1.03886	1	1.40242	1	1.01932	1	1.65413	0.000763919	3.00356	1	1.13983	0.19556	0.878687	1	N/A	0.778266	1.00404	1	0.932259	1	0.823924	0.0804502	2.06734	1	1.04034	1
MGE-derived Ctx inhibitory neuron, Cortical Plate-enriched	1	0.851598	8.62e-07	0.899888	1	0.951612	1	0.951612	1	0.61908	1	0.951612	1	N/A	1	0.475181	0.00939209	2.50447	0	1	0.0817	0.696678	1	0.923222	0.111	0.454965	1	0.951612	1	N/A	1	0.957251	9.62e-06	0.261657	1	0.94087	1	N/A	0.0103	1.0041	1	0.695906	1	0.85998	1	0.765162	5.84e-05	1.04635	0.0838
mural	1	0.532904	1	1.0451	1	1.02078	1	1.02078	1	0.282903	1	1.02078	1	1.75411	1	0.64557	0.0185637	0.0785889	0	1	1	1.14258	0.0213499	0.863153	1	0.417606	1	1.02078	3.31e-23	20.926	1	0.957985	1	0.442293	1	0.917304	1	N/A	1	1.00402	1	1.03819	1	1.27017	0.67259	0.472168	0.000134269	0.456197	1
Intermediate Progenitor Cells EN-like	1	1.34217	1.37e-07	1.04532	1	1.07816	1	1.07816	1	1.66937	1	1.07816	1	N/A	1	1.39685	1	N/A	0	1	0.328832	1.39575	1	1.06851	1	1.32987	1	1.07816	1	1.56856	1	1.88227	1	1.22662	1	1.13393	1	N/A	1	1.00404	1	1.13927	1	1.19706	1	1.4964	1	1.05078	1
MGE-derived Ctx inhibitory neuron, Germinal Zone Enriched	0.0655	0.8472	0.7	1.00711	0.000884	0.940174	0.000884	0.940174	0.919	0.606934	0.000884	0.940174	1	2.12267	1	1.47829	1	0.584117	0	1	0.635	0.849745	1	1.01353	0.0773	0.610591	0.000884	0.940174	1	1.28409	0.16	0.415441	7.82e-05	0.515024	0.0454	0.891598	1	N/A	1	1.0042	0.0915	0.683468	1	0.830557	1	1.46095	1.14e-12	1.11103	1
Intermediate Progenitor Cells EN-like	1	0.759609	1	1.01771	1	0.819572	1	0.819572	1	0.563198	1	0.819572	1	N/A	1	0.703398	0.000531923	0.19127	0	1	1	0.85416	1	0.978211	1	0.781998	1	0.819572	1	N/A	1	1.07946	1	0.84753	1	1.00958	1	N/A	0.0505067	1.00408	1	0.742645	0.59805	0.800612	0.0157556	0.431917	1	0.996206	0.072902
Excitatory Neuron V1 - late born	1	1.1864	0.00308257	1.04574	1	1.07891	1	1.07891	1	0.921087	1	1.07891	1	1.07972	1	0.518402	0.104307	0.0986842	0	1	1	1.1031	1	1.01219	0.0310792	1.75023	1	1.07891	1	0.797864	1	1.57293	1	1.03524	1	1.02516	1	N/A	4.02e-13	1.00408	1	1.2712	1	1.12309	0.587831	0.369074	1	1.21319	1
striatal neurons	1	0.800195	0.881193	0.968762	1	0.880628	1	0.880628	0.0615173	0.256108	1	0.880628	1	N/A	1	1.22498	6.14142e-17	3.79038	0	1	1	0.780814	1	1.06951	0.0205057	0.331088	1	0.880628	1	N/A	1	0.653575	1	0.638305	0.00109145	0.851788	1	N/A	0.208277	1.00409	0.15885	0.589289	1	0.849372	0.430374	0.369074	1	0.9563	0.0119556
	1	0.931388	2.28e-24	0.794403	6.69e-14	0.778171	6.69e-14	0.778171	0.0213	0.360377	6.69e-14	0.778171	1	N/A	1	0.7948	1	0.823702	0	1	0.00028	0.721589	1	0.925272	0.00014	0.294748	6.69e-14	0.778171	1	0.453228	1	0.543874	1.2e-06	0.354424	4.64e-07	0.715703	1	N/A	1	0.910193	0.00115	0.51508	1.15e-09	0.552225	1	0.54199	1.13e-09	0.660626	1.77e-07
Early and late born excitatory neuron PFC	1	1.20643	1	1.04548	1	1.01662	1	1.01662	1	0.91472	1	1.01662	1	N/A	0.0145825	0.393876	1	0.803531	0	1	1	1.08295	2.0906e-10	0.79608	1	1.43362	1	1.01662	1	1.1504	0.380452	2.08888	1	1.00679	1	1.07563	1	N/A	1	1.00406	1	1.11799	1	0.908554	1	0.637506	0.00161217	1.19735	1
MGE Radial Glia 2	0.157	0.784065	0.000203	1.04567	6.68e-07	1.04742	6.68e-07	1.04742	1	1.23736	6.68e-07	1.04742	1	1.55679	1	1.16882	1	1.74178	0	1	0.0651	1.19936	1	0.987415	1	1.25535	6.68e-07	1.04742	1	1.7605	1	0.646405	3.05e-10	2.08234	1	1.09769	1	N/A	1	1.00407	1	1.12938	1	1.05698	1	0.425147	6.43e-08	0.652346	1
MGE newborn neurons	1	0.744516	0.165	1.01242	1	0.924836	1	0.924837	1	0.586127	1	0.924837	1	1.17395	1	0.626926	0.153226	0.107296	0	1	1	0.699012	1	1.02279	1	0.555614	1	0.924837	1	N/A	1	0.995526	0.329	0.478876	1	0.833345	1	N/A	4.26e-05	1.00407	0.104	0.496975	0.00747	0.598972	1	1.38667	1.51e-10	0.519879	1
MGE Progenitors	1	0.79568	4.86e-05	1.04533	0.0154378	1.07818	0.0154378	1.07818	1	1.35256	0.0154378	1.07818	1	1.28585	0.768589	0.410291	0.264912	0.117524	0	1	1	1.08563	1	0.916827	1	1.09481	0.0154378	1.07818	1	1.52899	1	0.909483	1	0.700066	1	1.01722	1	N/A	0.0642363	1.00404	1	0.923818	1	0.923326	0.395489	0.263014	1	0.836564	1
MGE newborn neurons	0.0208901	0.671516	0.062047	0.97006	0.880862	0.92301	0.880862	0.92301	0.5712	1	0.880862	0.92301	1	2.06912	1	0.771059	1	0.189113	0	1	0.0990122	0.607221	1	0.961017	1	0.994361	0.880862	0.92301	1	2.19048	1	1.30296	1	0.499811	1	0.954499	1	N/A	0.00043273	1.00403	1	0.614759	0.0373516	0.51487	1	1.71353	1	0.707929	1
MGE Progenitors	1	1.05476	1.5e-07	1.04538	2.03e-09	1.07826	2.03e-09	1.07826	1	1.22844	2.03e-09	1.07826	0.191894	6.04714	1	0.313974	1	N/A	0	1	1	1.23568	1	0.953447	1	0.630383	2.03e-09	1.07826	1	1.38867	1	0.618182	1	1.41003	9.21e-07	1.16432	1	N/A	0.925598	1.00405	0.00280817	1.6929	0.214436	1.3191	1	0.403681	1	1.10136	0.281046
MGE Radial Glia 1	1	0.888424	1	0.997364	1	1.00397	1	1.00397	1	0.487624	1	1.00397	1	1.87923	1	1.30875	1	0.171758	0	1	1	1.16421	1	1.04439	1	1.08576	1	1.00397	1	N/A	1	0.411237	0.198226	1.54028	1	1.08404	1	N/A	0.408448	1.00405	1	1.29256	1	0.949056	1	1.2934	0.0766248	0.788164	1
Dividing MGE Progenitors	1	1.01741	0.0185148	1.04552	2.28e-11	1.07852	2.28e-11	1.07852	1	1.62164	2.28e-11	1.07852	1	N/A	1	0.801178	1	1.56831	0	1	4.59e-09	1.39384	1	0.970787	1	0.976647	2.28e-11	1.07852	1	1.06865	1	0.316467	1.52e-08	2.09963	0.995607	1.14416	1	N/A	5.23e-06	1.00406	1	0.863429	0.0144367	1.38859	1	1.55628	0.000288712	0.693994	0.471144
MGE Progenitors	0.834099	1.29127	0.000604071	1.04558	1.58e-05	1.07862	1.58e-05	1.07862	1	1.31051	1.58e-05	1.07862	1	N/A	0.351848	1.64072	0.519276	0.132176	0	1	3.91e-05	1.38234	0.00622078	1.05015	1	0.767248	1.58e-05	1.07862	0.126279	4.10362	1	0.731206	1	1.36603	0.294219	1.10784	1	N/A	5.18e-05	1.00407	1	0.792853	0.056192	1.2221	1	1.19764	1	1.12315	1
MGE newborn neurons	0.0340115	0.689682	1	0.990247	1.05e-09	0.759007	1.05e-09	0.759007	1	0.612484	1.05e-09	0.759007	1	1.32796	0.0459981	1.72733	0.352819	0.121372	0	1	0.000284485	0.591768	0.00365452	1.06926	0.000152732	0.162605	1.05e-09	0.759007	1	0.628623	1	0.373922	0.000738846	0.345847	2.12e-09	0.67304	1	N/A	0.00149622	0.9934	1.82e-05	0.32879	0.526916	0.698256	1	1.4743	0.0987165	0.942654	0.155642
Astrocyte	0.54	0.785936	0.0841	0.99945	1	1.0783	1	1.0783	1	0.583495	1	1.0783	1	1.73542	1	0.592448	0.058786	0.155782	0	1	1	0.772927	1	0.899237	1	0.689435	1	1.0783	1	N/A	1	0.989295	1	1.03823	1	0.959782	1	N/A	0.0105	1.00405	0.518	1.50885	1	0.94262	0.344607	0.408196	3.88e-06	0.591024	1
MGE newborn neurons	1	0.782241	0.00108782	1.04569	0.214904	0.896251	0.214904	0.896251	1	0.670294	0.214904	0.896251	1	1.79668	1	1.15379	0.397074	N/A	0	1	1	0.837085	1	0.975039	1	0.603616	0.214904	0.896251	1	0.842995	1	1.14052	0.592091	0.580892	1	0.902558	1	N/A	0.0832777	1.00408	0.0264817	0.440914	1	0.823323	1	1.11142	1	0.96485	1
Early Born Deep Layer/subplate Excitatory Neuron V1	1.7e-08	1.27992	1	1.04022	1	1.05363	1	1.05363	1	1.35002	1	1.05363	1	N/A	1	0.732599	0.0441329	N/A	0	1	1	1.10612	1	0.978821	1	1.25855	1	1.05363	1	1.1043	1	1.21654	0.603874	0.719467	1	1.09643	5.51428e-06	58.1806	0.000147038	1.00417	0.56817	1.24438	1	1.07778	0.25971	0.311542	0.390601	0.97097	1
MGE newborn neurons	1	0.776212	0.662248	1.04549	0.0178984	0.95716	0.0178984	0.95716	0.318264	0.197688	0.0178984	0.95716	1	N/A	1	0.983557	1.24648e-61	4.85978	0	1	1	0.859385	1	1.0174	1	0.512427	0.0178984	0.95716	1	1.12882	1	0.334287	0.127447	0.41293	0.178686	0.664435	1	N/A	2.07e-06	1.00406	1	0.773881	1	0.741516	0.1183	0.502758	0.00767311	0.640684	1
early born deep layer/subplate excitatory neuron pfc	0.107547	1.26988	0.79307	1.03443	1	1.06737	1	1.06737	1	1.22358	1	1.06737	1	N/A	1	0.898303	0.200854	N/A	0	1	1	1.01681	1	1.029	1	0.896129	1	1.06737	1	2.00626	1	0.779243	1	0.811929	1	1.03823	1	N/A	5.54e-07	1.0041	1	1.28018	1	1.10847	1	0.522168	1	1.12418	1
Newborn Excitatory Neuron - late born	0.0155509	1.25831	1	1.04547	1	1.07842	1	1.07842	0.00441766	2.20986	1	1.07842	1	0.878769	1	0.56433	2.68257e-46	5.18842	0	1	0.0469762	1.37716	1	1.05804	0.243943	1.69715	1	1.07842	1	1.1728	1	1.05095	1	1.2458	1	1.11927	1	N/A	1	1.00406	0.107442	1.47826	1	1.14543	0.511284	0.421667	0.107709	1.05095	0.0942656
Early and Late Born Excitatory Neuron PFC	0.000562	1.30748	1	1.04597	1	1.0678	1	1.0678	0.00067	1.95073	1	1.0678	1	N/A	0.216894	1.71306	1	1.02644	0	1	1	1.14997	0.0053539	1.06909	0.0276	1.68283	1	1.0678	1	N/A	0.0124	2.13957	1	0.93468	1	1.11685	1	N/A	4.3e-10	1.0041	0.0187	1.45275	1	1.19365	1	1.53757	7.43e-06	1.22146	1
RG early	1	0.929029	1	0.965613	1	1.03721	1	1.03721	1	1.53634	1	1.03721	1	N/A	1	1.34421	1.67575e-38	4.73452	0	1	1	1.17205	1	1.04704	0.948802	1.51051	1	1.03721	1	1.1504	1	1.38048	1	1.16809	1	1.03116	1	N/A	0.0153643	1.00406	1	1.11799	1	0.939198	1	0.704499	0.340303	1.22119	1
endothelial	1	1.01474	0.568518	0.904962	1	1.07798	1	1.07798	1	1.80769	1	1.07798	1	N/A	1	1.68034	1	0.428397	0	1	1	1.24183	1	0.926256	1	1.19492	1	1.07798	0.0134178	6.31343	1	1.52268	0.00874278	2.07492	1	1.12459	1	N/A	1	1.00404	1	1.48421	1	1.07184	0.000368422	2.39605	0.0604595	0.868074	1
microglia	4.25e-16	0.278683	1.6e-13	0.770275	1	1.00757	1	1.00757	1	0.69647	1	1.00757	1	2.76536	0.391057	2.0762	1	N/A	0	1	0.62	0.761467	1	0.961106	1	1.03377	1	1.00757	1	N/A	0.0918	N/A	1	1.13329	2.14e-09	0.569158	1	N/A	1	0.964266	1	0.9598	0.0199	0.663761	2.1925e-09	3.4633	2.31e-19	0.302423	1
glycolysis	1	1.06935	0.00645972	0.961738	0.000325659	0.992195	0.00032566	0.992195	1	1.21073	0.00032566	0.992195	1	1.06544	1	1.15	0.029049	N/A	0	1	1	1.1031	0.0786286	0.900089	0.258969	1.58653	0.00032566	0.992195	6.41e-11	8.12252	1	1.32512	1	0.84753	1	1.1032	1	N/A	0.0036753	1.00408	0.00136347	1.57293	1	1.20971	1	1.2585	1	1.01284	1
choroid	1	0.931594	1	0.970156	1	1.00043	1	1.00043	1	1.54344	1	1.00043	1	N/A	1	0.94602	1	0.543651	0	1	1	1.21846	1	1.06843	1	1.13697	1	1.00043	1	4.39545	1	N/A	0.110475	2.21523	1	0.996285	1	N/A	0.071298	1.00402	1	1.05674	1	0.918004	0.110084	2.85417	1	1.15318	1
unknown1	1	1.14456	1	1.04578	1	1.06523	1	1.06523	1	1.14909	1	1.06523	1	N/A	1	1.21927	0.0226103	N/A	0	1	1	1.06672	1	1.06958	1	1.045	1	1.06523	1	0.757246	1	0.678571	1	1.41503	1	0.987768	1	N/A	0.000232452	0.991294	1	0.985849	1	1.12755	1.81581e-08	2.6314	1	1.07203	1
unknown 2	0.91148	1.39932	1	1.04519	1	1.07792	1	1.07792	1	1.40159	1	1.07792	1	N/A	1	1.47629	1	0.28103	0	1	0.0850421	1.49696	1	1.06865	0.662339	1.77652	1	1.07792	0.8217	4.61111	1	1.01147	0.0171789	2.09456	1	1.03342	1	N/A	1	1.00403	1	1.46521	0.699456	1.49255	5.13482e-12	4.07033	1	1.19678	1
unknown4	1	1.19367	0.0111595	1.04551	1	1.0785	1	1.0785	1	0.382043	1	1.0785	1	N/A	0.0176142	1.83339	1	1.36775	0	1	0.0616207	1.33411	1	1.0498	1	0.779043	1	1.0785	1	2.20798	1.78e-08	3.3514	0.00071738	1.87679	1	1.03833	1	N/A	1	1.00406	1	1.28138	1	1.03349	0.000303018	2.1601	1	1.20008	1
unknown3	1	1.34903	1.07e-06	1.0452	0.457532	1.07794	0.457532	1.07794	1	1.54622	0.457532	1.07794	1	N/A	0.00357473	3.03636	0.0423406	3.03461	0	1	1	1.49921	2.42626e-09	1.03024	0.210878	2.58364	0.457532	1.07794	1	N/A	0.000127981	3.97744	1	2.32683	0.532561	1.1636	1	N/A	4.19e-16	1.00403	1	1.76982	0.707001	1.26479	0.00751509	3.08109	1	1.24324	0.259806
[truncated: 19 more columns]

## Sheet: Table S5 scRNA-seq by hnRNP
Table S5. Significant p values of two-way ANOVA between cell type and fold expression for each HNRNP. HNRNPCL1, HNRNPCL3/RALYL, HNRNPE3/PCBP3, HNRNPE4/PCBP4, and HNRNPGT/RBMXL2 were excluded due to lack of expression in certain cell types.
Tukey's multiple comparisons test	Predicted (LS) mean diff.	95.00% CI of diff.	Adjusted P Value
Truncated Radial Glia
HNRNPA0 vs. HNRNPI/PTBP1	-0.3059	-0.5498 to -0.06192	0.0011
HNRNPA1 vs. HNRNPI/PTBP1	-0.3026	-0.5465 to -0.05863	0.0014
HNRNPA2B1 vs. HNRNPI/PTBP1	-0.2932	-0.5372 to -0.04930	0.0026
HNRNPA3 vs. HNRNPI/PTBP1	-0.2932	-0.5372 to -0.04930	0.0026
HNRNPC vs. HNRNPI/PTBP1	-0.2932	-0.5372 to -0.04930	0.0026
HNRNPCL4 vs. HNRNPI/PTBP1	-0.3046	-0.5486 to -0.06069	0.0012
HNRNPDL vs. HNRNPI/PTBP1	-0.3024	-0.5463 to -0.05842	0.0014
HNRNPE2/PCBP2 vs. HNRNPI/PTBP1	-0.2932	-0.5372 to -0.04930	0.0026
HNRNPG/RBMX vs. HNRNPI/PTBP1	-0.2981	-0.5420 to -0.05412	0.0019
HNRNPH1 vs. HNRNPI/PTBP1	-0.3038	-0.5477 to -0.05988	0.0013
HNRNPH3 vs. HNRNPI/PTBP1	-0.2771	-0.5210 to -0.03316	0.0075
HNRNPI/PTBP1 vs. PTBP2	0.3317	0.08778 to 0.5757	0.0002
HNRNPI/PTBP1 vs. HNRNPK	0.2718	0.02784 to 0.5157	0.0104
HNRNPI/PTBP1 vs. HNRNPL	0.2846	0.04067 to 0.5285	0.0046
HNRNPI/PTBP1 vs. HNRNPLL	0.2483	0.004343 to 0.4922	0.0398
HNRNPI/PTBP1 vs. HNRNPR	0.2931	0.04916 to 0.5370	0.0026
HNRNPI/PTBP1 vs. SYNCRIP	0.2919	0.04801 to 0.5359	0.0029
HNRNPI/PTBP1 vs. HNRNPP/FUS	0.2606	0.01667 to 0.5045	0.0202
HNRNPI/PTBP1 vs. HNRNPU	0.2856	0.04162 to 0.5295	0.0044
HNRNPI/PTBP1 vs. HNRNPUL1	0.2556	0.01166 to 0.4995	0.0268
Dividing radial glia (g2/m)
HNRNPA0 vs. HNRNPI/PTBP1	-0.3059	-0.5498 to -0.06192	0.0011
HNRNPA1 vs. HNRNPI/PTBP1	-0.3026	-0.5465 to -0.05863	0.0014
HNRNPA2B1 vs. HNRNPI/PTBP1	-0.2932	-0.5372 to -0.04930	0.0026
HNRNPA3 vs. HNRNPI/PTBP1	-0.2932	-0.5372 to -0.04930	0.0026
HNRNPC vs. HNRNPI/PTBP1	-0.2932	-0.5372 to -0.04930	0.0026
HNRNPCL4 vs. HNRNPI/PTBP1	-0.3046	-0.5486 to -0.06069	0.0012
HNRNPDL vs. HNRNPI/PTBP1	-0.3024	-0.5463 to -0.05842	0.0014
HNRNPE2/PCBP2 vs. HNRNPI/PTBP1	-0.2932	-0.5372 to -0.04930	0.0026
HNRNPG/RBMX vs. HNRNPI/PTBP1	-0.2981	-0.5420 to -0.05412	0.0019
HNRNPH1 vs. HNRNPI/PTBP1	-0.3038	-0.5477 to -0.05988	0.0013
HNRNPH3 vs. HNRNPI/PTBP1	-0.2771	-0.5210 to -0.03316	0.0075
HNRNPI/PTBP1 vs. PTBP2	0.3317	0.08778 to 0.5757	0.0002
HNRNPI/PTBP1 vs. HNRNPK	0.2718	0.02784 to 0.5157	0.0104
HNRNPI/PTBP1 vs. HNRNPL	0.2846	0.04067 to 0.5285	0.0046
HNRNPI/PTBP1 vs. HNRNPLL	0.2483	0.004343 to 0.4922	0.0398
HNRNPI/PTBP1 vs. HNRNPR	0.2931	0.04916 to 0.5370	0.0026
HNRNPI/PTBP1 vs. SYNCRIP	0.2919	0.04801 to 0.5359	0.0029
HNRNPI/PTBP1 vs. HNRNPP/FUS	0.2606	0.01667 to 0.5045	0.0202
HNRNPI/PTBP1 vs. HNRNPU	0.2856	0.04162 to 0.5295	0.0044
HNRNPI/PTBP1 vs. HNRNPUL1	0.2556	0.01166 to 0.4995	0.0268
Newborn Excitatory Neuron - early born
HNRNPA0 vs. HNRNPI/PTBP1	-0.3059	-0.5498 to -0.06192	0.0011
HNRNPA1 vs. HNRNPI/PTBP1	-0.3026	-0.5465 to -0.05863	0.0014
HNRNPA2B1 vs. HNRNPI/PTBP1	-0.2932	-0.5372 to -0.04930	0.0026
HNRNPA3 vs. HNRNPI/PTBP1	-0.2932	-0.5372 to -0.04930	0.0026
HNRNPC vs. HNRNPI/PTBP1	-0.2932	-0.5372 to -0.04930	0.0026
HNRNPCL4 vs. HNRNPI/PTBP1	-0.3046	-0.5486 to -0.06069	0.0012
HNRNPDL vs. HNRNPI/PTBP1	-0.3024	-0.5463 to -0.05842	0.0014
HNRNPE2/PCBP2 vs. HNRNPI/PTBP1	-0.2932	-0.5372 to -0.04930	0.0026
HNRNPG/RBMX vs. HNRNPI/PTBP1	-0.2981	-0.5420 to -0.05412	0.0019
HNRNPH1 vs. HNRNPI/PTBP1	-0.3038	-0.5477 to -0.05988	0.0013
HNRNPH3 vs. HNRNPI/PTBP1	-0.2771	-0.5210 to -0.03316	0.0075
HNRNPI/PTBP1 vs. PTBP2	0.3317	0.08778 to 0.5757	0.0002
HNRNPI/PTBP1 vs. HNRNPK	0.2718	0.02784 to 0.5157	0.0104
HNRNPI/PTBP1 vs. HNRNPL	0.2846	0.04067 to 0.5285	0.0046
HNRNPI/PTBP1 vs. HNRNPLL	0.2483	0.004343 to 0.4922	0.0398
HNRNPI/PTBP1 vs. HNRNPR	0.2931	0.04916 to 0.5370	0.0026
HNRNPI/PTBP1 vs. SYNCRIP	0.2919	0.04801 to 0.5359	0.0029
HNRNPI/PTBP1 vs. HNRNPP/FUS	0.2606	0.01667 to 0.5045	0.0202
HNRNPI/PTBP1 vs. HNRNPU	0.2856	0.04162 to 0.5295	0.0044
HNRNPI/PTBP1 vs. HNRNPUL1	0.2556	0.01166 to 0.4995	0.0268
Newborn Excitatory Neuron - early born
HNRNPA0 vs. HNRNPI/PTBP1	-0.3059	-0.5498 to -0.06192	0.0011
HNRNPA1 vs. HNRNPI/PTBP1	-0.3026	-0.5465 to -0.05863	0.0014
HNRNPA2B1 vs. HNRNPI/PTBP1	-0.2932	-0.5372 to -0.04930	0.0026
HNRNPA3 vs. HNRNPI/PTBP1	-0.2932	-0.5372 to -0.04930	0.0026
HNRNPC vs. HNRNPI/PTBP1	-0.2932	-0.5372 to -0.04930	0.0026
HNRNPCL4 vs. HNRNPI/PTBP1	-0.3046	-0.5486 to -0.06069	0.0012
HNRNPDL vs. HNRNPI/PTBP1	-0.3024	-0.5463 to -0.05842	0.0014
HNRNPE2/PCBP2 vs. HNRNPI/PTBP1	-0.2932	-0.5372 to -0.04930	0.0026
HNRNPG/RBMX vs. HNRNPI/PTBP1	-0.2981	-0.5420 to -0.05412	0.0019
HNRNPH1 vs. HNRNPI/PTBP1	-0.3038	-0.5477 to -0.05988	0.0013
HNRNPH3 vs. HNRNPI/PTBP1	-0.2771	-0.5210 to -0.03316	0.0075
HNRNPI/PTBP1 vs. PTBP2	0.3317	0.08778 to 0.5757	0.0002
HNRNPI/PTBP1 vs. HNRNPK	0.2718	0.02784 to 0.5157	0.0104
HNRNPI/PTBP1 vs. HNRNPL	0.2846	0.04067 to 0.5285	0.0046
HNRNPI/PTBP1 vs. HNRNPLL	0.2483	0.004343 to 0.4922	0.0398
HNRNPI/PTBP1 vs. HNRNPR	0.2931	0.04916 to 0.5370	0.0026
HNRNPI/PTBP1 vs. SYNCRIP	0.2919	0.04801 to 0.5359	0.0029
HNRNPI/PTBP1 vs. HNRNPP/FUS	0.2606	0.01667 to 0.5045	0.0202
HNRNPI/PTBP1 vs. HNRNPU	0.2856	0.04162 to 0.5295	0.0044
HNRNPI/PTBP1 vs. HNRNPUL1	0.2556	0.01166 to 0.4995	0.0268
Early and Late Born Excitatory Neuron V1
HNRNPA0 vs. HNRNPI/PTBP1	-0.3059	-0.5498 to -0.06192	0.0011
HNRNPA1 vs. HNRNPI/PTBP1	-0.3026	-0.5465 to -0.05863	0.0014
HNRNPA2B1 vs. HNRNPI/PTBP1	-0.2932	-0.5372 to -0.04930	0.0026
HNRNPA3 vs. HNRNPI/PTBP1	-0.2932	-0.5372 to -0.04930	0.0026
HNRNPC vs. HNRNPI/PTBP1	-0.2932	-0.5372 to -0.04930	0.0026
HNRNPCL4 vs. HNRNPI/PTBP1	-0.3046	-0.5486 to -0.06069	0.0012
HNRNPDL vs. HNRNPI/PTBP1	-0.3024	-0.5463 to -0.05842	0.0014
HNRNPE2/PCBP2 vs. HNRNPI/PTBP1	-0.2932	-0.5372 to -0.04930	0.0026
HNRNPG/RBMX vs. HNRNPI/PTBP1	-0.2981	-0.5420 to -0.05412	0.0019
HNRNPH1 vs. HNRNPI/PTBP1	-0.3038	-0.5477 to -0.05988	0.0013
HNRNPH3 vs. HNRNPI/PTBP1	-0.2771	-0.5210 to -0.03316	0.0075
HNRNPI/PTBP1 vs. PTBP2	0.3317	0.08778 to 0.5757	0.0002
HNRNPI/PTBP1 vs. HNRNPK	0.2718	0.02784 to 0.5157	0.0104
HNRNPI/PTBP1 vs. HNRNPL	0.2846	0.04067 to 0.5285	0.0046
HNRNPI/PTBP1 vs. HNRNPLL	0.2483	0.004343 to 0.4922	0.0398
HNRNPI/PTBP1 vs. HNRNPR	0.2931	0.04916 to 0.5370	0.0026
HNRNPI/PTBP1 vs. SYNCRIP	0.2919	0.04801 to 0.5359	0.0029
HNRNPI/PTBP1 vs. HNRNPP/FUS	0.2606	0.01667 to 0.5045	0.0202
HNRNPI/PTBP1 vs. HNRNPU	0.2856	0.04162 to 0.5295	0.0044
HNRNPI/PTBP1 vs. HNRNPUL1	0.2556	0.01166 to 0.4995	0.0268
Ventricular Radial Glia
HNRNPA0 vs. HNRNPI/PTBP1	-0.3059	-0.5498 to -0.06192	0.0011
HNRNPA1 vs. HNRNPI/PTBP1	-0.3026	-0.5465 to -0.05863	0.0014
HNRNPA2B1 vs. HNRNPI/PTBP1	-0.2932	-0.5372 to -0.04930	0.0026
HNRNPA3 vs. HNRNPI/PTBP1	-0.2932	-0.5372 to -0.04930	0.0026
HNRNPC vs. HNRNPI/PTBP1	-0.2932	-0.5372 to -0.04930	0.0026
HNRNPCL4 vs. HNRNPI/PTBP1	-0.3046	-0.5486 to -0.06069	0.0012
HNRNPDL vs. HNRNPI/PTBP1	-0.3024	-0.5463 to -0.05842	0.0014
HNRNPE2/PCBP2 vs. HNRNPI/PTBP1	-0.2932	-0.5372 to -0.04930	0.0026
HNRNPG/RBMX vs. HNRNPI/PTBP1	-0.2981	-0.5420 to -0.05412	0.0019
HNRNPH1 vs. HNRNPI/PTBP1	-0.3038	-0.5477 to -0.05988	0.0013
HNRNPH3 vs. HNRNPI/PTBP1	-0.2771	-0.5210 to -0.03316	0.0075
HNRNPI/PTBP1 vs. PTBP2	0.3317	0.08778 to 0.5757	0.0002
HNRNPI/PTBP1 vs. HNRNPK	0.2718	0.02784 to 0.5157	0.0104
HNRNPI/PTBP1 vs. HNRNPL	0.2846	0.04067 to 0.5285	0.0046
HNRNPI/PTBP1 vs. HNRNPLL	0.2483	0.004343 to 0.4922	0.0398
HNRNPI/PTBP1 vs. HNRNPR	0.2931	0.04916 to 0.5370	0.0026
HNRNPI/PTBP1 vs. SYNCRIP	0.2919	0.04801 to 0.5359	0.0029
HNRNPI/PTBP1 vs. HNRNPP/FUS	0.2606	0.01667 to 0.5045	0.0202
HNRNPI/PTBP1 vs. HNRNPU	0.2856	0.04162 to 0.5295	0.0044
HNRNPI/PTBP1 vs. HNRNPUL1	0.2556	0.01166 to 0.4995	0.0268
Dividing Radial Glia (S-phase)
HNRNPA0 vs. HNRNPI/PTBP1	-0.3059	-0.5498 to -0.06192	0.0011
HNRNPA1 vs. HNRNPI/PTBP1	-0.3026	-0.5465 to -0.05863	0.0014
HNRNPA2B1 vs. HNRNPI/PTBP1	-0.2932	-0.5372 to -0.04930	0.0026
HNRNPA3 vs. HNRNPI/PTBP1	-0.2932	-0.5372 to -0.04930	0.0026
HNRNPC vs. HNRNPI/PTBP1	-0.2932	-0.5372 to -0.04930	0.0026
HNRNPCL4 vs. HNRNPI/PTBP1	-0.3046	-0.5486 to -0.06069	0.0012
HNRNPDL vs. HNRNPI/PTBP1	-0.3024	-0.5463 to -0.05842	0.0014
HNRNPE2/PCBP2 vs. HNRNPI/PTBP1	-0.2932	-0.5372 to -0.04930	0.0026
HNRNPG/RBMX vs. HNRNPI/PTBP1	-0.2981	-0.5420 to -0.05412	0.0019
HNRNPH1 vs. HNRNPI/PTBP1	-0.3038	-0.5477 to -0.05988	0.0013
HNRNPH3 vs. HNRNPI/PTBP1	-0.2771	-0.5210 to -0.03316	0.0075
HNRNPI/PTBP1 vs. PTBP2	0.3317	0.08778 to 0.5757	0.0002
HNRNPI/PTBP1 vs. HNRNPK	0.2718	0.02784 to 0.5157	0.0104
HNRNPI/PTBP1 vs. HNRNPL	0.2846	0.04067 to 0.5285	0.0046
HNRNPI/PTBP1 vs. HNRNPLL	0.2483	0.004343 to 0.4922	0.0398
HNRNPI/PTBP1 vs. HNRNPR	0.2931	0.04916 to 0.5370	0.0026
HNRNPI/PTBP1 vs. SYNCRIP	0.2919	0.04801 to 0.5359	0.0029
HNRNPI/PTBP1 vs. HNRNPP/FUS	0.2606	0.01667 to 0.5045	0.0202
HNRNPI/PTBP1 vs. HNRNPU	0.2856	0.04162 to 0.5295	0.0044
HNRNPI/PTBP1 vs. HNRNPUL1	0.2556	0.01166 to 0.4995	0.0268
CGE/LGE-derived inhibitory neurons
HNRNPA0 vs. HNRNPI/PTBP1	-0.3059	-0.5498 to -0.06192	0.0011
HNRNPA1 vs. HNRNPI/PTBP1	-0.3026	-0.5465 to -0.05863	0.0014
HNRNPA2B1 vs. HNRNPI/PTBP1	-0.2932	-0.5372 to -0.04930	0.0026
HNRNPA3 vs. HNRNPI/PTBP1	-0.2932	-0.5372 to -0.04930	0.0026
HNRNPC vs. HNRNPI/PTBP1	-0.2932	-0.5372 to -0.04930	0.0026
HNRNPCL4 vs. HNRNPI/PTBP1	-0.3046	-0.5486 to -0.06069	0.0012
HNRNPDL vs. HNRNPI/PTBP1	-0.3024	-0.5463 to -0.05842	0.0014
HNRNPE2/PCBP2 vs. HNRNPI/PTBP1	-0.2932	-0.5372 to -0.04930	0.0026
HNRNPG/RBMX vs. HNRNPI/PTBP1	-0.2981	-0.5420 to -0.05412	0.0019
HNRNPH1 vs. HNRNPI/PTBP1	-0.3038	-0.5477 to -0.05988	0.0013
HNRNPH3 vs. HNRNPI/PTBP1	-0.2771	-0.5210 to -0.03316	0.0075
HNRNPI/PTBP1 vs. PTBP2	0.3317	0.08778 to 0.5757	0.0002
HNRNPI/PTBP1 vs. HNRNPK	0.2718	0.02784 to 0.5157	0.0104
HNRNPI/PTBP1 vs. HNRNPL	0.2846	0.04067 to 0.5285	0.0046
HNRNPI/PTBP1 vs. HNRNPLL	0.2483	0.004343 to 0.4922	0.0398
HNRNPI/PTBP1 vs. HNRNPR	0.2931	0.04916 to 0.5370	0.0026
HNRNPI/PTBP1 vs. SYNCRIP	0.2919	0.04801 to 0.5359	0.0029
HNRNPI/PTBP1 vs. HNRNPP/FUS	0.2606	0.01667 to 0.5045	0.0202
HNRNPI/PTBP1 vs. HNRNPU	0.2856	0.04162 to 0.5295	0.0044
HNRNPI/PTBP1 vs. HNRNPUL1	0.2556	0.01166 to 0.4995	0.0268
CGE/LGE-derived inhibitory neurons
HNRNPA0 vs. HNRNPI/PTBP1	-0.3059	-0.5498 to -0.06192	0.0011
HNRNPA1 vs. HNRNPI/PTBP1	-0.3026	-0.5465 to -0.05863	0.0014
HNRNPA2B1 vs. HNRNPI/PTBP1	-0.2932	-0.5372 to -0.04930	0.0026
HNRNPA3 vs. HNRNPI/PTBP1	-0.2932	-0.5372 to -0.04930	0.0026
HNRNPC vs. HNRNPI/PTBP1	-0.2932	-0.5372 to -0.04930	0.0026
HNRNPCL4 vs. HNRNPI/PTBP1	-0.3046	-0.5486 to -0.06069	0.0012
HNRNPDL vs. HNRNPI/PTBP1	-0.3024	-0.5463 to -0.05842	0.0014
HNRNPE2/PCBP2 vs. HNRNPI/PTBP1	-0.2932	-0.5372 to -0.04930	0.0026
HNRNPG/RBMX vs. HNRNPI/PTBP1	-0.2981	-0.5420 to -0.05412	0.0019
HNRNPH1 vs. HNRNPI/PTBP1	-0.3038	-0.5477 to -0.05988	0.0013
HNRNPH3 vs. HNRNPI/PTBP1	-0.2771	-0.5210 to -0.03316	0.0075
HNRNPI/PTBP1 vs. PTBP2	0.3317	0.08778 to 0.5757	0.0002
HNRNPI/PTBP1 vs. HNRNPK	0.2718	0.02784 to 0.5157	0.0104
HNRNPI/PTBP1 vs. HNRNPL	0.2846	0.04067 to 0.5285	0.0046
HNRNPI/PTBP1 vs. HNRNPLL	0.2483	0.004343 to 0.4922	0.0398
HNRNPI/PTBP1 vs. HNRNPR	0.2931	0.04916 to 0.5370	0.0026
HNRNPI/PTBP1 vs. SYNCRIP	0.2919	0.04801 to 0.5359	0.0029
HNRNPI/PTBP1 vs. HNRNPP/FUS	0.2606	0.01667 to 0.5045	0.0202
HNRNPI/PTBP1 vs. HNRNPU	0.2856	0.04162 to 0.5295	0.0044
HNRNPI/PTBP1 vs. HNRNPUL1	0.2556	0.01166 to 0.4995	0.0268
Intermediate Progenitor Cells RG-like
HNRNPA0 vs. HNRNPI/PTBP1	-0.3059	-0.5498 to -0.06192	0.0011
HNRNPA1 vs. HNRNPI/PTBP1	-0.3026	-0.5465 to -0.05863	0.0014
HNRNPA2B1 vs. HNRNPI/PTBP1	-0.2932	-0.5372 to -0.04930	0.0026
HNRNPA3 vs. HNRNPI/PTBP1	-0.2932	-0.5372 to -0.04930	0.0026
HNRNPC vs. HNRNPI/PTBP1	-0.2932	-0.5372 to -0.04930	0.0026
HNRNPCL4 vs. HNRNPI/PTBP1	-0.3046	-0.5486 to -0.06069	0.0012
HNRNPDL vs. HNRNPI/PTBP1	-0.3024	-0.5463 to -0.05842	0.0014
HNRNPE2/PCBP2 vs. HNRNPI/PTBP1	-0.2932	-0.5372 to -0.04930	0.0026
HNRNPG/RBMX vs. HNRNPI/PTBP1	-0.2981	-0.5420 to -0.05412	0.0019
HNRNPH1 vs. HNRNPI/PTBP1	-0.3038	-0.5477 to -0.05988	0.0013
HNRNPH3 vs. HNRNPI/PTBP1	-0.2771	-0.5210 to -0.03316	0.0075
HNRNPI/PTBP1 vs. PTBP2	0.3317	0.08778 to 0.5757	0.0002
HNRNPI/PTBP1 vs. HNRNPK	0.2718	0.02784 to 0.5157	0.0104
HNRNPI/PTBP1 vs. HNRNPL	0.2846	0.04067 to 0.5285	0.0046
HNRNPI/PTBP1 vs. HNRNPLL	0.2483	0.004343 to 0.4922	0.0398
HNRNPI/PTBP1 vs. HNRNPR	0.2931	0.04916 to 0.5370	0.0026
HNRNPI/PTBP1 vs. SYNCRIP	0.2919	0.04801 to 0.5359	0.0029
HNRNPI/PTBP1 vs. HNRNPP/FUS	0.2606	0.01667 to 0.5045	0.0202
HNRNPI/PTBP1 vs. HNRNPU	0.2856	0.04162 to 0.5295	0.0044
HNRNPI/PTBP1 vs. HNRNPUL1	0.2556	0.01166 to 0.4995	0.0268
Outer Radial Glia
HNRNPA0 vs. HNRNPI/PTBP1	-0.3059	-0.5498 to -0.06192	0.0011
HNRNPA1 vs. HNRNPI/PTBP1	-0.3026	-0.5465 to -0.05863	0.0014
HNRNPA2B1 vs. HNRNPI/PTBP1	-0.2932	-0.5372 to -0.04930	0.0026
HNRNPA3 vs. HNRNPI/PTBP1	-0.2932	-0.5372 to -0.04930	0.0026
HNRNPC vs. HNRNPI/PTBP1	-0.2932	-0.5372 to -0.04930	0.0026
HNRNPCL4 vs. HNRNPI/PTBP1	-0.3046	-0.5486 to -0.06069	0.0012
HNRNPDL vs. HNRNPI/PTBP1	-0.3024	-0.5463 to -0.05842	0.0014
HNRNPE2/PCBP2 vs. HNRNPI/PTBP1	-0.2932	-0.5372 to -0.04930	0.0026
HNRNPG/RBMX vs. HNRNPI/PTBP1	-0.2981	-0.5420 to -0.05412	0.0019
HNRNPH1 vs. HNRNPI/PTBP1	-0.3038	-0.5477 to -0.05988	0.0013
HNRNPH3 vs. HNRNPI/PTBP1	-0.2771	-0.5210 to -0.03316	0.0075
HNRNPI/PTBP1 vs. PTBP2	0.3317	0.08778 to 0.5757	0.0002
HNRNPI/PTBP1 vs. HNRNPK	0.2718	0.02784 to 0.5157	0.0104
HNRNPI/PTBP1 vs. HNRNPL	0.2846	0.04067 to 0.5285	0.0046
HNRNPI/PTBP1 vs. HNRNPLL	0.2483	0.004343 to 0.4922	0.0398
HNRNPI/PTBP1 vs. HNRNPR	0.2931	0.04916 to 0.5370	0.0026
HNRNPI/PTBP1 vs. SYNCRIP	0.2919	0.04801 to 0.5359	0.0029
HNRNPI/PTBP1 vs. HNRNPP/FUS	0.2606	0.01667 to 0.5045	0.0202
HNRNPI/PTBP1 vs. HNRNPU	0.2856	0.04162 to 0.5295	0.0044
HNRNPI/PTBP1 vs. HNRNPUL1	0.2556	0.01166 to 0.4995	0.0268
Intermediate Progenitor Cells EN-like
HNRNPA0 vs. HNRNPI/PTBP1	-0.3059	-0.5498 to -0.06192	0.0011
HNRNPA1 vs. HNRNPI/PTBP1	-0.3026	-0.5465 to -0.05863	0.0014
HNRNPA2B1 vs. HNRNPI/PTBP1	-0.2932	-0.5372 to -0.04930	0.0026
HNRNPA3 vs. HNRNPI/PTBP1	-0.2932	-0.5372 to -0.04930	0.0026
HNRNPC vs. HNRNPI/PTBP1	-0.2932	-0.5372 to -0.04930	0.0026
HNRNPCL4 vs. HNRNPI/PTBP1	-0.3046	-0.5486 to -0.06069	0.0012
HNRNPDL vs. HNRNPI/PTBP1	-0.3024	-0.5463 to -0.05842	0.0014
HNRNPE2/PCBP2 vs. HNRNPI/PTBP1	-0.2932	-0.5372 to -0.04930	0.0026
HNRNPG/RBMX vs. HNRNPI/PTBP1	-0.2981	-0.5420 to -0.05412	0.0019
HNRNPH1 vs. HNRNPI/PTBP1	-0.3038	-0.5477 to -0.05988	0.0013
HNRNPH3 vs. HNRNPI/PTBP1	-0.2771	-0.5210 to -0.03316	0.0075
HNRNPI/PTBP1 vs. PTBP2	0.3317	0.08778 to 0.5757	0.0002
HNRNPI/PTBP1 vs. HNRNPK	0.2718	0.02784 to 0.5157	0.0104
HNRNPI/PTBP1 vs. HNRNPL	0.2846	0.04067 to 0.5285	0.0046
HNRNPI/PTBP1 vs. HNRNPLL	0.2483	0.004343 to 0.4922	0.0398
HNRNPI/PTBP1 vs. HNRNPR	0.2931	0.04916 to 0.5370	0.0026
HNRNPI/PTBP1 vs. SYNCRIP	0.2919	0.04801 to 0.5359	0.0029
HNRNPI/PTBP1 vs. HNRNPP/FUS	0.2606	0.01667 to 0.5045	0.0202
HNRNPI/PTBP1 vs. HNRNPU	0.2856	0.04162 to 0.5295	0.0044
HNRNPI/PTBP1 vs. HNRNPUL1	0.2556	0.01166 to 0.4995	0.0268
Dividing Intermediate Progenitor Cells RG-like
HNRNPA0 vs. HNRNPI/PTBP1	-0.3059	-0.5498 to -0.06192	0.0011
HNRNPA1 vs. HNRNPI/PTBP1	-0.3026	-0.5465 to -0.05863	0.0014
HNRNPA2B1 vs. HNRNPI/PTBP1	-0.2932	-0.5372 to -0.04930	0.0026
HNRNPA3 vs. HNRNPI/PTBP1	-0.2932	-0.5372 to -0.04930	0.0026
HNRNPC vs. HNRNPI/PTBP1	-0.2932	-0.5372 to -0.04930	0.0026
HNRNPCL4 vs. HNRNPI/PTBP1	-0.3046	-0.5486 to -0.06069	0.0012
HNRNPDL vs. HNRNPI/PTBP1	-0.3024	-0.5463 to -0.05842	0.0014
HNRNPE2/PCBP2 vs. HNRNPI/PTBP1	-0.2932	-0.5372 to -0.04930	0.0026
HNRNPG/RBMX vs. HNRNPI/PTBP1	-0.2981	-0.5420 to -0.05412	0.0019
HNRNPH1 vs. HNRNPI/PTBP1	-0.3038	-0.5477 to -0.05988	0.0013
HNRNPH3 vs. HNRNPI/PTBP1	-0.2771	-0.5210 to -0.03316	0.0075
HNRNPI/PTBP1 vs. PTBP2	0.3317	0.08778 to 0.5757	0.0002
HNRNPI/PTBP1 vs. HNRNPK	0.2718	0.02784 to 0.5157	0.0104
HNRNPI/PTBP1 vs. HNRNPL	0.2846	0.04067 to 0.5285	0.0046
HNRNPI/PTBP1 vs. HNRNPLL	0.2483	0.004343 to 0.4922	0.0398
HNRNPI/PTBP1 vs. HNRNPR	0.2931	0.04916 to 0.5370	0.0026
HNRNPI/PTBP1 vs. SYNCRIP	0.2919	0.04801 to 0.5359	0.0029
HNRNPI/PTBP1 vs. HNRNPP/FUS	0.2606	0.01667 to 0.5045	0.0202
HNRNPI/PTBP1 vs. HNRNPU	0.2856	0.04162 to 0.5295	0.0044
HNRNPI/PTBP1 vs. HNRNPUL1	0.2556	0.01166 to 0.4995	0.0268
Oligodendrocyte Progenitor Cell
HNRNPA0 vs. HNRNPI/PTBP1	-0.3059	-0.5498 to -0.06192	0.0011
HNRNPA1 vs. HNRNPI/PTBP1	-0.3026	-0.5465 to -0.05863	0.0014
HNRNPA2B1 vs. HNRNPI/PTBP1	-0.2932	-0.5372 to -0.04930	0.0026
HNRNPA3 vs. HNRNPI/PTBP1	-0.2932	-0.5372 to -0.04930	0.0026
HNRNPC vs. HNRNPI/PTBP1	-0.2932	-0.5372 to -0.04930	0.0026
HNRNPCL4 vs. HNRNPI/PTBP1	-0.3046	-0.5486 to -0.06069	0.0012
HNRNPDL vs. HNRNPI/PTBP1	-0.3024	-0.5463 to -0.05842	0.0014
HNRNPE2/PCBP2 vs. HNRNPI/PTBP1	-0.2932	-0.5372 to -0.04930	0.0026
HNRNPG/RBMX vs. HNRNPI/PTBP1	-0.2981	-0.5420 to -0.05412	0.0019
HNRNPH1 vs. HNRNPI/PTBP1	-0.3038	-0.5477 to -0.05988	0.0013
HNRNPH3 vs. HNRNPI/PTBP1	-0.2771	-0.5210 to -0.03316	0.0075
HNRNPI/PTBP1 vs. PTBP2	0.3317	0.08778 to 0.5757	0.0002
HNRNPI/PTBP1 vs. HNRNPK	0.2718	0.02784 to 0.5157	0.0104
HNRNPI/PTBP1 vs. HNRNPL	0.2846	0.04067 to 0.5285	0.0046
HNRNPI/PTBP1 vs. HNRNPLL	0.2483	0.004343 to 0.4922	0.0398
HNRNPI/PTBP1 vs. HNRNPR	0.2931	0.04916 to 0.5370	0.0026
HNRNPI/PTBP1 vs. SYNCRIP	0.2919	0.04801 to 0.5359	0.0029
HNRNPI/PTBP1 vs. HNRNPP/FUS	0.2606	0.01667 to 0.5045	0.0202
HNRNPI/PTBP1 vs. HNRNPU	0.2856	0.04162 to 0.5295	0.0044
HNRNPI/PTBP1 vs. HNRNPUL1	0.2556	0.01166 to 0.4995	0.0268
MGE-derived Ctx inhibitory neuron, Cortical Plate-enriched
HNRNPA0 vs. HNRNPI/PTBP1	-0.3059	-0.5498 to -0.06192	0.0011
HNRNPA1 vs. HNRNPI/PTBP1	-0.3026	-0.5465 to -0.05863	0.0014
HNRNPA2B1 vs. HNRNPI/PTBP1	-0.2932	-0.5372 to -0.04930	0.0026
HNRNPA3 vs. HNRNPI/PTBP1	-0.2932	-0.5372 to -0.04930	0.0026
HNRNPC vs. HNRNPI/PTBP1	-0.2932	-0.5372 to -0.04930	0.0026
HNRNPCL4 vs. HNRNPI/PTBP1	-0.3046	-0.5486 to -0.06069	0.0012
HNRNPDL vs. HNRNPI/PTBP1	-0.3024	-0.5463 to -0.05842	0.0014
HNRNPE2/PCBP2 vs. HNRNPI/PTBP1	-0.2932	-0.5372 to -0.04930	0.0026
HNRNPG/RBMX vs. HNRNPI/PTBP1	-0.2981	-0.5420 to -0.05412	0.0019
HNRNPH1 vs. HNRNPI/PTBP1	-0.3038	-0.5477 to -0.05988	0.0013
HNRNPH3 vs. HNRNPI/PTBP1	-0.2771	-0.5210 to -0.03316	0.0075
HNRNPI/PTBP1 vs. PTBP2	0.3317	0.08778 to 0.5757	0.0002
HNRNPI/PTBP1 vs. HNRNPK	0.2718	0.02784 to 0.5157	0.0104
HNRNPI/PTBP1 vs. HNRNPL	0.2846	0.04067 to 0.5285	0.0046
HNRNPI/PTBP1 vs. HNRNPLL	0.2483	0.004343 to 0.4922	0.0398
HNRNPI/PTBP1 vs. HNRNPR	0.2931	0.04916 to 0.5370	0.0026
HNRNPI/PTBP1 vs. SYNCRIP	0.2919	0.04801 to 0.5359	0.0029
HNRNPI/PTBP1 vs. HNRNPP/FUS	0.2606	0.01667 to 0.5045	0.0202
HNRNPI/PTBP1 vs. HNRNPU	0.2856	0.04162 to 0.5295	0.0044
HNRNPI/PTBP1 vs. HNRNPUL1	0.2556	0.01166 to 0.4995	0.0268
Mural
HNRNPA0 vs. HNRNPI/PTBP1	-0.3059	-0.5498 to -0.06192	0.0011
HNRNPA1 vs. HNRNPI/PTBP1	-0.3026	-0.5465 to -0.05863	0.0014
HNRNPA2B1 vs. HNRNPI/PTBP1	-0.2932	-0.5372 to -0.04930	0.0026
HNRNPA3 vs. HNRNPI/PTBP1	-0.2932	-0.5372 to -0.04930	0.0026
HNRNPC vs. HNRNPI/PTBP1	-0.2932	-0.5372 to -0.04930	0.0026
HNRNPCL4 vs. HNRNPI/PTBP1	-0.3046	-0.5486 to -0.06069	0.0012
HNRNPDL vs. HNRNPI/PTBP1	-0.3024	-0.5463 to -0.05842	0.0014
HNRNPE2/PCBP2 vs. HNRNPI/PTBP1	-0.2932	-0.5372 to -0.04930	0.0026
HNRNPG/RBMX vs. HNRNPI/PTBP1	-0.2981	-0.5420 to -0.05412	0.0019
HNRNPH1 vs. HNRNPI/PTBP1	-0.3038	-0.5477 to -0.05988	0.0013
HNRNPH3 vs. HNRNPI/PTBP1	-0.2771	-0.5210 to -0.03316	0.0075
HNRNPI/PTBP1 vs. PTBP2	0.3317	0.08778 to 0.5757	0.0002
HNRNPI/PTBP1 vs. HNRNPK	0.2718	0.02784 to 0.5157	0.0104
HNRNPI/PTBP1 vs. HNRNPL	0.2846	0.04067 to 0.5285	0.0046
HNRNPI/PTBP1 vs. HNRNPLL	0.2483	0.004343 to 0.4922	0.0398
HNRNPI/PTBP1 vs. HNRNPR	0.2931	0.04916 to 0.5370	0.0026
HNRNPI/PTBP1 vs. SYNCRIP	0.2919	0.04801 to 0.5359	0.0029
HNRNPI/PTBP1 vs. HNRNPP/FUS	0.2606	0.01667 to 0.5045	0.0202
HNRNPI/PTBP1 vs. HNRNPU	0.2856	0.04162 to 0.5295	0.0044
HNRNPI/PTBP1 vs. HNRNPUL1	0.2556	0.01166 to 0.4995	0.0268
Intermediate Progenitor Cells EN-like
HNRNPA0 vs. HNRNPI/PTBP1	-0.3059	-0.5498 to -0.06192	0.0011
HNRNPA1 vs. HNRNPI/PTBP1	-0.3026	-0.5465 to -0.05863	0.0014
HNRNPA2B1 vs. HNRNPI/PTBP1	-0.2932	-0.5372 to -0.04930	0.0026
HNRNPA3 vs. HNRNPI/PTBP1	-0.2932	-0.5372 to -0.04930	0.0026
HNRNPC vs. HNRNPI/PTBP1	-0.2932	-0.5372 to -0.04930	0.0026
HNRNPCL4 vs. HNRNPI/PTBP1	-0.3046	-0.5486 to -0.06069	0.0012
HNRNPDL vs. HNRNPI/PTBP1	-0.3024	-0.5463 to -0.05842	0.0014
HNRNPE2/PCBP2 vs. HNRNPI/PTBP1	-0.2932	-0.5372 to -0.04930	0.0026
HNRNPG/RBMX vs. HNRNPI/PTBP1	-0.2981	-0.5420 to -0.05412	0.0019
HNRNPH1 vs. HNRNPI/PTBP1	-0.3038	-0.5477 to -0.05988	0.0013
HNRNPH3 vs. HNRNPI/PTBP1	-0.2771	-0.5210 to -0.03316	0.0075
HNRNPI/PTBP1 vs. PTBP2	0.3317	0.08778 to 0.5757	0.0002
HNRNPI/PTBP1 vs. HNRNPK	0.2718	0.02784 to 0.5157	0.0104
HNRNPI/PTBP1 vs. HNRNPL	0.2846	0.04067 to 0.5285	0.0046
HNRNPI/PTBP1 vs. HNRNPLL	0.2483	0.004343 to 0.4922	0.0398
HNRNPI/PTBP1 vs. HNRNPR	0.2931	0.04916 to 0.5370	0.0026
HNRNPI/PTBP1 vs. SYNCRIP	0.2919	0.04801 to 0.5359	0.0029
HNRNPI/PTBP1 vs. HNRNPP/FUS	0.2606	0.01667 to 0.5045	0.0202
HNRNPI/PTBP1 vs. HNRNPU	0.2856	0.04162 to 0.5295	0.0044
HNRNPI/PTBP1 vs. HNRNPUL1	0.2556	0.01166 to 0.4995	0.0268
MGE-derived Ctx inhibitory neuron, Germinal Zone Enriched
HNRNPA0 vs. HNRNPI/PTBP1	-0.3059	-0.5498 to -0.06192	0.0011
HNRNPA1 vs. HNRNPI/PTBP1	-0.3026	-0.5465 to -0.05863	0.0014
HNRNPA2B1 vs. HNRNPI/PTBP1	-0.2932	-0.5372 to -0.04930	0.0026
HNRNPA3 vs. HNRNPI/PTBP1	-0.2932	-0.5372 to -0.04930	0.0026
HNRNPC vs. HNRNPI/PTBP1	-0.2932	-0.5372 to -0.04930	0.0026
HNRNPCL4 vs. HNRNPI/PTBP1	-0.3046	-0.5486 to -0.06069	0.0012
HNRNPDL vs. HNRNPI/PTBP1	-0.3024	-0.5463 to -0.05842	0.0014
HNRNPE2/PCBP2 vs. HNRNPI/PTBP1	-0.2932	-0.5372 to -0.04930	0.0026
HNRNPG/RBMX vs. HNRNPI/PTBP1	-0.2981	-0.5420 to -0.05412	0.0019
HNRNPH1 vs. HNRNPI/PTBP1	-0.3038	-0.5477 to -0.05988	0.0013
HNRNPH3 vs. HNRNPI/PTBP1	-0.2771	-0.5210 to -0.03316	0.0075
HNRNPI/PTBP1 vs. PTBP2	0.3317	0.08778 to 0.5757	0.0002
HNRNPI/PTBP1 vs. HNRNPK	0.2718	0.02784 to 0.5157	0.0104
HNRNPI/PTBP1 vs. HNRNPL	0.2846	0.04067 to 0.5285	0.0046
HNRNPI/PTBP1 vs. HNRNPLL	0.2483	0.004343 to 0.4922	0.0398
HNRNPI/PTBP1 vs. HNRNPR	0.2931	0.04916 to 0.5370	0.0026
HNRNPI/PTBP1 vs. SYNCRIP	0.2919	0.04801 to 0.5359	0.0029
HNRNPI/PTBP1 vs. HNRNPP/FUS	0.2606	0.01667 to 0.5045	0.0202
HNRNPI/PTBP1 vs. HNRNPU	0.2856	0.04162 to 0.5295	0.0044
HNRNPI/PTBP1 vs. HNRNPUL1	0.2556	0.01166 to 0.4995	0.0268
Intermediate Progenitor Cells EN-like
HNRNPA0 vs. HNRNPI/PTBP1	-0.3059	-0.5498 to -0.06192	0.0011
HNRNPA1 vs. HNRNPI/PTBP1	-0.3026	-0.5465 to -0.05863	0.0014
HNRNPA2B1 vs. HNRNPI/PTBP1	-0.2932	-0.5372 to -0.04930	0.0026
HNRNPA3 vs. HNRNPI/PTBP1	-0.2932	-0.5372 to -0.04930	0.0026
HNRNPC vs. HNRNPI/PTBP1	-0.2932	-0.5372 to -0.04930	0.0026
HNRNPCL4 vs. HNRNPI/PTBP1	-0.3046	-0.5486 to -0.06069	0.0012
HNRNPDL vs. HNRNPI/PTBP1	-0.3024	-0.5463 to -0.05842	0.0014
HNRNPE2/PCBP2 vs. HNRNPI/PTBP1	-0.2932	-0.5372 to -0.04930	0.0026
HNRNPG/RBMX vs. HNRNPI/PTBP1	-0.2981	-0.5420 to -0.05412	0.0019
HNRNPH1 vs. HNRNPI/PTBP1	-0.3038	-0.5477 to -0.05988	0.0013
HNRNPH3 vs. HNRNPI/PTBP1	-0.2771	-0.5210 to -0.03316	0.0075
HNRNPI/PTBP1 vs. PTBP2	0.3317	0.08778 to 0.5757	0.0002
HNRNPI/PTBP1 vs. HNRNPK	0.2718	0.02784 to 0.5157	0.0104
HNRNPI/PTBP1 vs. HNRNPL	0.2846	0.04067 to 0.5285	0.0046
HNRNPI/PTBP1 vs. HNRNPLL	0.2483	0.004343 to 0.4922	0.0398
HNRNPI/PTBP1 vs. HNRNPR	0.2931	0.04916 to 0.5370	0.0026
HNRNPI/PTBP1 vs. SYNCRIP	0.2919	0.04801 to 0.5359	0.0029
HNRNPI/PTBP1 vs. HNRNPP/FUS	0.2606	0.01667 to 0.5045	0.0202
HNRNPI/PTBP1 vs. HNRNPU	0.2856	0.04162 to 0.5295	0.0044
HNRNPI/PTBP1 vs. HNRNPUL1	0.2556	0.01166 to 0.4995	0.0268
Excitatory Neuron V1 - late born
HNRNPA0 vs. HNRNPI/PTBP1	-0.3059	-0.5498 to -0.06192	0.0011
HNRNPA1 vs. HNRNPI/PTBP1	-0.3026	-0.5465 to -0.05863	0.0014
HNRNPA2B1 vs. HNRNPI/PTBP1	-0.2932	-0.5372 to -0.04930	0.0026
HNRNPA3 vs. HNRNPI/PTBP1	-0.2932	-0.5372 to -0.04930	0.0026
HNRNPC vs. HNRNPI/PTBP1	-0.2932	-0.5372 to -0.04930	0.0026
HNRNPCL4 vs. HNRNPI/PTBP1	-0.3046	-0.5486 to -0.06069	0.0012
HNRNPDL vs. HNRNPI/PTBP1	-0.3024	-0.5463 to -0.05842	0.0014
HNRNPE2/PCBP2 vs. HNRNPI/PTBP1	-0.2932	-0.5372 to -0.04930	0.0026
HNRNPG/RBMX vs. HNRNPI/PTBP1	-0.2981	-0.5420 to -0.05412	0.0019
HNRNPH1 vs. HNRNPI/PTBP1	-0.3038	-0.5477 to -0.05988	0.0013
HNRNPH3 vs. HNRNPI/PTBP1	-0.2771	-0.5210 to -0.03316	0.0075
HNRNPI/PTBP1 vs. PTBP2	0.3317	0.08778 to 0.5757	0.0002
HNRNPI/PTBP1 vs. HNRNPK	0.2718	0.02784 to 0.5157	0.0104
HNRNPI/PTBP1 vs. HNRNPL	0.2846	0.04067 to 0.5285	0.0046
HNRNPI/PTBP1 vs. HNRNPLL	0.2483	0.004343 to 0.4922	0.0398
HNRNPI/PTBP1 vs. HNRNPR	0.2931	0.04916 to 0.5370	0.0026
HNRNPI/PTBP1 vs. SYNCRIP	0.2919	0.04801 to 0.5359	0.0029
HNRNPI/PTBP1 vs. HNRNPP/FUS	0.2606	0.01667 to 0.5045	0.0202
HNRNPI/PTBP1 vs. HNRNPU	0.2856	0.04162 to 0.5295	0.0044
HNRNPI/PTBP1 vs. HNRNPUL1	0.2556	0.01166 to 0.4995	0.0268
Striatal Neurons
HNRNPA0 vs. HNRNPI/PTBP1	-0.3059	-0.5498 to -0.06192	0.0011
HNRNPA1 vs. HNRNPI/PTBP1	-0.3026	-0.5465 to -0.05863	0.0014
HNRNPA2B1 vs. HNRNPI/PTBP1	-0.2932	-0.5372 to -0.04930	0.0026
HNRNPA3 vs. HNRNPI/PTBP1	-0.2932	-0.5372 to -0.04930	0.0026
HNRNPC vs. HNRNPI/PTBP1	-0.2932	-0.5372 to -0.04930	0.0026
HNRNPCL4 vs. HNRNPI/PTBP1	-0.3046	-0.5486 to -0.06069	0.0012
HNRNPDL vs. HNRNPI/PTBP1	-0.3024	-0.5463 to -0.05842	0.0014
HNRNPE2/PCBP2 vs. HNRNPI/PTBP1	-0.2932	-0.5372 to -0.04930	0.0026
HNRNPG/RBMX vs. HNRNPI/PTBP1	-0.2981	-0.5420 to -0.05412	0.0019
HNRNPH1 vs. HNRNPI/PTBP1	-0.3038	-0.5477 to -0.05988	0.0013
HNRNPH3 vs. HNRNPI/PTBP1	-0.2771	-0.5210 to -0.03316	0.0075
HNRNPI/PTBP1 vs. PTBP2	0.3317	0.08778 to 0.5757	0.0002
HNRNPI/PTBP1 vs. HNRNPK	0.2718	0.02784 to 0.5157	0.0104
HNRNPI/PTBP1 vs. HNRNPL	0.2846	0.04067 to 0.5285	0.0046
HNRNPI/PTBP1 vs. HNRNPLL	0.2483	0.004343 to 0.4922	0.0398
HNRNPI/PTBP1 vs. HNRNPR	0.2931	0.04916 to 0.5370	0.0026
HNRNPI/PTBP1 vs. SYNCRIP	0.2919	0.04801 to 0.5359	0.0029
HNRNPI/PTBP1 vs. HNRNPP/FUS	0.2606	0.01667 to 0.5045	0.0202
HNRNPI/PTBP1 vs. HNRNPU	0.2856	0.04162 to 0.5295	0.0044
HNRNPI/PTBP1 vs. HNRNPUL1	0.2556	0.01166 to 0.4995	0.0268
Unknown
HNRNPA0 vs. HNRNPI/PTBP1	-0.3059	-0.5498 to -0.06192	0.0011
HNRNPA1 vs. HNRNPI/PTBP1	-0.3026	-0.5465 to -0.05863	0.0014
HNRNPA2B1 vs. HNRNPI/PTBP1	-0.2932	-0.5372 to -0.04930	0.0026
HNRNPA3 vs. HNRNPI/PTBP1	-0.2932	-0.5372 to -0.04930	0.0026
HNRNPC vs. HNRNPI/PTBP1	-0.2932	-0.5372 to -0.04930	0.0026
HNRNPCL4 vs. HNRNPI/PTBP1	-0.3046	-0.5486 to -0.06069	0.0012
HNRNPDL vs. HNRNPI/PTBP1	-0.3024	-0.5463 to -0.05842	0.0014
HNRNPE2/PCBP2 vs. HNRNPI/PTBP1	-0.2932	-0.5372 to -0.04930	0.0026
HNRNPG/RBMX vs. HNRNPI/PTBP1	-0.2981	-0.5420 to -0.05412	0.0019
HNRNPH1 vs. HNRNPI/PTBP1	-0.3038	-0.5477 to -0.05988	0.0013
HNRNPH3 vs. HNRNPI/PTBP1	-0.2771	-0.5210 to -0.03316	0.0075
HNRNPI/PTBP1 vs. PTBP2	0.3317	0.08778 to 0.5757	0.0002
HNRNPI/PTBP1 vs. HNRNPK	0.2718	0.02784 to 0.5157	0.0104
HNRNPI/PTBP1 vs. HNRNPL	0.2846	0.04067 to 0.5285	0.0046
HNRNPI/PTBP1 vs. HNRNPLL	0.2483	0.004343 to 0.4922	0.0398
HNRNPI/PTBP1 vs. HNRNPR	0.2931	0.04916 to 0.5370	0.0026
HNRNPI/PTBP1 vs. SYNCRIP	0.2919	0.04801 to 0.5359	0.0029
HNRNPI/PTBP1 vs. HNRNPP/FUS	0.2606	0.01667 to 0.5045	0.0202
HNRNPI/PTBP1 vs. HNRNPU	0.2856	0.04162 to 0.5295	0.0044
HNRNPI/PTBP1 vs. HNRNPUL1	0.2556	0.01166 to 0.4995	0.0268
Early and Late Born Excitatory Neurons- PFC
HNRNPA0 vs. HNRNPI/PTBP1	-0.3059	-0.5498 to -0.06192	0.0011
HNRNPA1 vs. HNRNPI/PTBP1	-0.3026	-0.5465 to -0.05863	0.0014
HNRNPA2B1 vs. HNRNPI/PTBP1	-0.2932	-0.5372 to -0.04930	0.0026
HNRNPA3 vs. HNRNPI/PTBP1	-0.2932	-0.5372 to -0.04930	0.0026
HNRNPC vs. HNRNPI/PTBP1	-0.2932	-0.5372 to -0.04930	0.0026
HNRNPCL4 vs. HNRNPI/PTBP1	-0.3046	-0.5486 to -0.06069	0.0012
HNRNPDL vs. HNRNPI/PTBP1	-0.3024	-0.5463 to -0.05842	0.0014
HNRNPE2/PCBP2 vs. HNRNPI/PTBP1	-0.2932	-0.5372 to -0.04930	0.0026
HNRNPG/RBMX vs. HNRNPI/PTBP1	-0.2981	-0.5420 to -0.05412	0.0019
HNRNPH1 vs. HNRNPI/PTBP1	-0.3038	-0.5477 to -0.05988	0.0013
HNRNPH3 vs. HNRNPI/PTBP1	-0.2771	-0.5210 to -0.03316	0.0075
HNRNPI/PTBP1 vs. PTBP2	0.3317	0.08778 to 0.5757	0.0002
HNRNPI/PTBP1 vs. HNRNPK	0.2718	0.02784 to 0.5157	0.0104
HNRNPI/PTBP1 vs. HNRNPL	0.2846	0.04067 to 0.5285	0.0046
HNRNPI/PTBP1 vs. HNRNPLL	0.2483	0.004343 to 0.4922	0.0398
HNRNPI/PTBP1 vs. HNRNPR	0.2931	0.04916 to 0.5370	0.0026
HNRNPI/PTBP1 vs. SYNCRIP	0.2919	0.04801 to 0.5359	0.0029
HNRNPI/PTBP1 vs. HNRNPP/FUS	0.2606	0.01667 to 0.5045	0.0202
HNRNPI/PTBP1 vs. HNRNPU	0.2856	0.04162 to 0.5295	0.0044
HNRNPI/PTBP1 vs. HNRNPUL1	0.2556	0.01166 to 0.4995	0.0268
MGE Radial Glia 2
HNRNPA0 vs. HNRNPI/PTBP1	-0.3059	-0.5498 to -0.06192	0.0011
HNRNPA1 vs. HNRNPI/PTBP1	-0.3026	-0.5465 to -0.05863	0.0014
HNRNPA2B1 vs. HNRNPI/PTBP1	-0.2932	-0.5372 to -0.04930	0.0026
HNRNPA3 vs. HNRNPI/PTBP1	-0.2932	-0.5372 to -0.04930	0.0026
HNRNPC vs. HNRNPI/PTBP1	-0.2932	-0.5372 to -0.04930	0.0026
HNRNPCL4 vs. HNRNPI/PTBP1	-0.3046	-0.5486 to -0.06069	0.0012
HNRNPDL vs. HNRNPI/PTBP1	-0.3024	-0.5463 to -0.05842	0.0014
HNRNPE2/PCBP2 vs. HNRNPI/PTBP1	-0.2932	-0.5372 to -0.04930	0.0026
HNRNPG/RBMX vs. HNRNPI/PTBP1	-0.2981	-0.5420 to -0.05412	0.0019
HNRNPH1 vs. HNRNPI/PTBP1	-0.3038	-0.5477 to -0.05988	0.0013
HNRNPH3 vs. HNRNPI/PTBP1	-0.2771	-0.5210 to -0.03316	0.0075
HNRNPI/PTBP1 vs. PTBP2	0.3317	0.08778 to 0.5757	0.0002
HNRNPI/PTBP1 vs. HNRNPK	0.2718	0.02784 to 0.5157	0.0104
HNRNPI/PTBP1 vs. HNRNPL	0.2846	0.04067 to 0.5285	0.0046
HNRNPI/PTBP1 vs. HNRNPLL	0.2483	0.004343 to 0.4922	0.0398
HNRNPI/PTBP1 vs. HNRNPR	0.2931	0.04916 to 0.5370	0.0026
HNRNPI/PTBP1 vs. SYNCRIP	0.2919	0.04801 to 0.5359	0.0029
HNRNPI/PTBP1 vs. HNRNPP/FUS	0.2606	0.01667 to 0.5045	0.0202
HNRNPI/PTBP1 vs. HNRNPU	0.2856	0.04162 to 0.5295	0.0044
HNRNPI/PTBP1 vs. HNRNPUL1	0.2556	0.01166 to 0.4995	0.0268
MGE newborn neurons
HNRNPA0 vs. HNRNPI/PTBP1	-0.3059	-0.5498 to -0.06192	0.0011
HNRNPA1 vs. HNRNPI/PTBP1	-0.3026	-0.5465 to -0.05863	0.0014
HNRNPA2B1 vs. HNRNPI/PTBP1	-0.2932	-0.5372 to -0.04930	0.0026
HNRNPA3 vs. HNRNPI/PTBP1	-0.2932	-0.5372 to -0.04930	0.0026
HNRNPC vs. HNRNPI/PTBP1	-0.2932	-0.5372 to -0.04930	0.0026
HNRNPCL4 vs. HNRNPI/PTBP1	-0.3046	-0.5486 to -0.06069	0.0012
HNRNPDL vs. HNRNPI/PTBP1	-0.3024	-0.5463 to -0.05842	0.0014
HNRNPE2/PCBP2 vs. HNRNPI/PTBP1	-0.2932	-0.5372 to -0.04930	0.0026
HNRNPG/RBMX vs. HNRNPI/PTBP1	-0.2981	-0.5420 to -0.05412	0.0019
HNRNPH1 vs. HNRNPI/PTBP1	-0.3038	-0.5477 to -0.05988	0.0013
HNRNPH3 vs. HNRNPI/PTBP1	-0.2771	-0.5210 to -0.03316	0.0075
HNRNPI/PTBP1 vs. PTBP2	0.3317	0.08778 to 0.5757	0.0002
HNRNPI/PTBP1 vs. HNRNPK	0.2718	0.02784 to 0.5157	0.0104
HNRNPI/PTBP1 vs. HNRNPL	0.2846	0.04067 to 0.5285	0.0046
HNRNPI/PTBP1 vs. HNRNPLL	0.2483	0.004343 to 0.4922	0.0398
HNRNPI/PTBP1 vs. HNRNPR	0.2931	0.04916 to 0.5370	0.0026
HNRNPI/PTBP1 vs. SYNCRIP	0.2919	0.04801 to 0.5359	0.0029
HNRNPI/PTBP1 vs. HNRNPP/FUS	0.2606	0.01667 to 0.5045	0.0202
HNRNPI/PTBP1 vs. HNRNPU	0.2856	0.04162 to 0.5295	0.0044
HNRNPI/PTBP1 vs. HNRNPUL1	0.2556	0.01166 to 0.4995	0.0268
MGE Progenitors
HNRNPA0 vs. HNRNPI/PTBP1	-0.3059	-0.5498 to -0.06192	0.0011
HNRNPA1 vs. HNRNPI/PTBP1	-0.3026	-0.5465 to -0.05863	0.0014
HNRNPA2B1 vs. HNRNPI/PTBP1	-0.2932	-0.5372 to -0.04930	0.0026
HNRNPA3 vs. HNRNPI/PTBP1	-0.2932	-0.5372 to -0.04930	0.0026
HNRNPC vs. HNRNPI/PTBP1	-0.2932	-0.5372 to -0.04930	0.0026
HNRNPCL4 vs. HNRNPI/PTBP1	-0.3046	-0.5486 to -0.06069	0.0012
HNRNPDL vs. HNRNPI/PTBP1	-0.3024	-0.5463 to -0.05842	0.0014
HNRNPE2/PCBP2 vs. HNRNPI/PTBP1	-0.2932	-0.5372 to -0.04930	0.0026
HNRNPG/RBMX vs. HNRNPI/PTBP1	-0.2981	-0.5420 to -0.05412	0.0019
HNRNPH1 vs. HNRNPI/PTBP1	-0.3038	-0.5477 to -0.05988	0.0013
HNRNPH3 vs. HNRNPI/PTBP1	-0.2771	-0.5210 to -0.03316	0.0075
HNRNPI/PTBP1 vs. PTBP2	0.3317	0.08778 to 0.5757	0.0002
HNRNPI/PTBP1 vs. HNRNPK	0.2718	0.02784 to 0.5157	0.0104
HNRNPI/PTBP1 vs. HNRNPL	0.2846	0.04067 to 0.5285	0.0046
HNRNPI/PTBP1 vs. HNRNPLL	0.2483	0.004343 to 0.4922	0.0398
HNRNPI/PTBP1 vs. HNRNPR	0.2931	0.04916 to 0.5370	0.0026
HNRNPI/PTBP1 vs. SYNCRIP	0.2919	0.04801 to 0.5359	0.0029
HNRNPI/PTBP1 vs. HNRNPP/FUS	0.2606	0.01667 to 0.5045	0.0202
HNRNPI/PTBP1 vs. HNRNPU	0.2856	0.04162 to 0.5295	0.0044
HNRNPI/PTBP1 vs. HNRNPUL1	0.2556	0.01166 to 0.4995	0.0268
MGE newborn neurons
HNRNPA0 vs. HNRNPI/PTBP1	-0.3059	-0.5498 to -0.06192	0.0011
HNRNPA1 vs. HNRNPI/PTBP1	-0.3026	-0.5465 to -0.05863	0.0014
HNRNPA2B1 vs. HNRNPI/PTBP1	-0.2932	-0.5372 to -0.04930	0.0026
HNRNPA3 vs. HNRNPI/PTBP1	-0.2932	-0.5372 to -0.04930	0.0026
HNRNPC vs. HNRNPI/PTBP1	-0.2932	-0.5372 to -0.04930	0.0026
HNRNPCL4 vs. HNRNPI/PTBP1	-0.3046	-0.5486 to -0.06069	0.0012
HNRNPDL vs. HNRNPI/PTBP1	-0.3024	-0.5463 to -0.05842	0.0014
HNRNPE2/PCBP2 vs. HNRNPI/PTBP1	-0.2932	-0.5372 to -0.04930	0.0026
HNRNPG/RBMX vs. HNRNPI/PTBP1	-0.2981	-0.5420 to -0.05412	0.0019
HNRNPH1 vs. HNRNPI/PTBP1	-0.3038	-0.5477 to -0.05988	0.0013
HNRNPH3 vs. HNRNPI/PTBP1	-0.2771	-0.5210 to -0.03316	0.0075
HNRNPI/PTBP1 vs. PTBP2	0.3317	0.08778 to 0.5757	0.0002
HNRNPI/PTBP1 vs. HNRNPK	0.2718	0.02784 to 0.5157	0.0104
HNRNPI/PTBP1 vs. HNRNPL	0.2846	0.04067 to 0.5285	0.0046
HNRNPI/PTBP1 vs. HNRNPLL	0.2483	0.004343 to 0.4922	0.0398
HNRNPI/PTBP1 vs. HNRNPR	0.2931	0.04916 to 0.5370	0.0026
HNRNPI/PTBP1 vs. SYNCRIP	0.2919	0.04801 to 0.5359	0.0029
HNRNPI/PTBP1 vs. HNRNPP/FUS	0.2606	0.01667 to 0.5045	0.0202
HNRNPI/PTBP1 vs. HNRNPU	0.2856	0.04162 to 0.5295	0.0044
HNRNPI/PTBP1 vs. HNRNPUL1	0.2556	0.01166 to 0.4995	0.0268
MGE Progenitors
HNRNPA0 vs. HNRNPI/PTBP1	-0.3059	-0.5498 to -0.06192	0.0011
HNRNPA1 vs. HNRNPI/PTBP1	-0.3026	-0.5465 to -0.05863	0.0014
HNRNPA2B1 vs. HNRNPI/PTBP1	-0.2932	-0.5372 to -0.04930	0.0026
HNRNPA3 vs. HNRNPI/PTBP1	-0.2932	-0.5372 to -0.04930	0.0026
HNRNPC vs. HNRNPI/PTBP1	-0.2932	-0.5372 to -0.04930	0.0026
HNRNPCL4 vs. HNRNPI/PTBP1	-0.3046	-0.5486 to -0.06069	0.0012
HNRNPDL vs. HNRNPI/PTBP1	-0.3024	-0.5463 to -0.05842	0.0014
HNRNPE2/PCBP2 vs. HNRNPI/PTBP1	-0.2932	-0.5372 to -0.04930	0.0026
HNRNPG/RBMX vs. HNRNPI/PTBP1	-0.2981	-0.5420 to -0.05412	0.0019
HNRNPH1 vs. HNRNPI/PTBP1	-0.3038	-0.5477 to -0.05988	0.0013
HNRNPH3 vs. HNRNPI/PTBP1	-0.2771	-0.5210 to -0.03316	0.0075
HNRNPI/PTBP1 vs. PTBP2	0.3317	0.08778 to 0.5757	0.0002
HNRNPI/PTBP1 vs. HNRNPK	0.2718	0.02784 to 0.5157	0.0104
HNRNPI/PTBP1 vs. HNRNPL	0.2846	0.04067 to 0.5285	0.0046
HNRNPI/PTBP1 vs. HNRNPLL	0.2483	0.004343 to 0.4922	0.0398
HNRNPI/PTBP1 vs. HNRNPR	0.2931	0.04916 to 0.5370	0.0026
HNRNPI/PTBP1 vs. SYNCRIP	0.2919	0.04801 to 0.5359	0.0029
HNRNPI/PTBP1 vs. HNRNPP/FUS	0.2606	0.01667 to 0.5045	0.0202
HNRNPI/PTBP1 vs. HNRNPU	0.2856	0.04162 to 0.5295	0.0044
HNRNPI/PTBP1 vs. HNRNPUL1	0.2556	0.01166 to 0.4995	0.0268
MGE Radial Glia 2
HNRNPA0 vs. HNRNPI/PTBP1	-0.3059	-0.5498 to -0.06192	0.0011
HNRNPA1 vs. HNRNPI/PTBP1	-0.3026	-0.5465 to -0.05863	0.0014
HNRNPA2B1 vs. HNRNPI/PTBP1	-0.2932	-0.5372 to -0.04930	0.0026
HNRNPA3 vs. HNRNPI/PTBP1	-0.2932	-0.5372 to -0.04930	0.0026
HNRNPC vs. HNRNPI/PTBP1	-0.2932	-0.5372 to -0.04930	0.0026
HNRNPCL4 vs. HNRNPI/PTBP1	-0.3046	-0.5486 to -0.06069	0.0012
HNRNPDL vs. HNRNPI/PTBP1	-0.3024	-0.5463 to -0.05842	0.0014
HNRNPE2/PCBP2 vs. HNRNPI/PTBP1	-0.2932	-0.5372 to -0.04930	0.0026
HNRNPG/RBMX vs. HNRNPI/PTBP1	-0.2981	-0.5420 to -0.05412	0.0019
HNRNPH1 vs. HNRNPI/PTBP1	-0.3038	-0.5477 to -0.05988	0.0013
HNRNPH3 vs. HNRNPI/PTBP1	-0.2771	-0.5210 to -0.03316	0.0075
HNRNPI/PTBP1 vs. PTBP2	0.3317	0.08778 to 0.5757	0.0002
HNRNPI/PTBP1 vs. HNRNPK	0.2718	0.02784 to 0.5157	0.0104
HNRNPI/PTBP1 vs. HNRNPL	0.2846	0.04067 to 0.5285	0.0046
HNRNPI/PTBP1 vs. HNRNPLL	0.2483	0.004343 to 0.4922	0.0398
HNRNPI/PTBP1 vs. HNRNPR	0.2931	0.04916 to 0.5370	0.0026
HNRNPI/PTBP1 vs. SYNCRIP	0.2919	0.04801 to 0.5359	0.0029
HNRNPI/PTBP1 vs. HNRNPP/FUS	0.2606	0.01667 to 0.5045	0.0202
HNRNPI/PTBP1 vs. HNRNPU	0.2856	0.04162 to 0.5295	0.0044
HNRNPI/PTBP1 vs. HNRNPUL1	0.2556	0.01166 to 0.4995	0.0268
Dividing MGE Progenitors
HNRNPA0 vs. HNRNPI/PTBP1	-0.3059	-0.5498 to -0.06192	0.0011
HNRNPA1 vs. HNRNPI/PTBP1	-0.3026	-0.5465 to -0.05863	0.0014
HNRNPA2B1 vs. HNRNPI/PTBP1	-0.2932	-0.5372 to -0.04930	0.0026
HNRNPA3 vs. HNRNPI/PTBP1	-0.2932	-0.5372 to -0.04930	0.0026
HNRNPC vs. HNRNPI/PTBP1	-0.2932	-0.5372 to -0.04930	0.0026
HNRNPCL4 vs. HNRNPI/PTBP1	-0.3046	-0.5486 to -0.06069	0.0012
HNRNPDL vs. HNRNPI/PTBP1	-0.3024	-0.5463 to -0.05842	0.0014
HNRNPE2/PCBP2 vs. HNRNPI/PTBP1	-0.2932	-0.5372 to -0.04930	0.0026
HNRNPG/RBMX vs. HNRNPI/PTBP1	-0.2981	-0.5420 to -0.05412	0.0019
HNRNPH1 vs. HNRNPI/PTBP1	-0.3038	-0.5477 to -0.05988	0.0013
HNRNPH3 vs. HNRNPI/PTBP1	-0.2771	-0.5210 to -0.03316	0.0075
HNRNPI/PTBP1 vs. PTBP2	0.3317	0.08778 to 0.5757	0.0002
HNRNPI/PTBP1 vs. HNRNPK	0.2718	0.02784 to 0.5157	0.0104
HNRNPI/PTBP1 vs. HNRNPL	0.2846	0.04067 to 0.5285	0.0046
HNRNPI/PTBP1 vs. HNRNPLL	0.2483	0.004343 to 0.4922	0.0398
HNRNPI/PTBP1 vs. HNRNPR	0.2931	0.04916 to 0.5370	0.0026
HNRNPI/PTBP1 vs. SYNCRIP	0.2919	0.04801 to 0.5359	0.0029
HNRNPI/PTBP1 vs. HNRNPP/FUS	0.2606	0.01667 to 0.5045	0.0202
HNRNPI/PTBP1 vs. HNRNPU	0.2856	0.04162 to 0.5295	0.0044
HNRNPI/PTBP1 vs. HNRNPUL1	0.2556	0.01166 to 0.4995	0.0268
MGE Progenitors
HNRNPA0 vs. HNRNPI/PTBP1	-0.3059	-0.5498 to -0.06192	0.0011
HNRNPA1 vs. HNRNPI/PTBP1	-0.3026	-0.5465 to -0.05863	0.0014
HNRNPA2B1 vs. HNRNPI/PTBP1	-0.2932	-0.5372 to -0.04930	0.0026
HNRNPA3 vs. HNRNPI/PTBP1	-0.2932	-0.5372 to -0.04930	0.0026
HNRNPC vs. HNRNPI/PTBP1	-0.2932	-0.5372 to -0.04930	0.0026
HNRNPCL4 vs. HNRNPI/PTBP1	-0.3046	-0.5486 to -0.06069	0.0012
HNRNPDL vs. HNRNPI/PTBP1	-0.3024	-0.5463 to -0.05842	0.0014
HNRNPE2/PCBP2 vs. HNRNPI/PTBP1	-0.2932	-0.5372 to -0.04930	0.0026
HNRNPG/RBMX vs. HNRNPI/PTBP1	-0.2981	-0.5420 to -0.05412	0.0019
HNRNPH1 vs. HNRNPI/PTBP1	-0.3038	-0.5477 to -0.05988	0.0013
HNRNPH3 vs. HNRNPI/PTBP1	-0.2771	-0.5210 to -0.03316	0.0075
HNRNPI/PTBP1 vs. PTBP2	0.3317	0.08778 to 0.5757	0.0002
HNRNPI/PTBP1 vs. HNRNPK	0.2718	0.02784 to 0.5157	0.0104
HNRNPI/PTBP1 vs. HNRNPL	0.2846	0.04067 to 0.5285	0.0046
HNRNPI/PTBP1 vs. HNRNPLL	0.2483	0.004343 to 0.4922	0.0398
HNRNPI/PTBP1 vs. HNRNPR	0.2931	0.04916 to 0.5370	0.0026
HNRNPI/PTBP1 vs. SYNCRIP	0.2919	0.04801 to 0.5359	0.0029
HNRNPI/PTBP1 vs. HNRNPP/FUS	0.2606	0.01667 to 0.5045	0.0202
HNRNPI/PTBP1 vs. HNRNPU	0.2856	0.04162 to 0.5295	0.0044
HNRNPI/PTBP1 vs. HNRNPUL1	0.2556	0.01166 to 0.4995	0.0268
MGE newborn neurons
HNRNPA0 vs. HNRNPI/PTBP1	-0.3059	-0.5498 to -0.06192	0.0011
HNRNPA1 vs. HNRNPI/PTBP1	-0.3026	-0.5465 to -0.05863	0.0014
HNRNPA2B1 vs. HNRNPI/PTBP1	-0.2932	-0.5372 to -0.04930	0.0026
HNRNPA3 vs. HNRNPI/PTBP1	-0.2932	-0.5372 to -0.04930	0.0026
HNRNPC vs. HNRNPI/PTBP1	-0.2932	-0.5372 to -0.04930	0.0026
HNRNPCL4 vs. HNRNPI/PTBP1	-0.3046	-0.5486 to -0.06069	0.0012
HNRNPDL vs. HNRNPI/PTBP1	-0.3024	-0.5463 to -0.05842	0.0014
HNRNPE2/PCBP2 vs. HNRNPI/PTBP1	-0.2932	-0.5372 to -0.04930	0.0026
HNRNPG/RBMX vs. HNRNPI/PTBP1	-0.2981	-0.5420 to -0.05412	0.0019
HNRNPH1 vs. HNRNPI/PTBP1	-0.3038	-0.5477 to -0.05988	0.0013
HNRNPH3 vs. HNRNPI/PTBP1	-0.2771	-0.5210 to -0.03316	0.0075
HNRNPI/PTBP1 vs. PTBP2	0.3317	0.08778 to 0.5757	0.0002
HNRNPI/PTBP1 vs. HNRNPK	0.2718	0.02784 to 0.5157	0.0104
HNRNPI/PTBP1 vs. HNRNPL	0.2846	0.04067 to 0.5285	0.0046
HNRNPI/PTBP1 vs. HNRNPLL	0.2483	0.004343 to 0.4922	0.0398
HNRNPI/PTBP1 vs. HNRNPR	0.2931	0.04916 to 0.5370	0.0026
HNRNPI/PTBP1 vs. SYNCRIP	0.2919	0.04801 to 0.5359	0.0029
HNRNPI/PTBP1 vs. HNRNPP/FUS	0.2606	0.01667 to 0.5045	0.0202
HNRNPI/PTBP1 vs. HNRNPU	0.2856	0.04162 to 0.5295	0.0044
HNRNPI/PTBP1 vs. HNRNPUL1	0.2556	0.01166 to 0.4995	0.0268
Astrocyte
HNRNPA0 vs. HNRNPI/PTBP1	-0.3059	-0.5498 to -0.06192	0.0011
HNRNPA1 vs. HNRNPI/PTBP1	-0.3026	-0.5465 to -0.05863	0.0014
HNRNPA2B1 vs. HNRNPI/PTBP1	-0.2932	-0.5372 to -0.04930	0.0026
HNRNPA3 vs. HNRNPI/PTBP1	-0.2932	-0.5372 to -0.04930	0.0026
HNRNPC vs. HNRNPI/PTBP1	-0.2932	-0.5372 to -0.04930	0.0026
HNRNPCL4 vs. HNRNPI/PTBP1	-0.3046	-0.5486 to -0.06069	0.0012
HNRNPDL vs. HNRNPI/PTBP1	-0.3024	-0.5463 to -0.05842	0.0014
HNRNPE2/PCBP2 vs. HNRNPI/PTBP1	-0.2932	-0.5372 to -0.04930	0.0026
HNRNPG/RBMX vs. HNRNPI/PTBP1	-0.2981	-0.5420 to -0.05412	0.0019
HNRNPH1 vs. HNRNPI/PTBP1	-0.3038	-0.5477 to -0.05988	0.0013
HNRNPH3 vs. HNRNPI/PTBP1	-0.2771	-0.5210 to -0.03316	0.0075
HNRNPI/PTBP1 vs. PTBP2	0.3317	0.08778 to 0.5757	0.0002
HNRNPI/PTBP1 vs. HNRNPK	0.2718	0.02784 to 0.5157	0.0104
HNRNPI/PTBP1 vs. HNRNPL	0.2846	0.04067 to 0.5285	0.0046
HNRNPI/PTBP1 vs. HNRNPLL	0.2483	0.004343 to 0.4922	0.0398
HNRNPI/PTBP1 vs. HNRNPR	0.2931	0.04916 to 0.5370	0.0026
HNRNPI/PTBP1 vs. SYNCRIP	0.2919	0.04801 to 0.5359	0.0029
HNRNPI/PTBP1 vs. HNRNPP/FUS	0.2606	0.01667 to 0.5045	0.0202
HNRNPI/PTBP1 vs. HNRNPU	0.2856	0.04162 to 0.5295	0.0044
HNRNPI/PTBP1 vs. HNRNPUL1	0.2556	0.01166 to 0.4995	0.0268
MGE newborn neurons
HNRNPA0 vs. HNRNPI/PTBP1	-0.3059	-0.5498 to -0.06192	0.0011
HNRNPA1 vs. HNRNPI/PTBP1	-0.3026	-0.5465 to -0.05863	0.0014
HNRNPA2B1 vs. HNRNPI/PTBP1	-0.2932	-0.5372 to -0.04930	0.0026
HNRNPA3 vs. HNRNPI/PTBP1	-0.2932	-0.5372 to -0.04930	0.0026
HNRNPC vs. HNRNPI/PTBP1	-0.2932	-0.5372 to -0.04930	0.0026
HNRNPCL4 vs. HNRNPI/PTBP1	-0.3046	-0.5486 to -0.06069	0.0012
HNRNPDL vs. HNRNPI/PTBP1	-0.3024	-0.5463 to -0.05842	0.0014
HNRNPE2/PCBP2 vs. HNRNPI/PTBP1	-0.2932	-0.5372 to -0.04930	0.0026
HNRNPG/RBMX vs. HNRNPI/PTBP1	-0.2981	-0.5420 to -0.05412	0.0019
HNRNPH1 vs. HNRNPI/PTBP1	-0.3038	-0.5477 to -0.05988	0.0013
HNRNPH3 vs. HNRNPI/PTBP1	-0.2771	-0.5210 to -0.03316	0.0075
HNRNPI/PTBP1 vs. PTBP2	0.3317	0.08778 to 0.5757	0.0002
HNRNPI/PTBP1 vs. HNRNPK	0.2718	0.02784 to 0.5157	0.0104
HNRNPI/PTBP1 vs. HNRNPL	0.2846	0.04067 to 0.5285	0.0046
HNRNPI/PTBP1 vs. HNRNPLL	0.2483	0.004343 to 0.4922	0.0398
HNRNPI/PTBP1 vs. HNRNPR	0.2931	0.04916 to 0.5370	0.0026
HNRNPI/PTBP1 vs. SYNCRIP	0.2919	0.04801 to 0.5359	0.0029
HNRNPI/PTBP1 vs. HNRNPP/FUS	0.2606	0.01667 to 0.5045	0.0202
HNRNPI/PTBP1 vs. HNRNPU	0.2856	0.04162 to 0.5295	0.0044
HNRNPI/PTBP1 vs. HNRNPUL1	0.2556	0.01166 to 0.4995	0.0268
Early Born Deep Layer/subplate Excitatory Neuron V1
HNRNPA0 vs. HNRNPI/PTBP1	-0.3059	-0.5498 to -0.06192	0.0011
HNRNPA1 vs. HNRNPI/PTBP1	-0.3026	-0.5465 to -0.05863	0.0014
HNRNPA2B1 vs. HNRNPI/PTBP1	-0.2932	-0.5372 to -0.04930	0.0026
HNRNPA3 vs. HNRNPI/PTBP1	-0.2932	-0.5372 to -0.04930	0.0026
HNRNPC vs. HNRNPI/PTBP1	-0.2932	-0.5372 to -0.04930	0.0026
HNRNPCL4 vs. HNRNPI/PTBP1	-0.3046	-0.5486 to -0.06069	0.0012
HNRNPDL vs. HNRNPI/PTBP1	-0.3024	-0.5463 to -0.05842	0.0014
HNRNPE2/PCBP2 vs. HNRNPI/PTBP1	-0.2932	-0.5372 to -0.04930	0.0026
HNRNPG/RBMX vs. HNRNPI/PTBP1	-0.2981	-0.5420 to -0.05412	0.0019
HNRNPH1 vs. HNRNPI/PTBP1	-0.3038	-0.5477 to -0.05988	0.0013
HNRNPH3 vs. HNRNPI/PTBP1	-0.2771	-0.5210 to -0.03316	0.0075
HNRNPI/PTBP1 vs. PTBP2	0.3317	0.08778 to 0.5757	0.0002
HNRNPI/PTBP1 vs. HNRNPK	0.2718	0.02784 to 0.5157	0.0104
HNRNPI/PTBP1 vs. HNRNPL	0.2846	0.04067 to 0.5285	0.0046
HNRNPI/PTBP1 vs. HNRNPLL	0.2483	0.004343 to 0.4922	0.0398
HNRNPI/PTBP1 vs. HNRNPR	0.2931	0.04916 to 0.5370	0.0026
HNRNPI/PTBP1 vs. SYNCRIP	0.2919	0.04801 to 0.5359	0.0029
HNRNPI/PTBP1 vs. HNRNPP/FUS	0.2606	0.01667 to 0.5045	0.0202
HNRNPI/PTBP1 vs. HNRNPU	0.2856	0.04162 to 0.5295	0.0044
HNRNPI/PTBP1 vs. HNRNPUL1	0.2556	0.01166 to 0.4995	0.0268
MGE newborn neurons
HNRNPA0 vs. HNRNPI/PTBP1	-0.3059	-0.5498 to -0.06192	0.0011
HNRNPA1 vs. HNRNPI/PTBP1	-0.3026	-0.5465 to -0.05863	0.0014
HNRNPA2B1 vs. HNRNPI/PTBP1	-0.2932	-0.5372 to -0.04930	0.0026
HNRNPA3 vs. HNRNPI/PTBP1	-0.2932	-0.5372 to -0.04930	0.0026
HNRNPC vs. HNRNPI/PTBP1	-0.2932	-0.5372 to -0.04930	0.0026
HNRNPCL4 vs. HNRNPI/PTBP1	-0.3046	-0.5486 to -0.06069	0.0012
HNRNPDL vs. HNRNPI/PTBP1	-0.3024	-0.5463 to -0.05842	0.0014
HNRNPE2/PCBP2 vs. HNRNPI/PTBP1	-0.2932	-0.5372 to -0.04930	0.0026
HNRNPG/RBMX vs. HNRNPI/PTBP1	-0.2981	-0.5420 to -0.05412	0.0019
HNRNPH1 vs. HNRNPI/PTBP1	-0.3038	-0.5477 to -0.05988	0.0013
HNRNPH3 vs. HNRNPI/PTBP1	-0.2771	-0.5210 to -0.03316	0.0075
HNRNPI/PTBP1 vs. PTBP2	0.3317	0.08778 to 0.5757	0.0002
HNRNPI/PTBP1 vs. HNRNPK	0.2718	0.02784 to 0.5157	0.0104
HNRNPI/PTBP1 vs. HNRNPL	0.2846	0.04067 to 0.5285	0.0046
HNRNPI/PTBP1 vs. HNRNPLL	0.2483	0.004343 to 0.4922	0.0398
HNRNPI/PTBP1 vs. HNRNPR	0.2931	0.04916 to 0.5370	0.0026
HNRNPI/PTBP1 vs. SYNCRIP	0.2919	0.04801 to 0.5359	0.0029
HNRNPI/PTBP1 vs. HNRNPP/FUS	0.2606	0.01667 to 0.5045	0.0202
HNRNPI/PTBP1 vs. HNRNPU	0.2856	0.04162 to 0.5295	0.0044
HNRNPI/PTBP1 vs. HNRNPUL1	0.2556	0.01166 to 0.4995	0.0268
Early Born Deep Layer/Subplate Excitatory Neuron-PFC
HNRNPA0 vs. HNRNPI/PTBP1	-0.3059	-0.5498 to -0.06192	0.0011
HNRNPA1 vs. HNRNPI/PTBP1	-0.3026	-0.5465 to -0.05863	0.0014
HNRNPA2B1 vs. HNRNPI/PTBP1	-0.2932	-0.5372 to -0.04930	0.0026
HNRNPA3 vs. HNRNPI/PTBP1	-0.2932	-0.5372 to -0.04930	0.0026
HNRNPC vs. HNRNPI/PTBP1	-0.2932	-0.5372 to -0.04930	0.0026
HNRNPCL4 vs. HNRNPI/PTBP1	-0.3046	-0.5486 to -0.06069	0.0012
HNRNPDL vs. HNRNPI/PTBP1	-0.3024	-0.5463 to -0.05842	0.0014
HNRNPE2/PCBP2 vs. HNRNPI/PTBP1	-0.2932	-0.5372 to -0.04930	0.0026
HNRNPG/RBMX vs. HNRNPI/PTBP1	-0.2981	-0.5420 to -0.05412	0.0019
HNRNPH1 vs. HNRNPI/PTBP1	-0.3038	-0.5477 to -0.05988	0.0013
HNRNPH3 vs. HNRNPI/PTBP1	-0.2771	-0.5210 to -0.03316	0.0075
HNRNPI/PTBP1 vs. PTBP2	0.3317	0.08778 to 0.5757	0.0002
HNRNPI/PTBP1 vs. HNRNPK	0.2718	0.02784 to 0.5157	0.0104
HNRNPI/PTBP1 vs. HNRNPL	0.2846	0.04067 to 0.5285	0.0046
HNRNPI/PTBP1 vs. HNRNPLL	0.2483	0.004343 to 0.4922	0.0398
HNRNPI/PTBP1 vs. HNRNPR	0.2931	0.04916 to 0.5370	0.0026
HNRNPI/PTBP1 vs. SYNCRIP	0.2919	0.04801 to 0.5359	0.0029
HNRNPI/PTBP1 vs. HNRNPP/FUS	0.2606	0.01667 to 0.5045	0.0202
HNRNPI/PTBP1 vs. HNRNPU	0.2856	0.04162 to 0.5295	0.0044
HNRNPI/PTBP1 vs. HNRNPUL1	0.2556	0.01166 to 0.4995	0.0268
Newborn Excitatory Neuron - late born
HNRNPA0 vs. HNRNPI/PTBP1	-0.3059	-0.5498 to -0.06192	0.0011
HNRNPA1 vs. HNRNPI/PTBP1	-0.3026	-0.5465 to -0.05863	0.0014
HNRNPA2B1 vs. HNRNPI/PTBP1	-0.2932	-0.5372 to -0.04930	0.0026
HNRNPA3 vs. HNRNPI/PTBP1	-0.2932	-0.5372 to -0.04930	0.0026
HNRNPC vs. HNRNPI/PTBP1	-0.2932	-0.5372 to -0.04930	0.0026
HNRNPCL4 vs. HNRNPI/PTBP1	-0.3046	-0.5486 to -0.06069	0.0012
HNRNPDL vs. HNRNPI/PTBP1	-0.3024	-0.5463 to -0.05842	0.0014
HNRNPE2/PCBP2 vs. HNRNPI/PTBP1	-0.2932	-0.5372 to -0.04930	0.0026
HNRNPG/RBMX vs. HNRNPI/PTBP1	-0.2981	-0.5420 to -0.05412	0.0019
HNRNPH1 vs. HNRNPI/PTBP1	-0.3038	-0.5477 to -0.05988	0.0013
HNRNPH3 vs. HNRNPI/PTBP1	-0.2771	-0.5210 to -0.03316	0.0075
HNRNPI/PTBP1 vs. PTBP2	0.3317	0.08778 to 0.5757	0.0002
HNRNPI/PTBP1 vs. HNRNPK	0.2718	0.02784 to 0.5157	0.0104
HNRNPI/PTBP1 vs. HNRNPL	0.2846	0.04067 to 0.5285	0.0046
HNRNPI/PTBP1 vs. HNRNPLL	0.2483	0.004343 to 0.4922	0.0398
HNRNPI/PTBP1 vs. HNRNPR	0.2931	0.04916 to 0.5370	0.0026
HNRNPI/PTBP1 vs. SYNCRIP	0.2919	0.04801 to 0.5359	0.0029
HNRNPI/PTBP1 vs. HNRNPP/FUS	0.2606	0.01667 to 0.5045	0.0202
HNRNPI/PTBP1 vs. HNRNPU	0.2856	0.04162 to 0.5295	0.0044
HNRNPI/PTBP1 vs. HNRNPUL1	0.2556	0.01166 to 0.4995	0.0268
Early and Late Born Excitatory Neuron PFC
HNRNPA0 vs. HNRNPI/PTBP1	-0.3059	-0.5498 to -0.06192	0.0011
HNRNPA1 vs. HNRNPI/PTBP1	-0.3026	-0.5465 to -0.05863	0.0014
HNRNPA2B1 vs. HNRNPI/PTBP1	-0.2932	-0.5372 to -0.04930	0.0026
HNRNPA3 vs. HNRNPI/PTBP1	-0.2932	-0.5372 to -0.04930	0.0026
HNRNPC vs. HNRNPI/PTBP1	-0.2932	-0.5372 to -0.04930	0.0026
HNRNPCL4 vs. HNRNPI/PTBP1	-0.3046	-0.5486 to -0.06069	0.0012
HNRNPDL vs. HNRNPI/PTBP1	-0.3024	-0.5463 to -0.05842	0.0014
HNRNPE2/PCBP2 vs. HNRNPI/PTBP1	-0.2932	-0.5372 to -0.04930	0.0026
HNRNPG/RBMX vs. HNRNPI/PTBP1	-0.2981	-0.5420 to -0.05412	0.0019
HNRNPH1 vs. HNRNPI/PTBP1	-0.3038	-0.5477 to -0.05988	0.0013
HNRNPH3 vs. HNRNPI/PTBP1	-0.2771	-0.5210 to -0.03316	0.0075
HNRNPI/PTBP1 vs. PTBP2	0.3317	0.08778 to 0.5757	0.0002
HNRNPI/PTBP1 vs. HNRNPK	0.2718	0.02784 to 0.5157	0.0104
HNRNPI/PTBP1 vs. HNRNPL	0.2846	0.04067 to 0.5285	0.0046
HNRNPI/PTBP1 vs. HNRNPLL	0.2483	0.004343 to 0.4922	0.0398
HNRNPI/PTBP1 vs. HNRNPR	0.2931	0.04916 to 0.5370	0.0026
HNRNPI/PTBP1 vs. SYNCRIP	0.2919	0.04801 to 0.5359	0.0029
HNRNPI/PTBP1 vs. HNRNPP/FUS	0.2606	0.01667 to 0.5045	0.0202
HNRNPI/PTBP1 vs. HNRNPU	0.2856	0.04162 to 0.5295	0.0044
HNRNPI/PTBP1 vs. HNRNPUL1	0.2556	0.01166 to 0.4995	0.0268
RG early
HNRNPA0 vs. HNRNPI/PTBP1	-0.3059	-0.5498 to -0.06192	0.0011
HNRNPA1 vs. HNRNPI/PTBP1	-0.3026	-0.5465 to -0.05863	0.0014
HNRNPA2B1 vs. HNRNPI/PTBP1	-0.2932	-0.5372 to -0.04930	0.0026
HNRNPA3 vs. HNRNPI/PTBP1	-0.2932	-0.5372 to -0.04930	0.0026
HNRNPC vs. HNRNPI/PTBP1	-0.2932	-0.5372 to -0.04930	0.0026
HNRNPCL4 vs. HNRNPI/PTBP1	-0.3046	-0.5486 to -0.06069	0.0012
HNRNPDL vs. HNRNPI/PTBP1	-0.3024	-0.5463 to -0.05842	0.0014
HNRNPE2/PCBP2 vs. HNRNPI/PTBP1	-0.2932	-0.5372 to -0.04930	0.0026
HNRNPG/RBMX vs. HNRNPI/PTBP1	-0.2981	-0.5420 to -0.05412	0.0019
HNRNPH1 vs. HNRNPI/PTBP1	-0.3038	-0.5477 to -0.05988	0.0013
HNRNPH3 vs. HNRNPI/PTBP1	-0.2771	-0.5210 to -0.03316	0.0075
HNRNPI/PTBP1 vs. PTBP2	0.3317	0.08778 to 0.5757	0.0002
HNRNPI/PTBP1 vs. HNRNPK	0.2718	0.02784 to 0.5157	0.0104
HNRNPI/PTBP1 vs. HNRNPL	0.2846	0.04067 to 0.5285	0.0046
HNRNPI/PTBP1 vs. HNRNPLL	0.2483	0.004343 to 0.4922	0.0398
HNRNPI/PTBP1 vs. HNRNPR	0.2931	0.04916 to 0.5370	0.0026
HNRNPI/PTBP1 vs. SYNCRIP	0.2919	0.04801 to 0.5359	0.0029
HNRNPI/PTBP1 vs. HNRNPP/FUS	0.2606	0.01667 to 0.5045	0.0202
HNRNPI/PTBP1 vs. HNRNPU	0.2856	0.04162 to 0.5295	0.0044
HNRNPI/PTBP1 vs. HNRNPUL1	0.2556	0.01166 to 0.4995	0.0268
Endothelial
HNRNPA0 vs. HNRNPI/PTBP1	-0.3059	-0.5498 to -0.06192	0.0011
HNRNPA1 vs. HNRNPI/PTBP1	-0.3026	-0.5465 to -0.05863	0.0014
HNRNPA2B1 vs. HNRNPI/PTBP1	-0.2932	-0.5372 to -0.04930	0.0026
HNRNPA3 vs. HNRNPI/PTBP1	-0.2932	-0.5372 to -0.04930	0.0026
HNRNPC vs. HNRNPI/PTBP1	-0.2932	-0.5372 to -0.04930	0.0026
HNRNPCL4 vs. HNRNPI/PTBP1	-0.3046	-0.5486 to -0.06069	0.0012
HNRNPDL vs. HNRNPI/PTBP1	-0.3024	-0.5463 to -0.05842	0.0014
HNRNPE2/PCBP2 vs. HNRNPI/PTBP1	-0.2932	-0.5372 to -0.04930	0.0026
HNRNPG/RBMX vs. HNRNPI/PTBP1	-0.2981	-0.5420 to -0.05412	0.0019
HNRNPH1 vs. HNRNPI/PTBP1	-0.3038	-0.5477 to -0.05988	0.0013
HNRNPH3 vs. HNRNPI/PTBP1	-0.2771	-0.5210 to -0.03316	0.0075
HNRNPI/PTBP1 vs. PTBP2	0.3317	0.08778 to 0.5757	0.0002
HNRNPI/PTBP1 vs. HNRNPK	0.2718	0.02784 to 0.5157	0.0104
HNRNPI/PTBP1 vs. HNRNPL	0.2846	0.04067 to 0.5285	0.0046
HNRNPI/PTBP1 vs. HNRNPLL	0.2483	0.004343 to 0.4922	0.0398
HNRNPI/PTBP1 vs. HNRNPR	0.2931	0.04916 to 0.5370	0.0026
HNRNPI/PTBP1 vs. SYNCRIP	0.2919	0.04801 to 0.5359	0.0029
HNRNPI/PTBP1 vs. HNRNPP/FUS	0.2606	0.01667 to 0.5045	0.0202
HNRNPI/PTBP1 vs. HNRNPU	0.2856	0.04162 to 0.5295	0.0044
HNRNPI/PTBP1 vs. HNRNPUL1	0.2556	0.01166 to 0.4995	0.0268
Microglia
HNRNPA0 vs. HNRNPI/PTBP1	-0.3059	-0.5498 to -0.06192	0.0011
HNRNPA1 vs. HNRNPI/PTBP1	-0.3026	-0.5465 to -0.05863	0.0014
HNRNPA2B1 vs. HNRNPI/PTBP1	-0.2932	-0.5372 to -0.04930	0.0026
HNRNPA3 vs. HNRNPI/PTBP1	-0.2932	-0.5372 to -0.04930	0.0026
HNRNPC vs. HNRNPI/PTBP1	-0.2932	-0.5372 to -0.04930	0.0026
HNRNPCL4 vs. HNRNPI/PTBP1	-0.3046	-0.5486 to -0.06069	0.0012
HNRNPDL vs. HNRNPI/PTBP1	-0.3024	-0.5463 to -0.05842	0.0014
HNRNPE2/PCBP2 vs. HNRNPI/PTBP1	-0.2932	-0.5372 to -0.04930	0.0026
HNRNPG/RBMX vs. HNRNPI/PTBP1	-0.2981	-0.5420 to -0.05412	0.0019
HNRNPH1 vs. HNRNPI/PTBP1	-0.3038	-0.5477 to -0.05988	0.0013
HNRNPH3 vs. HNRNPI/PTBP1	-0.2771	-0.5210 to -0.03316	0.0075
HNRNPI/PTBP1 vs. PTBP2	0.3317	0.08778 to 0.5757	0.0002
HNRNPI/PTBP1 vs. HNRNPK	0.2718	0.02784 to 0.5157	0.0104
HNRNPI/PTBP1 vs. HNRNPL	0.2846	0.04067 to 0.5285	0.0046
HNRNPI/PTBP1 vs. HNRNPLL	0.2483	0.004343 to 0.4922	0.0398
HNRNPI/PTBP1 vs. HNRNPR	0.2931	0.04916 to 0.5370	0.0026
HNRNPI/PTBP1 vs. SYNCRIP	0.2919	0.04801 to 0.5359	0.0029
HNRNPI/PTBP1 vs. HNRNPP/FUS	0.2606	0.01667 to 0.5045	0.0202
HNRNPI/PTBP1 vs. HNRNPU	0.2856	0.04162 to 0.5295	0.0044
HNRNPI/PTBP1 vs. HNRNPUL1	0.2556	0.01166 to 0.4995	0.0268
Glycolysis
HNRNPA0 vs. HNRNPI/PTBP1	-0.3059	-0.5498 to -0.06192	0.0011
HNRNPA1 vs. HNRNPI/PTBP1	-0.3026	-0.5465 to -0.05863	0.0014
HNRNPA2B1 vs. HNRNPI/PTBP1	-0.2932	-0.5372 to -0.04930	0.0026
HNRNPA3 vs. HNRNPI/PTBP1	-0.2932	-0.5372 to -0.04930	0.0026
HNRNPC vs. HNRNPI/PTBP1	-0.2932	-0.5372 to -0.04930	0.0026
HNRNPCL4 vs. HNRNPI/PTBP1	-0.3046	-0.5486 to -0.06069	0.0012
HNRNPDL vs. HNRNPI/PTBP1	-0.3024	-0.5463 to -0.05842	0.0014
HNRNPE2/PCBP2 vs. HNRNPI/PTBP1	-0.2932	-0.5372 to -0.04930	0.0026
HNRNPG/RBMX vs. HNRNPI/PTBP1	-0.2981	-0.5420 to -0.05412	0.0019
HNRNPH1 vs. HNRNPI/PTBP1	-0.3038	-0.5477 to -0.05988	0.0013
HNRNPH3 vs. HNRNPI/PTBP1	-0.2771	-0.5210 to -0.03316	0.0075
HNRNPI/PTBP1 vs. PTBP2	0.3317	0.08778 to 0.5757	0.0002
HNRNPI/PTBP1 vs. HNRNPK	0.2718	0.02784 to 0.5157	0.0104
HNRNPI/PTBP1 vs. HNRNPL	0.2846	0.04067 to 0.5285	0.0046
HNRNPI/PTBP1 vs. HNRNPLL	0.2483	0.004343 to 0.4922	0.0398
HNRNPI/PTBP1 vs. HNRNPR	0.2931	0.04916 to 0.5370	0.0026
HNRNPI/PTBP1 vs. SYNCRIP	0.2919	0.04801 to 0.5359	0.0029
HNRNPI/PTBP1 vs. HNRNPP/FUS	0.2606	0.01667 to 0.5045	0.0202
HNRNPI/PTBP1 vs. HNRNPU	0.2856	0.04162 to 0.5295	0.0044
HNRNPI/PTBP1 vs. HNRNPUL1	0.2556	0.01166 to 0.4995	0.0268
Choroid
HNRNPA0 vs. HNRNPI/PTBP1	-0.3059	-0.5498 to -0.06192	0.0011
HNRNPA1 vs. HNRNPI/PTBP1	-0.3026	-0.5465 to -0.05863	0.0014
HNRNPA2B1 vs. HNRNPI/PTBP1	-0.2932	-0.5372 to -0.04930	0.0026
HNRNPA3 vs. HNRNPI/PTBP1	-0.2932	-0.5372 to -0.04930	0.0026
HNRNPC vs. HNRNPI/PTBP1	-0.2932	-0.5372 to -0.04930	0.0026
HNRNPCL4 vs. HNRNPI/PTBP1	-0.3046	-0.5486 to -0.06069	0.0012
HNRNPDL vs. HNRNPI/PTBP1	-0.3024	-0.5463 to -0.05842	0.0014
HNRNPE2/PCBP2 vs. HNRNPI/PTBP1	-0.2932	-0.5372 to -0.04930	0.0026
HNRNPG/RBMX vs. HNRNPI/PTBP1	-0.2981	-0.5420 to -0.05412	0.0019
HNRNPH1 vs. HNRNPI/PTBP1	-0.3038	-0.5477 to -0.05988	0.0013
HNRNPH3 vs. HNRNPI/PTBP1	-0.2771	-0.5210 to -0.03316	0.0075
HNRNPI/PTBP1 vs. PTBP2	0.3317	0.08778 to 0.5757	0.0002
HNRNPI/PTBP1 vs. HNRNPK	0.2718	0.02784 to 0.5157	0.0104
HNRNPI/PTBP1 vs. HNRNPL	0.2846	0.04067 to 0.5285	0.0046
HNRNPI/PTBP1 vs. HNRNPLL	0.2483	0.004343 to 0.4922	0.0398
HNRNPI/PTBP1 vs. HNRNPR	0.2931	0.04916 to 0.5370	0.0026
HNRNPI/PTBP1 vs. SYNCRIP	0.2919	0.04801 to 0.5359	0.0029
HNRNPI/PTBP1 vs. HNRNPP/FUS	0.2606	0.01667 to 0.5045	0.0202
HNRNPI/PTBP1 vs. HNRNPU	0.2856	0.04162 to 0.5295	0.0044
HNRNPI/PTBP1 vs. HNRNPUL1	0.2556	0.01166 to 0.4995	0.0268
unknown1
HNRNPA0 vs. HNRNPI/PTBP1	-0.3059	-0.5498 to -0.06192	0.0011
HNRNPA1 vs. HNRNPI/PTBP1	-0.3026	-0.5465 to -0.05863	0.0014
HNRNPA2B1 vs. HNRNPI/PTBP1	-0.2932	-0.5372 to -0.04930	0.0026
HNRNPA3 vs. HNRNPI/PTBP1	-0.2932	-0.5372 to -0.04930	0.0026
HNRNPC vs. HNRNPI/PTBP1	-0.2932	-0.5372 to -0.04930	0.0026
HNRNPCL4 vs. HNRNPI/PTBP1	-0.3046	-0.5486 to -0.06069	0.0012
HNRNPDL vs. HNRNPI/PTBP1	-0.3024	-0.5463 to -0.05842	0.0014
HNRNPE2/PCBP2 vs. HNRNPI/PTBP1	-0.2932	-0.5372 to -0.04930	0.0026
HNRNPG/RBMX vs. HNRNPI/PTBP1	-0.2981	-0.5420 to -0.05412	0.0019
HNRNPH1 vs. HNRNPI/PTBP1	-0.3038	-0.5477 to -0.05988	0.0013
HNRNPH3 vs. HNRNPI/PTBP1	-0.2771	-0.5210 to -0.03316	0.0075
HNRNPI/PTBP1 vs. PTBP2	0.3317	0.08778 to 0.5757	0.0002
HNRNPI/PTBP1 vs. HNRNPK	0.2718	0.02784 to 0.5157	0.0104
HNRNPI/PTBP1 vs. HNRNPL	0.2846	0.04067 to 0.5285	0.0046
HNRNPI/PTBP1 vs. HNRNPLL	0.2483	0.004343 to 0.4922	0.0398
HNRNPI/PTBP1 vs. HNRNPR	0.2931	0.04916 to 0.5370	0.0026
HNRNPI/PTBP1 vs. SYNCRIP	0.2919	0.04801 to 0.5359	0.0029
HNRNPI/PTBP1 vs. HNRNPP/FUS	0.2606	0.01667 to 0.5045	0.0202
HNRNPI/PTBP1 vs. HNRNPU	0.2856	0.04162 to 0.5295	0.0044
HNRNPI/PTBP1 vs. HNRNPUL1	0.2556	0.01166 to 0.4995	0.0268
Unknown2
HNRNPA0 vs. HNRNPI/PTBP1	-0.3059	-0.5498 to -0.06192	0.0011
HNRNPA1 vs. HNRNPI/PTBP1	-0.3026	-0.5465 to -0.05863	0.0014
HNRNPA2B1 vs. HNRNPI/PTBP1	-0.2932	-0.5372 to -0.04930	0.0026
HNRNPA3 vs. HNRNPI/PTBP1	-0.2932	-0.5372 to -0.04930	0.0026
HNRNPC vs. HNRNPI/PTBP1	-0.2932	-0.5372 to -0.04930	0.0026
HNRNPCL4 vs. HNRNPI/PTBP1	-0.3046	-0.5486 to -0.06069	0.0012
HNRNPDL vs. HNRNPI/PTBP1	-0.3024	-0.5463 to -0.05842	0.0014
HNRNPE2/PCBP2 vs. HNRNPI/PTBP1	-0.2932	-0.5372 to -0.04930	0.0026
HNRNPG/RBMX vs. HNRNPI/PTBP1	-0.2981	-0.5420 to -0.05412	0.0019
HNRNPH1 vs. HNRNPI/PTBP1	-0.3038	-0.5477 to -0.05988	0.0013
HNRNPH3 vs. HNRNPI/PTBP1	-0.2771	-0.5210 to -0.03316	0.0075
HNRNPI/PTBP1 vs. PTBP2	0.3317	0.08778 to 0.5757	0.0002
HNRNPI/PTBP1 vs. HNRNPK	0.2718	0.02784 to 0.5157	0.0104
HNRNPI/PTBP1 vs. HNRNPL	0.2846	0.04067 to 0.5285	0.0046
HNRNPI/PTBP1 vs. HNRNPLL	0.2483	0.004343 to 0.4922	0.0398
HNRNPI/PTBP1 vs. HNRNPR	0.2931	0.04916 to 0.5370	0.0026
HNRNPI/PTBP1 vs. SYNCRIP	0.2919	0.04801 to 0.5359	0.0029
HNRNPI/PTBP1 vs. HNRNPP/FUS	0.2606	0.01667 to 0.5045	0.0202
HNRNPI/PTBP1 vs. HNRNPU	0.2856	0.04162 to 0.5295	0.0044
HNRNPI/PTBP1 vs. HNRNPUL1	0.2556	0.01166 to 0.4995	0.0268
Unknown
HNRNPA0 vs. HNRNPI/PTBP1	-0.3059	-0.5498 to -0.06192	0.0011
HNRNPA1 vs. HNRNPI/PTBP1	-0.3026	-0.5465 to -0.05863	0.0014
HNRNPA2B1 vs. HNRNPI/PTBP1	-0.2932	-0.5372 to -0.04930	0.0026
HNRNPA3 vs. HNRNPI/PTBP1	-0.2932	-0.5372 to -0.04930	0.0026
HNRNPC vs. HNRNPI/PTBP1	-0.2932	-0.5372 to -0.04930	0.0026
HNRNPCL4 vs. HNRNPI/PTBP1	-0.3046	-0.5486 to -0.06069	0.0012
HNRNPDL vs. HNRNPI/PTBP1	-0.3024	-0.5463 to -0.05842	0.0014
HNRNPE2/PCBP2 vs. HNRNPI/PTBP1	-0.2932	-0.5372 to -0.04930	0.0026
HNRNPG/RBMX vs. HNRNPI/PTBP1	-0.2981	-0.5420 to -0.05412	0.0019
HNRNPH1 vs. HNRNPI/PTBP1	-0.3038	-0.5477 to -0.05988	0.0013
HNRNPH3 vs. HNRNPI/PTBP1	-0.2771	-0.5210 to -0.03316	0.0075
HNRNPI/PTBP1 vs. PTBP2	0.3317	0.08778 to 0.5757	0.0002
HNRNPI/PTBP1 vs. HNRNPK	0.2718	0.02784 to 0.5157	0.0104
HNRNPI/PTBP1 vs. HNRNPL	0.2846	0.04067 to 0.5285	0.0046
HNRNPI/PTBP1 vs. HNRNPLL	0.2483	0.004343 to 0.4922	0.0398
HNRNPI/PTBP1 vs. HNRNPR	0.2931	0.04916 to 0.5370	0.0026
HNRNPI/PTBP1 vs. SYNCRIP	0.2919	0.04801 to 0.5359	0.0029
HNRNPI/PTBP1 vs. HNRNPP/FUS	0.2606	0.01667 to 0.5045	0.0202
HNRNPI/PTBP1 vs. HNRNPU	0.2856	0.04162 to 0.5295	0.0044
HNRNPI/PTBP1 vs. HNRNPUL1	0.2556	0.01166 to 0.4995	0.0268
Other6
HNRNPA0 vs. HNRNPI/PTBP1	-0.3059	-0.5498 to -0.06192	0.0011
HNRNPA1 vs. HNRNPI/PTBP1	-0.3026	-0.5465 to -0.05863	0.0014
HNRNPA2B1 vs. HNRNPI/PTBP1	-0.2932	-0.5372 to -0.04930	0.0026
HNRNPA3 vs. HNRNPI/PTBP1	-0.2932	-0.5372 to -0.04930	0.0026
HNRNPC vs. HNRNPI/PTBP1	-0.2932	-0.5372 to -0.04930	0.0026
HNRNPCL4 vs. HNRNPI/PTBP1	-0.3046	-0.5486 to -0.06069	0.0012
HNRNPDL vs. HNRNPI/PTBP1	-0.3024	-0.5463 to -0.05842	0.0014
HNRNPE2/PCBP2 vs. HNRNPI/PTBP1	-0.2932	-0.5372 to -0.04930	0.0026
HNRNPG/RBMX vs. HNRNPI/PTBP1	-0.2981	-0.5420 to -0.05412	0.0019
HNRNPH1 vs. HNRNPI/PTBP1	-0.3038	-0.5477 to -0.05988	0.0013
HNRNPH3 vs. HNRNPI/PTBP1	-0.2771	-0.5210 to -0.03316	0.0075
HNRNPI/PTBP1 vs. PTBP2	0.3317	0.08778 to 0.5757	0.0002
HNRNPI/PTBP1 vs. HNRNPK	0.2718	0.02784 to 0.5157	0.0104
HNRNPI/PTBP1 vs. HNRNPL	0.2846	0.04067 to 0.5285	0.0046
HNRNPI/PTBP1 vs. HNRNPLL	0.2483	0.004343 to 0.4922	0.0398
HNRNPI/PTBP1 vs. HNRNPR	0.2931	0.04916 to 0.5370	0.0026
HNRNPI/PTBP1 vs. SYNCRIP	0.2919	0.04801 to 0.5359	0.0029
HNRNPI/PTBP1 vs. HNRNPP/FUS	0.2606	0.01667 to 0.5045	0.0202
HNRNPI/PTBP1 vs. HNRNPU	0.2856	0.04162 to 0.5295	0.0044
HNRNPI/PTBP1 vs. HNRNPUL1	0.2556	0.01166 to 0.4995	0.0268

## Sheet: Table S6 denovo and CLUMP
Table S6. De novo enrichment and CLUMP analyses of current cohort. Missense variants only include MIS20 and MIS30 but is compared to all missense variation, inserting bias. All missense variants were included in CLUMP analysis except those in the first two exons of HNRNPUL1, as this region is not well covered in gnomAD.
Gene	Reported DNM significance	Variant Category	# of variants total	De novo enrichment analyses												CLUMP analysis
				de novo NDD cases screened (after QC)	# of de novo variants in de novo analyses	Chimpanzee-Human Model (gene n = 18,946)				DenovolyzeR model (gene n = 19,618)				Two models union significance		All Missense Variants						ASD Variants				ADHD Variants				Ear Abnormalities Variants				Growth Delay Variants				Hypotonia Variants				Microcephaly Variants				Short Stature Variants
						p value	q value	FDR significance (q < 0.05)	FWER significance (q < 4.24 x 10-7)?	p value	q value	FDR significance (q < 0.05)	FWER significance (q < 4.24 x 10-7)?	FDR level	FWER level	Protein	Differential CLUMP Score	p-value controls' missense variants have increased clustering	p value cases' missense variants have increased clumping	Case CLUMP Score	Control CLUMP Score	Differential CLUMP Score	p-value controls' missense variants have increased clustering	p value cases' missense variants have increased clumping	Case CLUMP Score	Differential CLUMP Score	p-value controls' missense variants have increased clustering	p value cases' missense variants have increased clumping	Case CLUMP Score	Differential CLUMP Score	p-value controls' missense variants have increased clustering	p value cases' missense variants have increased clumping	Case CLUMP Score	Differential CLUMP Score	p-value controls' missense variants have increased clustering	p value cases' missense variants have increased clumping	Case CLUMP Score	Differential CLUMP Score	p-value controls' missense variants have increased clustering	p value cases' missense variants have increased clumping	Case CLUMP Score	Differential CLUMP Score	p-value controls' missense variants have increased clustering	p value cases' missense variants have increased clumping	Case CLUMP Score	Differential CLUMP Score	p-value controls' missense variants have increased clustering	p value cases' missense variants have increased clumping	Case CLUMP Score
HNRNPAB		LGD	1	33688	0	1	1	No	No	1	1	No	No
		Missense	2		1	0.378366	1	No	No	0.456	1	No	No			NP_112556.2	-2.57791	0.185	0.815	4.62986	2.05195	N/A	N/A	N/A	N/A	N/A	N/A	N/A	N/A	N/A	N/A	N/A	N/A	N/A	N/A	N/A	N/A	N/A	N/A	N/A	N/A	N/A	N/A	N/A	N/A	N/A	N/A	N/A	N/A
		All	3		1	0.41883	1	No	No	0.548	1	No	No
HNRNPD	Coe253, DDD299	LGD	13	33688	4	2.92135e-08	0.00331934	Yes	No	1.01e-05	1	No	No
		Missense	0		0	1	1	No	No	1	1	No	No			NP_112738.1	-	-	-	-	-	-	-	-	-	-	-	-	-	-	-	-	-	-	-	-	-	-	-	-	-	-	-	-	-	-	-	-	-
		All	13		4	0.000101736	1	No	No	0.00559	1	No	No
HNRNPF		LGD	0	33688	0	1	1	No	No	1	1	No	No
		Missense	3		2	0.435315	1	No	No	0.225	1	No	No			NP_001091678.1	0.81828	0.19	0.81	1.05935	1.87763	0.81828	0.19	0.81	1.05935	N/A	N/A	N/A	N/A	N/A	N/A	N/A	N/A	N/A	N/A	N/A	N/A	N/A	N/A	N/A	N/A	N/A	N/A	N/A	N/A	N/A	N/A	N/A	N/A
		All	3		2	0.48217	1	No	No	0.239	1	No	No
HNRNPH1		LGD	1	33688	1	0.0588361	1	No	No	0.253	1	No	No
		Missense	7		0	1	1	No	No	1	1	No	No			NP_001244222.1	0.407767	0.198	0.802	1.09551	1.50327	N/A	N/A	N/A	N/A	N/A	N/A	N/A	N/A	N/A	N/A	N/A	N/A	1.50327	0.276	0.724	0	N/A	N/A	N/A	N/A	-2.210298267848309	0.159	0.841	3.71357	1.50327	0.948	0.52	0
		All	8		1	0.374585	1	No	No	0.695	1	No	No
HNRNPH2		LGD	0	36460	0	1	1	No	No	1	1	No	No
		Missense	24		6	0.0438237	1	No	No	0.000344	1	No	No			NP_062543.1	2.3598	0.992	0.008	0.411804	2.7716	2.7716	1	0	0	2.7716	1	0	0	N/A	N/A	N/A	N/A	2.2473	0.989	0.011	0.524297	2.45946	0.997	0.003	0.312142	2.19964	0.989	0.011	0.571961	2.63297	1	0	0.138629
		All	24		6	0.0637144	1	No	No	0.000498	1	No	No
HNRNPH3		LGD	0	33688	0	-	-	-	-	-	-	-	-
		Missense	3		0	-	-	-	-	-	-	-	-			NP_036339.1	1.8056	0.454	0.546	0.854983	2.66058	N/A	N/A	N/A	N/A	N/A	N/A	N/A	N/A	N/A	N/A	N/A	N/A	N/A	N/A	N/A	N/A	N/A	N/A	N/A	N/A	N/A	N/A	N/A	N/A	N/A	N/A	N/A	N/A
		All	3		0	-	-	-	-	-	-	-	-
HNRNPK	DDD299	LGD	21	33688	4	3.17177e-06	0.360353	No	No	9.09e-05	1	No	No
		Missense	11		3	0.0231459	1	No	No	0.086	1	No	No			NP_002131.2	2.29077	0.953	0.047	1.3085	3.59926	2.21297	0.61	0.39	1.38629	N/A	N/A	N/A	N/A	-0.878072	0.533	0.447	4.47734	N/A	N/A	N/A	N/A	0.62885	0.884	0.116	2.97041	N/A	N/A	N/A	N/A	N/A	N/A	N/A	N/A
		All	32		7	8.52366e-06	0.968519	No	No	0.00033	1	No	No
HNRNPR		LGD	6	33688	1	0.0530544	1	No	No	0.11	1	No	No
		Missense	4		1	0.33589	1	No	No	0.712	1	No	No			NP_001095868.1	3.78849	0.999	0.001	0	3.78849	3.78849	0.993	0.007	0	-0.346675	0.639	0.361	4.13517	N/A	N/A	N/A	N/A	N/A	N/A	N/A	N/A	N/A	N/A	N/A	N/A	3.78849	0.999	0.001	0	N/A	N/A	N/A	N/A
		All	9		2	0.0794371	1	No	No	0.394	1	No	No
SYNCRIP (HNRNPQ)	Coe124, DDD299	LGD	19	33688	8	9.66006e-18	1.09811e-12	Yes	Yes	2.43e-11	2.8603e-06	Yes	No	LGD, All	LGD
		Missense	8		0	1	1	No	No	1	1	No	No			NP_006363.4	1.28036	0.515	0.485	2.509	3.78936	2.38286	0.394	0.606	1.4065	0.2484	0.803	0.197	3.54096	N/A	N/A	N/A	N/A	N/A	N/A	N/A	N/A	N/A	N/A	N/A	N/A	N/A	N/A	N/A	N/A	N/A	N/A	N/A	N/A
		All	27		8	1.65584e-10	1.65584e-10	Yes	Yes	9.53e-05	1	Yes	Yes
HNRNPU	Coe124, DDD299	LGD	69	36814	24	1.141e-130	1.29591e-125	Yes	Yes	9.8e-32	1.15354e-26	Yes	Yes	LGD, All	LGD, All
		Missense	18		5	1.27887e-20	1.45505e-15	Yes	Yes	0.0421	1	No	No			NP_114032.2	1.8168	0.698	0.302	1.83176	3.64856	1.08215	0.036	0.964	2.56641	N/A	N/A	N/A	N/A	2.31278	0.096	0.904	1.33578	1.91206	0.03	0.97	1.7365	0.316351	784	0.216	3.3322	N/A	N/A	N/A	N/A	-0.8840436674376959	0.373	0.627	4.5326
		All	87		29	2.28428e-133	2.59181e-128	Yes	Yes	1.02e-21	1.20062e-16	Yes	Yes
HNRNPUL1		LGD	1	33688	1	0.106117	1	No	No	0.22	1	No	No
		Missense	8		2	0.197913	1	No	No	0.624	1	No	No			NP_008971.2	2.7461	0.96	0.04	1.38606	4.13215	N/A	N/A	N/A	N/A	N/A	N/A	N/A	N/A	N/A	N/A	N/A	N/A	N/A	N/A	N/A	N/A	N/A	N/A	N/A	N/A	N/A	N/A	N/A	N/A	N/A	N/A	N/A	N/A
		All	9		5	0.0680206	1	No	No	0.421	1	No	No
HNRNPUL2		LGD	6	33688	3	0.00344499	1	No	No	0.0698	1	No	No
		Missense	0		0	1	1	No	No	1	1	No	No			NP_001073027.1	-	-	-	-	-	-	-	-	-	-	-	-	-	-	-	-	-	-	-	-	-	-	-	-	-	-	-	-	-	-	-	-	-
		All	6		3	0.409422	1	No	No	0.158	1	No	No
[truncated: 40 more columns]

## Sheet: Table S7 NDD HNRNP probands
Table S7. Variants and phenotypes for all probands.
Gene	HNRNPAB (NM_031266.2; NP_112556.2)							HNRNPD (NM_031370.2; NP_112738.1)														HNRNPF (NM_001098208.1; NP_001091678.1)				HNRNPH1 (NM_001257293.1; NP_001244222.1)												HNRNPH2 (NM_019597.4; NP_062543.1)
Proband #	1	2	3					4	5	6	7	8	9	10	11	12	13	14	15	16		17	18	19		20	21	22	23	24	25	26	27					28	29	30	31	32	33	34	35	36	37	38	39
Proband #/Gene	1	2	3					1	2	3	4	5	6	7	8	9	10	11	12	13		1	2	3		1	2	3	4	5	6	7	8					1	2	3	4	5	6	7	8	9	10	11	12
Proband Identifier	Gillentine_1	Gillentine_2	Gillentine_3	LGD % (n)	Missense % (n)	All % (n)	OR LGD vs Missense [95% CI]	11041.p1	Gillentine_4	Gillentine_5	Gillentine_6	Gillentine_7	Gillentine_8	SF0000300.p1	Gillentine_9	DDD4K.01208	Gillentine_10	Gillentine_11	Gillentine_12	DDD13K.09690	LGD % (n)	11043.p1	1-0972-003	Gillentine_13	All (n)	Pilch2018.p1	Reichert.p1	Reichert.p2	Gillentine_14	Gillentine_15	Reichert.p5	Reichert.p6	Allen2013.phx	LGD % (n)	Missense % (n)	Total % (n)	OR LGD vs Missense [95% CI]	Jepsen.pB	NP142	DECIPHER.262943	DECIPHER.279331	DECIPHER.290799	DECIPHER.281353	DEICPHER.294773	DECIPHER.301300	Bain2016.p1	Bain2016.p6	Bain2016.p2	Bain2016.p5
Variant	NM_031266.2:c.176A>G	NM_031266.2:c.702_703insT	NM_031266.2:c.784G>A	33.3 (1)	66.7 (2)	100 (3)		c.*30+1G>A	c.103C>T	c.104_105del	c.104_105del	c.196delG	c.286del	c.332_333del	c.360delT	c.438_441del4	c.474delA	c.474delA	c.536_537del	c.748delA	100 (13)	c.142A>G	c.634C>T	c.703G>A	100 (3)	c.616C>T	c.616C>T	c.618dupG	c.856A>G	c.1094C>T	c.1116_1175del	c.1240_1243dup	c.1305A>G	37.5 (3)	62.5 (5)	100 (8)		c.340C>T	c.422T>A	c.616C>T	c.616C>T	c.616C>T	c.616C>T	c.616C>T	c.616C>T	c.616C>T	c.616C>T	c.616C>T	c.616C>T
Protein	NP_112556.2:p.Gln59Arg	NP_112556.2:p.Glu204Gln	NP_112556.2:p.Gly262Arg					N/A	p.Gln35*	p.Gln35Argfs*34	p.Gln35Argfs*34	p.Ala66Argfs*	p.Glu96Asnfs*6	p.Lys111fs	p.Phe120Leufs*5	p.Lys146Nfs*	p.Glu159Asnfs*4	p.Glu159Asnfs*4	p.Glu179Alafs*3	p.Ser250Valfs*5		p.Thr48Ala	p.Arg212Trp	p.Ala235Thr		p.Arg206Trp	p.Arg206Trp	p.Pro207fs*	p.Thr286Ala	p.Ala365Val	p.Glu373‐Tyr392del	p.Gln415fs*	N/A					p.Arg114Trp	p.Met141Lys	p.Ala206Trp	p.Ala206Trp	p.Ala206Trp	p.Ala206Trp	p.Ala206Trp	p.Ala206Trp	p.Ala206Trp	p.Ala206Trp	p.Ala206Trp	p.Ala206Trp
Genomic (hg38)	chr5:g.178205013A>G	chr5:g.178782361-178782362insT	chr5:g.178209444G>A					chr4:g.82355303C>T	chr4:g.82373576G>A	chr4:g.82373574_82373575del	chr4:g.82373574_82373575del	chr4:g.82373483delC	chr4:g.83292685del	chr4:g.82359596CTT>C	chr4g.:82359570delA	chr4:g.82359488del4	chr4:g.82358805delT	chr4:g.82358805delT	chr4:g.82358742del2	chr4:82357317delT		chr10:g.43387743T>C	chr10:g.43387251G>A	chr10:g.43387182C>T		chr5:g.179617594C>G	chr5:g.179617594C>G	chr5:g.179618242dupC	chr5:g.179617864T>C	chr5:g.179618244G>A	chr5:g.179616901_179617052del	chr5:g.179616183_179616186dup	chr5:g.179619384T>C					chrX:g.101412328C>T	chrX:101412410T>A	chrX:g.101412604C>T	chrX:g.101412604C>T	chrX:g.101412604C>T	chrX:g.101412604C>T	chrX:g.101412604C>T	chrX:g.101412604C>T	chrX:g.101412604C>T	chrX:g.101412604C>T	chrX:g.101412604C>T	chrX:g.101412604C>T
Variant Type	MIS20	LGD	MIS20					LGD	LGD	LGD	LGD	LGD	LGD	LGD	LGD	LGD	LGD	LGD	LGD	LGD		MIS20	MIS20	MIS20		MIS20	MIS20	LGD	MIS20	MIS20	LGD	LGD	MIS20					MIS20	MIS20	MIS20	MIS20	MIS20	MIS20	MIS20	MIS20	MIS20	MIS20	MIS20	MIS20
Annotation	CADD: 22.1	Predicted to escape NMD	CADD: 21.5					CADD: 33; MaxEnt: High risk of native splice site loss	CADD: 37	Predicted to be subjected to NMD	Predicted to be subjected to NMD	-	-	-	-	-	-	-	Predicted to be subjected to NMD	-		CADD 21.9	CADD: 24	CADD: 22.3		CADD: 24.1	CADD: 24.1	Predicted to be subjected to NMD	CADD: 22.6	CADD: 24	-	Predicted to escape NMD	CADD: 23.6					CADD: 21.7	CADD: 23.4	CADD: 22.5	CADD: 22.5	CADD: 22.5	CADD: 22.5	CADD: 22.5	CADD: 22.5	CADD: 22.5	CADD: 22.5	CADD: 22.5	CADD: 22.5
MetaDome tolerance score [domain]	0.23 (intolerant) [PF08143]	N/A	0.88 (slightly tolerant)					N/A	N/A	N/A	N/A	N/A	N/A	N/A	N/A	N/A	N/A	N/A	N/A	N/A		0.03 (intolerant)	0.26 (intolerant)	0.36 (intolerant)		0.05 (intolerant) [M9 nuclear localization signal]	0.05 (intolerant) [M9 nuclear localization signal]	N/A	0.41 (intolerant) [PF08080]	0.09 (highly intolerant)	0.14 (highly intolerant) - 0.23 (intolerant)	N/A	N/A					0.2 (intolerant) [PF00076]	0.11 (highly intolerant) [PF00076]	0.54 (slightly intolerant) [M9 nuclear localization signal]	0.54 (slightly intolerant) [M9 nuclear localization signal]	0.54 (slightly intolerant) [M9 nuclear localization signal]	0.54 (slightly intolerant) [M9 nuclear localization signal]	0.54 (slightly intolerant) [M9 nuclear localization signal]	0.54 (slightly intolerant) [M9 nuclear localization signal]	0.54 (slightly intolerant) [M9 nuclear localization signal]	0.54 (slightly intolerant) [M9 nuclear localization signal]	0.54 (slightly intolerant) [M9 nuclear localization signal]	0.54 (slightly intolerant) [M9 nuclear localization signal]
Inheritance	unknown	unknown	unknown	all unknown	1 de novo	1 de novo		de novo	de novo	de novo	de novo	de novo	unknown	de novo	de novo	de novo	unknown	unknown	unknown	de novo	9 de novo	de novo	de novo	unknown	2 de novo	de novo	de novo	de novo	de novo	unknown	de novo	de novo	de novo	3 de novo	4 de novo	7 de novo		de novo	de novo	de novo	de novo	de novo	de novo	de novo	de novo	de novo	de novo	de novo	de novo
Age	3	7	14	7	8.5	8		13	7	4	26	5	2.5	15	17	10	17	2	56	19	14.8846	8	N/A	17	12.5	13	14	11	N/A	9	5	23	24	19.3333	10.25	12.5		8	N/A	10	13	17	3	4	14	34	2	8	21
Sex	F	M	M	1M	1M 1F	2M 1F		M	M	F	M	F	F	M	F	M	M	M	F	M	8M 5F	F	N/A	M	1M 1F	M	M	M	M	M	F	F	M	2M 1F	4M 1F	6M 2F		M	N/A	F	F	F	F	F	M	F	F	F	F
Growth abnormalities (HP:0001507)
Growth delay (HP:0001510)	-	-	+	0 (0/1)	50 (1/2)	33.3 (1/3)	0 [0.0-77.9]	-	-	-	-	-	+	+	dysphagia (HP:0002015), swallowing problems	-	-	-	-	-	23.1 (3/13)	-	N/A	-	0 (0/2)	+	G‐tube dependent (HP:0040288)	G‐tube dependent (HP:0040288)	+	-	-	G‐tube dependent (HP:0040288)	-	66.7 (2/3)	60 (3/5)	62.5 (5/8)	1.3 [0.04-117.4]	FTT (HP:0001508), uses G-tube	N/A	moderate postnatal growth retardation (HP:0008855)	-	-	-	-	-	FTT (HP:0001508)	-	-	+
Decreased body weight HP:0004325	-	-	-	0 (0/1)	0 (0/2)	0 (0/3)	0 [0-Inf]	-	-	-	-	-	-	+	-	-	-	-	-	-	7.7 (1/13)	-	N/A	-	0 (0/2)	+	-	-	-	-	-	-	-	0 (0/3)	20 (1/5)	12.5 (1/8)	0 [0-64.9]	-	N/A	-	-	-	-	-	-	-	-	-	+
Obesity (HP:0001513)	-	-	+	0 (0/1)	50 (1/2)	33.3 (1/3)	0 [0.0-77.9]	-	-	-	-	-	-	-	-	-	-	-	+	-	7.7 (1/13)	-	N/A	+	50 (1/2)	-	-	-	-	-	-	-	-	0 (0/3)	0 (0/5)	0 (0/8)	0 [0-Inf]	-	N/A	-	-	-	-	-	-	-	-	-	-
Short stature (HP:0004322)	-	-	-	0 (0/1)	0 (0/2)	0 (0/3)	0 [0-Inf]	-	-	+	+	-	-	-	-	-	-	-	-	-	15.4 (2/13)	-	N/A	-	0 (0/2)	+	+	+	-	-	-	+	-	66.7 (2/3)	40 (2/5)	50 (4/8)	2.6 [0.08-234.5]	-	N/A	-	-	-	-	-	-	+	-	-	-
Tall stature (HP:0000098)	-	-	-	0 (0/1)	0 (0/2)	0 (0/3)	0 [0-Inf]	-	-	-	-	-	-	-	-	-	-	-	-	+	7.7 (1/13)	-	N/A	-	0 (0/2)	-	-	-	-	-	-	-	-	0 (0/3)	0 (0/5)	0 (0/8)	0 [0-Inf]	-	N/A	-	-	-	-	-	-	-	-	-	-
Abnormal nervous system physiology (HP:0012638)
DD (HP:0012758)/ID (HP:0001249)/Specific learning disability (HP:0001328)	+	+	+	100 (1/1)	100 (2/2)	100 (3/3)	0 [0-Inf]	+	+	borderline, significant learning issues	+	+	+	+	+	+	-	+	-	-	76.9 (10/13)	-	N/A	+	50 (1/2)	+	+	+	+	+	+	+	+	100 (3/3)	100 (8/8)	100 (11/11)	0 [0-Inf]	+	N/A	+	+	+	+	+	+	+	+	+	+
Developmental regression (HP:0002376)	-	-	-	0 (0/1)	0 (0/2)	0 (0/3)	0 [0-Inf]	-	-	-	-	-	-	-	-	-	-	-	-	-	0 (0/13)	-	N/A	+	50 (1/2)	-	-	-	-	-	-	-	-	0 (0/3)	0 (0/5)	0 (0/8)	0 [0-Inf]	-	N/A	-	-	-	-	-	-	+	-	-	+
Motor delay (HP:0001270)	-	+	-	100 (1/1)	50 (1/2)	66.7 (2/3)	Inf [0.01-Inf]	-	-	-	+	+	+	+	+	-	-	-	-	-	38.5 (5/13)	-	N/A	-	0 (0/2)	+	+	+	+	+	-	-	-	33.3 (1/3)	80 (4/5)	62.5 (5/8)	0.2 [0.002-6.3]	-	N/A	-	-	-	-	-	-	-	-	-	-
Delayed speech and language development (HP:0000750)	nonverbal (HP:0001344)	-	-	0 (0/1)	50 (1/2)	33.3 (1/3)	0 [0.0-77.9]	+	+	-	verbal dyspraxia (HP:0011098)	+	+	+	dysarthria (HP:0001260)	-	-	+	-	-	61.5 (8/13)	-	N/A	+	50 (1/2)	+	+	+	+	+	+	-	slow speech	66.7 (2/3)	100 (5/5)	87.5 (7/8)	0 [0-23.4]	+	N/A	-	+	-	-	-	-	-	dyspraxia	-	-
Seizures (HP:0001250)	-	-	-	0 (0/1)	0 (0/2)	0 (0/3)	0 [0-Inf]	+	+	-	-	-	-	-	-	-	-	-	-	-	15.4 (2/13)	-	N/A	+	50 (1/2)	-	-	-	-	+	+	-	+	33.3 (1/3)	40 (2/5)	37.5 (3/8)	0.8 [0.009-27.7]	+	N/A	-	-	+	-	-	-	+	-	+	-
Behavioral abnormality (HP:0000708)	-	-	+	0 (0/1)	50 (1/2)	33.3 (1/3)	0 [0.0-77.9]	externalizing problems, oppositional defiant, thought problems, withdrawn	+	behavioral problems	shakes a lot when concentrating, Tourette's (motor and vocal tics). Snores, snorts. Obsessive tendencies in childhood (won't touch wood eg). Failed to maintain school placement as a result of behavior, abnormal temper tantrums (HP:0025160)	-	needs routine (HP:0000732)	Anxiety (HP:0000739), Depressivity (HP:0000716)	drooling (HP:0002307)	+	-	-	-	-	61.5 (8/13)	Sleep disturbance (HP:0002360), Anxiety (HP:0000739)	+	+	100 (3/3)	Anxiety (HP:0000739)	-	-	-	-	-	-	-	0 (0/3)	20 (1/5)	12.5 (1/8)	0 [0-64.9]	-	+	-	Hyperacusis (HP:0010780)	echolalia (HP:0010529)	-	-	-	OCD (HP:0000722), Anxiety (HP:0000739)	-	+	+
ASD (HP:0000729)	-	-	+	0 (0/1)	50 (1/2)	33.3 (1/3)	0 [0.0-77.9]	+	+	-	+	-	-	+	+	+	-	-	-	-	46.2 (6/13)	+	+	+	100 (3/3)	-	-	-	-	-	-	-	-	0 (0/3)	0 (0/5)	0 (0/8)	0 [0-Inf]	-	+	-	-	-	-	-	-	+	-	+	+
ADHD (HP:0007018)/Short attention span (HP:0000736)	-	-	-	0 (0/1)	0 (0/2)	0 (0/3)	0 [0-Inf]	+	-	N/A	-	-	-	+	-	-	-	-	-	-	16.7 (2/12)	-	N/A	-	0 (0/2)	-	-	-	-	-	-	-	-	0 (0/3)	0 (0/5)	0 (0/8)	0 [0-Inf]	-	N/A	-	-	-	-	-	-	+	-	-	+
Abnormal aggressive, impulsive or violent behavior (HP:0006919)	-	-	-	0 (0/1)	0 (0/2)	0 (0/3)	0 [0-Inf]	+	-	N/A	+	-	-	Intermittent Explosive Disorder, ODD (HP:0010865)	Self-injurious behavior (HP:0100716), skin-picking (HP:0012166)	-	-	-	-	-	33.3 (4/12)	-	N/A	-	0 (0/2)	-	-	-	-	-	-	-	-	0 (0/3)	0 (0/5)	0 (0/8)	0 [0-Inf]	-	N/A	-	-	Self-injurious behavior (HP:0100716)	-	-	-	Self-injurious behavior (HP:0100716), aggressive behavior (HP:0000718)	-	-	-
Stereotypy (HP:0000733)	-	-	-	0 (0/1)	0 (0/2)	0 (0/3)	0 [0-Inf]	-	-	N/A	Recurrent hand flapping (HP:0100023)	-	-	-	-	-	-	-	-	-	8.3 (1/12)	-	N/A	-	0 (0/2)	-	-	-	-	-	-	-	-	0 (0/3)	0 (0/5)	0 (0/8)	0 [0-Inf]	-	N/A	-	-	-	-	-	-	-	-	Repetitive compulsive behavior (HP:0008762)	-
Abnormality of movement (HP:0100022)	-	+	-	100 (1/1)	0 (0/2)	33.3 (1/3)	0 [0.05-Inf]	-	-	-	shakes when concentrating, intention tremor (HP:0002080)	-	+	-	+	-	+	-	hands and arm intention tremor (HP:0002080), imbalance (HP:0002172), clumsiness (HP:0002312), dysmetria	-	38.5 (5/13)	-	N/A	-	0 (0/2)	-	-	-	-	-	elbows and wrists flexed, toe walking (HP:0040083)	-	-	0 (0/3)	20 (1/5)	12.5 (1/8)	0 [0-64.9]	frequent athetoid movements of upper extremities (HP:0002305), dyskinetic movements of face and tongue (HP:0007166)	N/A	-	-	-	+	-	-	+	dystonic postering left hand (HP:0007166), torticollis (HP:0000473)	ataxia (HP:0001288)	-
Dystonia (HP:0001332)	-	severe generalized dystonia evolving over time (HP:0007325)	-	100 (1/1)	0 (0/2)	33.3 (1/3)	0 [0.05-Inf]	-	-	-	secondary to medication	-	N/A	-	+	-	idiopathic dystonia (HP:0001332)	-	-	-	25 (3/12)	-	N/A	-	0 (0/2)	-	-	-	-	-	+	-	-	0 (0/3)	20 (1/5)	12.5 (1/8)	0 [0-64.9]	-	N/A	-	-	-	-	-	-	-	-	-	-
Gait disturbance (HP:0001288)	-	-	-	0 (0/1)	0 (0/2)	0 (0/3)	0 [0-Inf]	-	-	-	-	-	N/A	-	-	-	-	-	-	-	0 (0/12)	-	N/A	-	0 (0/2)	-	-	-	-	-	-	-	-	0 (0/3)	0 (0/5)	0 (0/8)	0 [0-Inf]	-	N/A	-	-	-	-	-	-	+	-	-	-
Poor gross motor coordination (HP:0007015)	-	-	-	0 (0/1)	0 (0/2)	0 (0/3)	0 [0-Inf]	-	-	-	-	-	N/A	-	-	-	-	-	-	-	0 (0/12)	-	N/A	-	0 (0/2)	-	-	-	-	-	-	-	-	0 (0/3)	0 (0/5)	0 (0/8)	0 [0-Inf]	-	N/A	-	-	-	-	-	-	-	-	-	-
Brain imaging abnormality (HP:0410263)	-	-	-	0 (0/1)	0 (0/2)	0 (0/3)	0 [0-Inf]	-	mega cisterna magna (HP:0002280)	-	mild dilatation of lateral ventricles (HP:0006956)	-	-	-	N/A	-	-	+	-	-	25 (3/12)	-	N/A	mesial temporal sclerosis	50 (1/2)	partial defect of anterior falx with asymmetry of frontal lobes, moderately wide supratentorial ventricular system with features of colpocephaly, isthmus	Tethered Cord (HP:0002144), Anomaly of clivus and atlantooccipital joint	+	-	delayed myelination within the frontal temporal lobes (HP:0012448)	-	White Matter Abnormalities (HP:0002500)	-	66.7 (2/3)	60 (3/5)	62.5 (5/8)	1.3 [0.04-117.4]	-	N/A	-	-	-	-	-	-	-	+	+	-
Abnormal corpus callosum morphology (HP:0001273)	-	-	-	0 (0/1)	0 (0/2)	0 (0/3)	0 [0-Inf]	-	-	-	-	-	-	-	N/A	-	-	N/A	-	-	0 (0/11)	-	N/A	-	0 (0/2)	splenium of corpus callosum	-	-	-	thinning of corpus callosum (HP:0002079)	-	-	-	0 (0/3)	40 (2/5)	25 (2/8)	0 [0-9.2]	-	N/A	-	-	-	-	-	-	-	-	-	-
Cerebellar vermis hypoplasia (HP:0001320)	-	-	-	0 (0/1)	0 (0/2)	0 (0/3)	0 [0-Inf]	-	-	-	-	-	-	-	N/A	-	-	N/A	-	-	0 (0/11)	-	N/A	-	0 (0/2)	+	-	abnormality of the cerebellar vermis (HP:0002334)	-	-	-	-	-	33.3 (1/3)	20 (1/5)	25 (2/8)	1.8 [0.02- 195.3]	-	N/A	-	-	-	-	-	-	-	possible distorted cerebellar vermis	+	-
Frontal cortical atrophy (HP:0006913)	-	-	-	0 (0/1)	0 (0/2)	0 (0/3)	0 [0-Inf]	-	-	-	-	-	-	-	N/A	-	-	N/A	-	-	0 (0/11)	-	N/A	-	0 (0/2)	-	-	-	-	-	-	-	-	0 (0/3)	0 (0/5)	0 (0/8)	0 [0-Inf]	-	N/A	-	-	-	-	-	-	-	-	-	-
Physical abnormalities
Abnormality of the musculature (HP:0003011)	-	+	+	100 (1/1)	50 (1/2)	66.7 (2/3)	Inf [0.01-Inf]	-	-	+	-	+	N/A	+	-	-	-	-	-	-	25 (3/12)	-	N/A	-	0 (0/2)	+	+	+	+	+	-	+	-	66.7 (2/3)	80 (4/5)	75 (6/8)	0.5 [0.005-58.7]	+	N/A	-	-	-	-	-	-	+	+	Muscle weakness (HP:0001324)	+
Generalized hypotonia (HP:0001290)	-	+	+	100 (1/1)	50 (1/2)	66.7 (2/3)	Inf [0.01-Inf]	-	-	+	-	+	N/A	+	-	-	-	-	-	-	25 (3/12)	-	N/A	-	0 (0/2)	+	+	+	+	+	-	+	-	66.7 (2/3)	80 (4/5)	75 (6/8)	0.5 [0.005-58.7]	+	N/A	-	-	-	-	-	-	+	+	+	+
Hypertonia (HP:0001276)	-	-	-	0 (0/1)	0 (0/2)	0 (0/3)	0 [0-Inf]	-	-	-	-	-	N/A	+	-	hereditary spastic paraplegia (ORPHA:685)	-	-	-	-	16.7 (2/12)	-	N/A	-	0 (0/2)	-	-	-	-	-	-	-	-	0 (0/3)	0 (0/5)	0 (0/8)	0 [0-Inf]	-	N/A	-	-	-	-	-	-	+	-	-	-
Abnormality of skeletal morphology (HP:0011842)	-	-	-	0 (0/1)	0 (0/2)	0 (0/3)	0 [0-Inf]	-	-	-	-	-	-	-	-	-	-	-	-	-	0 (0/13)	-	N/A	-	0 (0/2)	chest deformity, coxa valga (HP:0002673), narrowing of iliac bones (HP:0002868), narrowing of foramen magnum (HP:0002677) and , craniofacial abnormality – developmental defect of the skull base in the form of oblique anterior cranial fossa with vertically aligned clivus of sphenoid bone, first cervical vertebra anomaly with narrowing of perimedullary fluid space (HP:0003319), posterior plagioceph…	+	-	-	-	-	-	-	0 (0/3)	40 (2/5)	25 (2/8)	0 [0-9.2]	-	N/A	-	-	Plagiocephaly (HP:0001357)	-	-	asymmetry of the thorax (HP:0001555)	bilateral femoral osteotomies	-	-	pectus carinatum (HP:0000768)
Abnormality of the curvature of the vertebral column (HP:0010674)	-	-	-	0 (0/1)	0 (0/2)	0 (0/3)	0 [0-Inf]	-	-	-	-	-	-	-	-	-	-	-	-	-	0 (0/13)	-	N/A	-	0 (0/2)	scoliosis (HP:0002650)	scoliosis (HP:0002650), hyper lordosis (HP:0003307)	-	-	-	-	-	-	0 (0/3)	40 (2/5)	25 (2/8)	0 [0-9.2]	-	N/A	-	-	-	-	-	-	Hyper lordosis (HP:0003307)	-	-	Thoracolumbar scoliosis (HP:0002944)
Brachycephaly (HP:0000248)	-	-	-	0 (0/1)	0 (0/2)	0 (0/3)	0 [0-Inf]	-	-	-	-	-	-	-	-	-	-	-	-	-	0 (0/13)	-	N/A	-	0 (0/2)	-	-	-	-	-	-	-	-	0 (0/3)	0 (0/5)	0 (0/8)	0 [0-Inf]	-	N/A	-	-	-	-	-	-	-	-	-	-
Short neck (HP:0000470)	-	-	-	0 (0/1)	0 (0/2)	0 (0/3)	0 [0-Inf]	-	-	-	-	-	-	-	-	-	-	-	-	-	0 (0/13)	-	N/A	-	0 (0/2)	-	-	-	-	-	-	-	-	0 (0/3)	0 (0/5)	0 (0/8)	0 [0-Inf]	-	N/A	-	-	-	-	-	-	-	-	-	-
Craniosynostosis (HP:0001363)	-	-	-	0 (0/1)	0 (0/2)	0 (0/3)	0 [0-Inf]	-	-	-	-	-	-	-	-	-	-	-	-	-	0 (0/13)	-	N/A	-	0 (0/2)	-	-	-	-	-	-	-	-	0 (0/3)	0 (0/5)	0 (0/8)	0 [0-Inf]	-	N/A	-	-	-	-	-	-	-	-	-	-
Hip Dysplasia (HP:0001385)	-	-	-	0 (0/1)	0 (0/2)	0 (0/3)	0 [0-Inf]	-	-	-	-	-	-	-	-	-	-	-	-	-	0 (0/13)	-	N/A	-	0 (0/2)	-	-	-	-	-	-	-	-	0 (0/3)	0 (0/5)	0 (0/8)	0 [0-Inf]	-	N/A	-	-	-	-	-	-	-	-	-	-
Abnormality of musculoskeletal physiology (HP:0011843)	-	-	-	0 (0/1)	0 (0/2)	0 (0/3)	0 [0-Inf]	-	-	N/A	+	+	N/A	N/A	-	-	-	Lower extremity hyperreflexia (HP:0002395)	-	-	30 (3/10)	-	N/A	-	0 (0/2)	elbow dislocation (HP:0003042), knee contractures (HP:0006380), hip dislocation (HP:0002827)	+	+	-	-	-	+	-	66.7 (2/3)	40 (2/5)	50 (4/8)	2.6 [0.08-234.5]	-	N/A	-	-	Joint laxity (HP:0001388)	-	-	-	Ankle clonus (HP:0011448)	-	-	Joint laxity (HP:0001388)
Joint hypermobility (HP:0001382)	-	-	-	0 (0/1)	0 (0/2)	0 (0/3)	0 [0-Inf]	-	-	N/A	+	+	N/A	N/A	-	-	-	-	-	-	20 (2/10)	-	N/A	-	0 (0/2)	+	+	+	-	-	-	+	-	66.7 (2/3)	40 (2/5)	50 (4/8)	2.6 [0.08-234.5]	-	N/A	-	-	finger joint hypermobility (HP:0006094)	-	-	-	-	-	-	-
Abnormality of hands (HP:0001155)/feet (HP:0001760)	-	-	-	0 (0/1)	0 (0/2)	0 (0/3)	0 [0-Inf]	-	Prominent fingertip pads (HP:0001212), Small hands (HP:0200055)/Small feet (HP:0001773)	hallux valgus bilateral (HP:0001822), mild 2-3 toe syndactyly (HP:0004691), short fingers (HP:0001156), longitudinal grooves of soles of feet (HP:0004681)	+	abnormal palmar creases (HP:0010490), reduced plantar creases (HP:0010488), Small hands (HP:0200055)/Small feet (HP:0001773)	-	Pes planus (HP:0001763)	Prominent fingertip pads (HP:0001212)	-	-	-	overlapping toe (HP:0001845)	-	53.8 (7/13)	-	N/A	-	0 (0/2)	clubbed fingers (HP:0100759) and toes (HP:0100760), talipes valgus (HP:0004684), elongated fingers (HP:0100807)/Long slender fingers (HP:0001166), pes planus (HP:0001763)	-	-	+	-	Clenched fists (HP:0001188)	-	-	0 (0/3)	60 (3/5)	37.5 (3/8)	0 [0-3.8]	-	N/A	-	-	-	-	-	Deep palmar creases (HP:0006191)	-	-	-	Elongated fingers (HP:0100807)/Long slender fingers (HP:0001166), pes planus (HP:0001763)
Broad thumb (HP:0011304)/big toe (HP:0010055)	-	-	-	0 (0/1)	0 (0/2)	0 (0/3)	0 [0-Inf]	-	-	+	-	-	-	-	-	-	-	-	-	-	7.7 (1/13)	-	N/A	-	0 (0/2)	-	-	-	-	-	-	-	-	0 (0/3)	0 (0/5)	0 (0/8)	0 [0-Inf]	-	N/A	-	-	-	-	-	-	-	-	-	-
Club foot (HP:0001762)	-	-	-	0 (0/1)	0 (0/2)	0 (0/3)	0 [0-Inf]	-	-	-	-	-	-	-	-	-	-	-	-	-	0 (0/13)	-	N/A	-	0 (0/2)	-	-	-	-	-	-	-	-	0 (0/3)	0 (0/5)	0 (0/8)	0 [0-Inf]	-	N/A	-	-	-	-	-	-	-	-	-	-
Clinodactyly (HP:0030084)	-	-	-	0 (0/1)	0 (0/2)	0 (0/3)	0 [0-Inf]	-	-	5th finger clinodactyly (HP:0004209)	5th finger clinodactyly (HP:0004209)	-	-	-	-	-	-	-	-	-	15.4 (2/13)	-	N/A	-	0 (0/2)	5th finger clinodactyly (HP:0004209)	-	-	5th finger clinodactyly (HP:0004209)	-	-	-	-	0 (0/3)	40 (2/5)	25 (2/8)	0 [0-9.2]	-	N/A	-	-	-	-	-	-	-	-	-	-
Brachydactyly (HP:0001156)	-	-	-	0 (0/1)	0 (0/2)	0 (0/3)	0 [0-Inf]	-	-	-	-	-	-	-	-	-	-	-	-	-	0 (0/13)	-	N/A	-	0 (0/2)	-	-	-	-	-	-	-	-	0 (0/3)	0 (0/5)	0 (0/8)	0 [0-Inf]	-	N/A	-	-	-	-	-	-	-	-	-	-
Single transverse palmar crease (HP:0000954)	-	-	-	0 (0/1)	0 (0/2)	0 (0/3)	0 [0-Inf]	-	-	-	-	-	-	-	-	-	-	-	-	-	0 (0/13)	-	N/A	-	0 (0/2)	-	-	-	-	-	-	-	-	0 (0/3)	0 (0/5)	0 (0/8)	0 [0-Inf]	-	N/A	-	-	-	-	-	-	-	-	-	-
Hypoplastic end phalanges on the fifth digit and/or toe (HP:0004227)	-	-	-	0 (0/1)	0 (0/2)	0 (0/3)	0 [0-Inf]	-	-	-	-	-	-	-	-	-	-	-	-	-	0 (0/13)	-	N/A	-	0 (0/2)	-	-	-	-	-	-	-	-	0 (0/3)	0 (0/5)	0 (0/8)	0 [0-Inf]	-	N/A	-	-	-	-	-	-	-	-	-	-
Short hands (HP:0004279)	-	-	-	0 (0/1)	0 (0/2)	0 (0/3)	0 [0-Inf]	-	-	-	-	-	-	-	-	-	-	-	-	-	0 (0/13)	-	N/A	-	0 (0/2)	-	-	-	-	-	-	-	-	0 (0/3)	0 (0/5)	0 (0/8)	0 [0-Inf]	-	N/A	-	-	-	-	-	-	-	-	-	-
Short feet (HP:0001773)	-	-	-	0 (0/1)	0 (0/2)	0 (0/3)	0 [0-Inf]	-	-	-	-	-	-	-	-	-	-	-	-	-	0 (0/13)	-	N/A	-	0 (0/2)	-	-	-	-	-	-	-	-	0 (0/3)	0 (0/5)	0 (0/8)	0 [0-Inf]	-	N/A	-	-	-	-	-	-	-	-	-	-
Pes valgus (HP:0008081)	-	-	-	0 (0/1)	0 (0/2)	0 (0/3)	0 [0-Inf]	-	-	-	-	-	-	-	-	-	-	-	-	-	0 (0/13)	-	N/A	-	0 (0/2)	-	-	-	-	-	-	-	-	0 (0/3)	0 (0/5)	0 (0/8)	0 [0-Inf]	-	N/A	-	-	-	-	-	-	-	-	-	-
Abnormality of the skin (HP:0000951)	hypopigmentation on elbows and knees (HP:0001010)	-	angioedema (HP:0100665)	0 (0/1)	100 (2/2)	66.7 (2/3)	0 [0-19.5]	-	-	-	-	-	-	-	-	-	-	-	-	-	0 (0/13)	-	N/A	-	0 (0/2)	-	-	-	-	-	-	-	-	0 (0/3)	0 (0/5)	0 (0/8)	0 [0-Inf]	-	N/A	hypopigmented skin patches (HP:0001053)	-	-	-	eczema (HP:0000964)	-	-	-	-	Skin hyperextensibility (HP:0000974)
Abnormality of the eye (HP:0000478)	+	-	+	0 (0/1)	100 (2/2)	66.7 (2/3)	0 [0-19.5]	-	-	Hypertelorism (HP:0000316)	-	+	-	N/A	-	-	-	difficulty maintaining gaze extremes, oculomotor fatigue (HP:0000496), amblyopia (HP:0000646), astigmatism (HP:0000483)	Myopia (HP:0000545)	-	33.3 (4/12)	-	N/A	-	0 (0/2)	+	Myopia (HP:0000545), astigmatism (HP:0000483)	Motility issue, retinal dystrophy/RP? (HP:0000556)	-	+	+	+	-	66.7 (2/3)	80 (4/5)	75 (6/8)	0.5 [0.005-58.7]	cortical visual impairment (HP:0100704)	N/A	-	-	-	-	-	-	Hypertelorism (HP:0000316)	-	-	-
Shallow orbits (HP:0000586)	-	-	-	0 (0/1)	0 (0/2)	0 (0/3)	0 [0-Inf]	-	-	-	-	-	-	N/A	-	-	-	-	-	-	0 (0/12)	-	N/A	-	0 (0/2)	-	-	-	-	-	-	-	-	0 (0/3)	0 (0/5)	0 (0/8)	0 [0-Inf]	-	N/A	-	-	-	-	-	-	-	-	-	-
Ptosis (HP:0000508)	-	-	-	0 (0/1)	0 (0/2)	0 (0/3)	0 [0-Inf]	-	-	-	-	-	-	N/A	-	-	-	bilateral	-	-	8.3 (1/12)	-	N/A	-	0 (0/2)	-	-	-	-	-	-	-	-	0 (0/3)	0 (0/5)	0 (0/8)	0 [0-Inf]	-	N/A	-	-	-	-	-	-	-	-	-	-
Proptosis (HP:0000520)	-	-	-	0 (0/1)	0 (0/2)	0 (0/3)	0 [0-Inf]	-	-	+	-	-	-	N/A	-	-	-	-	-	-	8.3 (1/12)	-	N/A	-	0 (0/2)	-	-	-	-	-	-	-	-	0 (0/3)	0 (0/5)	0 (0/8)	0 [0-Inf]	-	N/A	-	-	-	-	-	-	-	-	-	-
Strabismus (HP:0000486)	+	-	+	0 (0/1)	100 (2/2)	66.7 (2/3)	0 [0-19.5]	-	-	-	-	+	-	N/A	-	-	-	-	-	-	8.3 (1/12)	-	N/A	-	0 (0/2)	+	+	-	-	esotropia (HP:0000565)	+	+	-	33.3 (1/3)	80 (4/5)	62.5 (5/8)	0.2 [0.002-6.3]	-	N/A	-	-	-	-	-	-	Exotropia (HP:0000577)	-	-	-
Hypermetropia (HP:0000540)	-	-	-	0 (0/1)	0 (0/2)	0 (0/3)	0 [0-Inf]	-	-	-	-	-	-	N/A	-	-	-	-	-	-	0 (0/12)	-	N/A	-	0 (0/2)	-	-	-	-	-	-	+	-	33.3 (1/3)	0 (0/5)	12.5 (1/8)	Inf [0.04-Inf]	-	N/A	-	-	-	-	-	-	-	-	-	-
Abnormal ear morphology (HP:0031703)	-	-	-	0 (0/1)	0 (0/2)	0 (0/3)	0 [0-Inf]	-	-	N/A	-	Macrotia (HP:0000400), mildly posterior rotated ears (HP:0000358)	-	-	large earlobe (HP:0009748)	-	-	-	Protruding ear (HP:0000411)	-	25 (3/12)	-	N/A	-	0 (0/2)	dysplastic (HP:0000377) ears with small ear lobe (HP:0000385)	-	-	-	-	-	-	-	0 (0/3)	20 (1/5)	12.5 (1/8)	0 [0-64.9]	-	N/A	-	-	-	-	-	-	-	-	-	-
Low-set ears (HP:0000369)	-	-	-	0 (0/1)	0 (0/2)	0 (0/3)	0 [0-Inf]	-	-	N/A	-	-	-	-	-	-	-	-	-	-	0 (0/12)	-	N/A	-	0 (0/2)	+	-	-	-	-	-	-	-	0 (0/3)	20 (1/5)	12.5 (1/8)	0 [0-64.9]	-	N/A	-	-	-	-	-	-	-	-	-	-
Abnormal helix (HP:0011039)	-	-	-	0 (0/1)	0 (0/2)	0 (0/3)	0 [0-Inf]	-	-	N/A	-	-	-	-	-	-	-	-	-	-	0 (0/12)	-	N/A	-	0 (0/2)	-	-	-	-	-	-	-	-	0 (0/3)	0 (0/5)	0 (0/8)	0 [0-Inf]	-	N/A	-	-	-	-	-	-	-	-	-	-
Hearing impairment (HP:0000365)	-	-	Sensorineural hearing impairment (HP:0000407)	0 (0/1)	50 (1/2)	33.3 (1/3)	0 [0.0-77.9]	-	-	N/A	-	-	-	-	-	-	-	-	-	-	0 (0/12)	-	N/A	-	0 (0/2)	-	-	-	-	-	-	-	-	0 (0/3)	0 (0/5)	0 (0/8)	0 [0-Inf]	-	N/A	-	-	-	-	-	-	-	-	+	-
Abnormality of the cardiovascular system (HP:0001626)	-	-	mild pulmonic stenosis (HP:0001642)	0 (0/1)	50 (1/2)	33.3 (1/3)	0 [0.0-77.9]	-	-	N/A	-	Atrial septal defect (HP:0001631)	-	N/A	-	-	-	-	-	-	9.1 (1/11)	-	N/A	-	0 (0/2)	-	-	-	-	-	-	-	-	0 (0/3)	0 (0/5)	0 (0/8)	0 [0-Inf]	-	N/A	-	-	-	-	-	mitral valve regurgitation (HP:0001653)	-	-	-	mitral valve prolapse (HP:0001634) and mitral regurgitation (HP:0001653)
Ventricular septal defect (HP:0001629)	-	-	-	0 (0/1)	0 (0/2)	0 (0/3)	0 [0-Inf]	-	-	N/A	-	-	-	N/A	-	-	-	-	-	-	0 (0/11)	-	N/A	-	0 (0/2)	-	-	-	-	-	-	-	-	0 (0/3)	0 (0/5)	0 (0/8)	0 [0-Inf]	-	N/A	-	-	-	-	-	-	-	-	-	-
Microcephaly (HP:0000252)	-	-	-	0 (0/1)	0 (0/2)	0 (0/3)	0 [0-Inf]	-	-	-	-	-	-	-	-	-	+	-	-	-	7.7 (1/13)	-	N/A	-	0 (0/2)	+	-	-	+	-	-	-	-	0 (0/3)	40 (2/5)	25 (2/8)	0 [0-9.2]	+	N/A	+	postnatal microcephaly (HP:0005484)	-	-	+	-	+	-	-	-
Macrocephaly (HP:0000256)	-	-	-	0 (0/1)	0 (0/2)	0 (0/3)	0 [0-Inf]	-	-	-	-	-	-	+	-	-	-	+	-	-	15.4 (2/13)	-	N/A	+	50 (1/2)	-	-	-	-	-	-	-	-	0 (0/3)	0 (0/5)	0 (0/8)	0 [0-Inf]	-	N/A	-	-	-	-	-	-	-	-	-	-
Dysmorphic facial features (HP:0001999)	+	-	-	0 (0/1)	50 (1/2)	33.3 (1/3)	0 [0.0-77.9]	-	+	frontal upsweep of hair in childhood (HP:0002236)	-	small mouth (HP:0000160), broad (HP:0000445) flat (HP:0000457) nose	-	puffy face (HP:0500011), hypotonic face, overbite (HP:0011094) was treated with braces	triangular mouth (HP:0000207)	-	-	+	long nose (HP:0003189)	-	53.8 (7/13)	-	N/A	-	0 (0/2)	Long face (HP:0000276), high forehead (HP:0000348), blepharophimosis (HP:0000581), high nasal root (HP:0000426), thin nasal ridge (HP:0000446), malar hypoplasia (HP:0000272)	-	-	Triangular face (HP:0000325)	+	-	+	-	33.3 (1/3)	60 (3/5)	50 (4/8)	0.4 [0.004-12.7]	-	N/A	abnormal face shape (HP:0001999)	-	+	-	sparse hair (HP:0008070)	facial asymmetry (HP:0000324)	wide mouth (HP:0000154), high (HP:0000426) narrow nasal bridge (HP:0000446), curly hair (HP:0002212)	+	midface hypoplasia (HP:0011800)	+
Ridged metopic suture (HP:0005487)	N/A	-	-	0 (0/1)	0 (0/1)	0 (0/2)	0 [0-Inf]	-	-	-	-	-	-	-	-	-	-	-	-	-	0 (0/13)	-	N/A	-	0 (0/2)	-	-	-	-	-	-	-	-	0 (0/3)	0 (0/5)	0 (0/8)	0 [0-Inf]	-	N/A	-	-	-	-	-	-	-	-	-	-
Round face (HP:0000311)	N/A	-	-	0 (0/1)	0 (0/1)	0 (0/2)	0 [0-Inf]	-	+	-	-	+	-	+	-	-	-	-	-	-	23.1 (3/13)	-	N/A	-	0 (0/2)	-	-	-	-	-	-	-	-	0 (0/3)	0 (0/5)	0 (0/8)	0 [0-Inf]	-	N/A	-	-	-	-	-	-	-	-	-	-
Narrow forehead (HP:0000341)	N/A	-	-	0 (0/1)	0 (0/1)	0 (0/2)	0 [0-Inf]	-	-	+	-	-	-	-	-	-	-	-	-	-	0 (0/13)	-	N/A	-	0 (0/2)	-	-	-	-	-	-	-	-	0 (0/3)	0 (0/5)	0 (0/8)	0 [0-Inf]	-	N/A	-	-	-	-	-	-	-	-	-	-
Abnormal eyebrow morphology (HP:0000534)	N/A	-	-	0 (0/1)	0 (0/1)	0 (0/2)	0 [0-Inf]	-	-	-	-	-	-	-	-	-	-	-	-	-	0 (0/13)	-	N/A	-	0 (0/2)	arched eyebrows (HP:0002553)	-	-	-	-	-	-	-	0 (0/3)	20 (1/5)	12.5 (1/8)	0 [0-64.9]	-	N/A	-	-	-	-	-	+	-	symmetrically concave eyebrow	-	-
Epicanthus (HP:0000286)	N/A	-	-	0 (0/1)	0 (0/1)	0 (0/2)	0 [0-Inf]	-	+	-	-	-	-	-	+	-	-	-	-	-	15.4 (2/13)	-	N/A	-	0 (0/2)	-	-	-	+	-	-	-	-	0 (0/3)	0 (0/5)	0 (0/8)	0 [0-Inf]	-	N/A	-	-	-	-	-	-	-	-	+	-
Abnormality of the palpebral fissures (HP:0008050)	N/A	-	-	0 (0/1)	0 (0/1)	0 (0/2)	0 [0-Inf]	-	-	-	-	-	-	-	-	-	-	Up slanted palpebral fissure (HP:0000582)	-	-	7.7 (1/13)	-	N/A	-	0 (0/2)	Low columella (HP:0009765), down slanting palpebral fissures (HP:0000494)	-	-	-	-	-	-	-	0 (0/3)	20 (1/5)	12.5 (1/8)	0 [0-64.9]	-	N/A	-	-	-	-	-	-	-	-	almond shaped eyes (HP:0007874)	-
Wide nasal bridge (HP:0000431)	N/A	-	-	0 (0/1)	0 (0/1)	0 (0/2)	0 [0-Inf]	-	-	+	-	-	-	-	-	-	-	-	-	-	7.7 (1/13)	-	N/A	-	0 (0/2)	-	-	-	-	-	-	-	-	0 (0/3)	0 (0/5)	0 (0/8)	0 [0-Inf]	-	N/A	-	-	-	-	-	-	-	-	-	-
Hypoplastic alae (HP:0000430)	N/A	-	-	0 (0/1)	0 (0/1)	0 (0/2)	0 [0-Inf]	-	-	-	-	-	-	+	-	-	-	-	-	-	7.7 (1/13)	-	N/A	-	0 (0/2)	+	-	-	+	-	-	-	-	0 (0/3)	40 (2/5)	25 (2/8)	0 [0-9.2]	-	N/A	-	-	-	-	-	-	-	-	-	-
Anteverted nares (HP:0000463)	N/A	-	-	0 (0/1)	0 (0/1)	0 (0/2)	0 [0-Inf]	-	-	+	-	-	-	-	-	-	-	-	-	-	7.7 (1/13)	-	N/A	-	0 (0/2)	-	-	-	-	-	-	-	-	0 (0/3)	0 (0/5)	0 (0/8)	0 [0-Inf]	-	N/A	-	-	-	-	-	-	-	-	-	-
Depressed nasal bridge (HP:0005280)	N/A	-	-	0 (0/1)	0 (0/1)	0 (0/2)	0 [0-Inf]	-	-	-	-	-	-	-	-	-	-	-	-	-	0 (0/13)	-	N/A	-	0 (0/2)	-	-	-	-	-	-	-	-	0 (0/3)	0 (0/5)	0 (0/8)	0 [0-Inf]	-	N/A	-	-	-	-	-	-	-	-	-	-
Short philtrum (HP:0000322)	N/A	-	-	0 (0/1)	0 (0/1)	0 (0/2)	0 [0-Inf]	-	-	-	-	-	-	+	-	-	-	-	-	-	0 (0/13)	-	N/A	-	0 (0/2)	+	-	-	-	-	-	-	-	0 (0/3)	20 (1/5)	12.5 (1/8)	0 [0-64.9]	-	N/A	-	-	-	-	-	-	-	-	-	-
Long philtrum (HP:0000343)	N/A	-	-	0 (0/1)	0 (0/1)	0 (0/2)	0 [0-Inf]	-	-	-	-	-	-	-	-	-	-	-	-	-	0 (0/13)	-	N/A	-	0 (0/2)	-	-	-	-	-	-	-	-	0 (0/3)	0 (0/5)	0 (0/8)	0 [0-Inf]	-	N/A	-	-	-	-	-	-	-	-	-	-
Smooth philtrum (HP:0000319)	N/A	-	-	0 (0/1)	0 (0/1)	0 (0/2)	0 [0-Inf]	-	-	-	-	-	-	-	-	-	-	-	-	-	0 (0/13)	-	N/A	-	0 (0/2)	+	-	-	-	-	-	-	-	0 (0/3)	20 (1/5)	12.5 (1/8)	0 [0-64.9]	-	N/A	-	-	-	-	-	-	-	-	-	-
Abnormality of the lip (HP:0000159)	N/A	-	-	0 (0/1)	0 (0/1)	0 (0/2)	0 [0-Inf]	-	-	-	-	-	-	everted upper and lower lip (HP:0012472)	thin upper lip vermilion (HP:0000219)	-	-	-	-	-	15.4 (2/13)	-	N/A	-	0 (0/2)	-	-	-	thin lips (HP:0000233)	-	-	-	-	0 (0/3)	20 (1/5)	12.5 (1/8)	0 [0-64.9]	-	N/A	-	-	Thick lips (HP:0012471)	-	-	-	Thick lips (HP:0012471)	pseudo-fissure in upper lip	-	-
Open mouth appearance (HP:0000194)	N/A	-	-	0 (0/1)	0 (0/1)	0 (0/2)	0 [0-Inf]	-	-	+	-	-	-	+	-	-	-	-	-	-	15.4 (2/13)	-	N/A	-	0 (0/2)	+	-	-	-	-	-	-	-	0 (0/3)	20 (1/5)	12.5 (1/8)	0 [0-64.9]	-	N/A	-	-	-	-	-	-	-	-	-	-
Downturned "beaked" mouth (HP:0002714)	N/A	-	-	0 (0/1)	0 (0/1)	0 (0/2)	0 [0-Inf]	-	-	-	-	-	-	-	-	-	-	-	-	-	0 (0/13)	-	N/A	-	0 (0/2)	-	-	-	-	-	-	-	-	0 (0/3)	0 (0/5)	0 (0/8)	0 [0-Inf]	-	N/A	-	-	-	-	-	-	-	-	-	-
Abnormality of the dentition (HP:0000164)	N/A	-	-	0 (0/1)	0 (0/1)	0 (0/2)	0 [0-Inf]	-	-	-	-	-	-	-	-	-	-	-	-	-	0 (0/13)	-	N/A	-	0 (0/2)	dental crowding (HP:0000678)	-	-	-	-	-	-	-	0 (0/3)	20 (1/5)	12.5 (1/8)	0 [0-64.9]	-	N/A	-	-	-	-	-	-	-	-	-	-
Prominent midline groove/bifid tongue (HP:0010297)	N/A	-	-	0 (0/1)	0 (0/1)	0 (0/2)	0 [0-Inf]	-	-	-	-	-	-	-	-	-	-	-	-	-	0 (0/13)	-	N/A	-	0 (0/2)	-	-	-	-	-	-	-	-	0 (0/3)	0 (0/5)	0 (0/8)	0 [0-Inf]	-	N/A	-	-	-	-	-	-	-	-	-	-
High palate (HP:0000218)	N/A	-	-	0 (0/1)	0 (0/1)	0 (0/2)	0 [0-Inf]	-	-	-	-	-	-	+	-	-	-	-	-	-	7.7 (1/13)	-	N/A	-	0 (0/2)	High arched palate (HP:0002705)	-	-	-	-	-	-	-	0 (0/3)	20 (1/5)	12.5 (1/8)	0 [0-64.9]	-	N/A	-	-	-	-	-	-	-	-	-	High arched palate (HP:0002705)
Cleft Palate (HP:0000175)	N/A	-	-	0 (0/1)	0 (0/1)	0 (0/2)	0 [0-Inf]	-	-	-	-	-	-	-	-	-	-	-	-	-	0 (0/13)	-	N/A	-	0 (0/2)	-	-	-	-	-	-	-	-	0 (0/3)	0 (0/5)	0 (0/8)	0 [0-Inf]	-	N/A	-	-	-	-	-	-	-	-	-	-
Microretrognathia (HP:0000308)	N/A	-	-	0 (0/1)	0 (0/1)	0 (0/2)	0 [0-Inf]	-	-	-	-	-	-	-	-	-	-	-	-	-	0 (0/13)	-	N/A	-	0 (0/2)	Microretrognathia (HP:0000308)	-	-	-	-	-	-	-	0 (0/3)	20 (1/5)	12.5 (1/8)	0 [0-64.9]	-	N/A	-	-	-	-	-	-	-	-	-	mild micrognathia (HP:0000347)
Prognathism (HP:0000303)	N/A	-	-	0 (0/1)	0 (0/1)	0 (0/2)	0 [0-Inf]	-	-	-	-	-	-	-	-	-	-	-	-	-	0 (0/13)	-	N/A	-	0 (0/2)	-	-	-	-	-	-	+	-	33.3 (1/3)	0 (0/5)	12.5 (1/8)	Inf [0.04-Inf]	-	N/A	-	-	-	-	-	-	-	-	-	-
Abnormal hair morphology HP:0001595	N/A	-	-	0 (0/1)	0 (0/1)	0 (0/2)	0 [0-Inf]	-	-	-	-	-	-	-	-	-	-	-	-	-	0 (0/13)	-	N/A	-	0 (0/2)	-	-	-	-	-	-	-	-	0 (0/3)	0 (0/5)	0 (0/8)	0 [0-Inf]	-	N/A	-	-	-	-	-	-	-	-	-	-
Abnormality of the genitourinary system (HP:0000119)	-	-	-	0 (0/1)	0 (0/2)	0 (0/3)	0 [0-Inf]	-	-	-	-	-	+	+	+	-	-	intermittent bladder incontinence (HP:0000020)	-	-	30.8 (4/13)	+	N/A	-	50 (1/2)	+	horseshoe kidney (HP:0000085)	-	-	-	-	-	-	0 (0/3)	40 (2/5)	25 (2/8)	0 [0-9.2]	-	N/A	-	-	secondary amenorrhea (HP:0000869)	-	-	-	-	-	-	-
Hypospadias (HP:0000047)	-	-	-	0 (0/0)	0 (0/2)	0 (0/2)	N/A	-	-	-	-	-	-	-	-	-	-	-	-	-	0 (0/8)	N/A	N/A	-	0 (0/1)	penile hypospadias (HP:0003244)	+	-	-	-	-	-	-	0 (0/2)	50 (2/4)	33.3 (2/6)	0 [0-11.8]	-	N/A	-	-	-	-	-	-	-	-	-	-
Vesicoureteral reflux (HP:0000076)	-	-	-	0 (0/1)	0 (0/2)	0 (0/3)	0 [0-Inf]	-	-	-	-	-	-	-	-	-	-	-	-	-	0 (0/13)	N/A	N/A	-	0 (0/1)	-	-	-	-	-	-	-	-	0 (0/3)	0 (0/5)	0 (0/8)	0 [0-Inf]	-	N/A	-	-	-	-	-	-	-	-	-	-
Hydronephrosis (HP:0000126)	-	-	-	0 (0/1)	0 (0/2)	0 (0/3)	0 [0-Inf]	-	-	-	-	-	-	-	-	-	-	-	-	-	0 (0/13)	N/A	N/A	-	0 (0/1)	-	-	-	-	-	-	-	-	0 (0/3)	0 (0/5)	0 (0/8)	0 [0-Inf]	-	N/A	-	-	-	-	-	-	-	-	-	-
Cryptorchidism (HP:0000028)	-	-	-	0 (0/0)	0 (0/2)	0 (0/2)	N/A	-	-	-	-	-	-	-	-	-	-	-	-	-	0 (0/8)	N/A	N/A	-	0 (0/1)	-	-	-	-	-	-	-	-	0 (0/2)	0 (0/4)	0 (0/6)	0 [0-Inf]	-	N/A	-	-	-	-	-	-	-	-	-	-
Enuresis (HP:0000805)	-	-	-	0 (0/1)	0 (0/2)	0 (0/3)	0 [0-Inf]	-	-	-	-	-	+	enuresis nocturna (HP:0010677)	enuresis nocturna (HP:0010677)	-	-	-	-	-	23.1 (3/13)	N/A	N/A	-	0 (0/1)	-	-	-	-	-	-	-	-	0 (0/3)	0 (0/5)	0 (0/8)	0 [0-Inf]	-	N/A	-	-	-	-	-	-	-	-	-	-
Abnormality of the digestive system (HP:0025031)	-	-	-	0 (0/1)	0 (0/2)	0 (0/3)	0 [0-Inf]	-	-	N/A	-	-	Encopresis (HP:0040183)	tendency of vomiting while eating (HP:0002013)	+	-	-	intermittent bowel incontinence (HP:0002607)	-	-	33.3 (4/12)	+	N/A	-	50 (1/2)	+	Hiatal hernia (HP:0002036)	+	+	-	-	-	-	33.3 (1/3)	60 (3/5)	50 (4/8)	0.4 [0.004-12.7]	-	N/A	-	-	-	-	-	-	-	-	+	+
Constipation (HP:0002019)	-	-	-	0 (0/1)	0 (0/2)	0 (0/3)	0 [0-Inf]	-	-	N/A	-	-	-	-	+	-	-	-	-	-	8.3 (1/12)	+	N/A	-	50 (1/2)	-	+	+	+	-	-	-	-	33.3 (1/3)	40 (2/5)	37.5 (3/8)	0.8 [0.009-27.7]	-	N/A	-	-	-	-	-	-	-	-	+	-
GERD (HP:0002020)	-	-	-	0 (0/1)	0 (0/2)	0 (0/3)	0 [0-Inf]	-	-	N/A	-	-	-	-	-	-	-	-	-	-	0 (0/12)	-	N/A	-	0 (0/2)	+	-	+	-	-	-	-	-	33.3 (1/3)	20 (1/5)	25 (2/8)	1.8 [0.02- 195.3]	-	N/A	-	-	-	-	-	-	-	-	-	+
Functional respiratory abnormality (HP:0002795)	-	-	-	0 (0/1)	0 (0/2)	0 (0/3)	0 [0-Inf]	-	-	-	-	-	-	-	-	-	-	-	-	-	0 (0/13)	respiratory problems	N/A	-	50 (1/2)	-	-	-	-	-	-	-	-	0 (0/3)	0 (0/5)	0 (0/8)	0 [0-Inf]	-	N/A	-	-	breathing dysregulation (HP:0005957)	-	-	-	-	-	-	-
Abnormal nipple morphology (HP:0004404)	-	-	-	0 (0/1)	0 (0/2)	0 (0/3)	0 [0-Inf]	-	-	left nipple lower than right (asymmetry) (HP:0004404)	-	-	-	-	-	-	-	-	-	-	7.7 (1/13)	-	N/A	-	0 (0/2)	-	-	-	-	-	-	-	-	0 (0/3)	0 (0/5)	0 (0/8)	0 [0-Inf]	-	N/A	-	-	-	-	-	-	-	-	-	-
Other	abnormal body posture														tendency of swelling of legs (HP:0010741)				vibration sensation loss on distal low extremity (HP:0002166), pathologic fatigability	-																												anemia (HP:0001903), epistaxis (HP:0000421)
Sequencing Technology	WES	WES	WES					WES	WES	WES	WES	WES	WES	WES	WES	WES	WES	WES	WES	WES		WES	WES	WES		WES	WES	WES	WES	WES	WES	WES	WES					WES	WES	WES	WES	WES	WES	WES	WES	WES	WES	WES	WES
Study/Cohort	BGL	BGL	BGL					SSC	GeneMatcher	GeneMatcher	GeneMatcher (100,000 Genomes Project)	GeneMatcher	GeneMatcher	SPARK	GeneMatcher	DDD4K	BGL	BGL	BGL	DDD13K		SSC	MSSNG	BGL		Pilch et al., 2018	Reichart et al., 2020	Reichart et al., 2020	GeneMatcher	BGL	Reichart et al., 2020	Reichart et al., 2020	Epi4K					Jepsen et al., 2019	ASC	DECIPHER	DECIPHER	DECIPHER	DECIPHER	DECIPHER	DECIPHER	Bain et al., 2016	Bain et al., 2016	Bain et al., 2016	Bain et al., 2016
Novel to Current Study	Yes	Yes	Yes					No	Yes	Yes	Yes	Yes	Yes	Yes	Yes	No	Yes	Yes	Yes	No		No	No	Yes		No	No	No	Yes	Yes	No	No	No					No	No	Yes	Yes	Yes	Yes	Yes	Yes	No	No	No	No
Included in de novo enrichment analyses?	Yes	Yes	Yes					Yes	No	No	No	No	No	Yes	No	Yes	Yes	Yes	Yes	Yes		Yes	Yes	Yes		No	No	No	No	Yes	No	No	Yes					No	Yes	No	No	No	No	No	No	Yes	Yes	Yes	Yes
Included in CLUMP analysis?	Yes	No	Yes					No	No	No	No	No	No	No	No	No	No	No	No	No		Yes	Yes	Yes		Yes	Yes	Yes	Yes	Yes	Yes	Yes	Yes					Yes	Yes	Yes	Yes	Yes	Yes	Yes	Yes	Yes	Yes	Yes	Yes
NMD: nonsense mediated decay; FOC: frontal occipital circumference; DD/ID: developmental delay/intellectual disability; ASD: autism spectrum disorder; MRI: magnetic resonance imaging; GI: gastrointestinal; WES: whole exome sequencing; LGD: likely gene-disrupting; N/A: not available
[truncated: 213 more columns]

## Sheet: Table S8 p values NDD HNRNPs
Table S8. Uncorrected p values between phenotypes and by mutation type. Those that survive multiple test correction are in bold.
All variants												LGD variants									Missense variants
Growth delay (HP:0001510)
	HNRNPAB	HNRNPD	HNRNPF	HNRNPH1	HNRNPH2	HNRNPH3	HNRNPK	HNRNPR	SYNCRIP	HNRNPU	HNRNPUL1		HNRNPAB	HNRNPD	HNRNPH1	HNRNPK	HNRNPR	SYNCRIP	HNRNPU	HNRNPUL1		HNRNPAB	HNRNPF	HNRNPH1	HNRNPH2	HNRNPH3	HNRNPK	HNRNPR	SYNCRIP	HNRNPU
HNRNPD	1	-	-	-	-	-	-	-	-	-	-	HNRNPD	1	-	-	-	-	-	-	-
HNRNPF	1	1	-	-	-	-	-	-	-	-	-										HNRNPF	1	-	-	-	-	-	-	-	-
HNRNPH1	0.5455	0.163743	0.44444	-	-	-	-	-	-	-	-	HNRNPH1	1	0.214286	-	-	-	-	-	-	HNRNPH1	1	0.4286	-	-	-	-	-	-	-
HNRNPH2	1	0.175039	0.48667	0.68508	-	-	-	-	-	-	-										HNRNPH2	1	0.4867	1	-	-	-	-	-	-
HNRNPH3	1	1	1	0.54545	1	-	-	-	-	-	-										HNRNPH3	1	1	1	1	-	-	-	-	-
HNRNPK	1	0.727171	1	0.11659	0.25486	1	-	-	-	-	-	HNRNPK	1	0.704116	0.5331	-	-	-	-	-	HNRNPK	0.4909	1	0.2657	0.2491	1	-	-	-	-
HNRNPR	0.1084	0.002759	0.04545	0.27451	0.04952	0.1084	0.002076	-	-	-	-	HNRNPR	0.1429	0.003096	0.33333	0.005797	-	-	-	-	HNRNPR	1	0.4	1	0.5956	0.4857	0.2168	-	-	-
SYNCRIP	0.5299	1	1	0.03617	0.06577	0.5299	0.537122	0.0002345	-	-	-	SYNCRIP	1	1	0.20175	0.720951	0.00208	-	-	-	SYNCRIP	0.3778	1	0.2168	0.1082	0.4909	1	0.06667	-	-
HNRNPU	0.4881	0.71387	1	0.01575	0.01242	0.4881	0.294617	2.265e-05	1	-	-	HNRNPU	1	0.686709	0.08912	0.123542	9.014e-05	0.49	-	-	HNRNPU	1	1	0.5962	0.7152	1	0.6424	0.28205	0.3378	-
HNRNPUL1	1	0.65502	1	0.34694	0.69423	1	1	0.01977	0.6488	0.3834	-	HNRNPUL1	1	1	1	1	0.1429	1	1	-	HNRNPUL1	1	1	0.5921	0.698	1	0.6199	0.54545	0.5692	1
HNRNPUL2	1	0.320102	0.46429	1	1	1	0.378083	0.1181	0.1605	0.1109	0.6224	HNRNPUL2	1	0.320102	1	0.638188	0.1818	0.3185	0.0842	1
Decreased body weight (HP:0004325)
	HNRNPAB	HNRNPD	HNRNPF	HNRNPH1	HNRNPH2	HNRNPH3	HNRNPK	HNRNPR	SYNCRIP	HNRNPU	HNRNPUL1		HNRNPAB	HNRNPD	HNRNPH1	HNRNPK	HNRNPR	SYNCRIP	HNRNPU	HNRNPUL1		HNRNPAB	HNRNPF	HNRNPH1	HNRNPH2	HNRNPH3	HNRNPK	HNRNPR	SYNCRIP	HNRNPU
HNRNPD	1	-	-	-	-	-	-	-	-	-	-	HNRNPD	1	-	-	-	-	-	-	-
HNRNPF	1	1	-	-	-	-	-	-	-	-	-										HNRNPF	1	-	-	-	-	-	-	-	-
HNRNPH1	1	1	1	-	-	-	-	-	-	-	-	HNRNPH1	1	1	-	-	-	-	-	-	HNRNPH1	1	1	-	-	-	-	-	-	-
HNRNPH2	0.53947	0.196059	1	0.623715	-	-	-	-	-	-	-										HNRNPH2	1	1	1	-	-	-	-	-	-
HNRNPH3	1	1	1	1	0.539474	-	-	-	-	-	-										HNRNPH3	1	1	1	1	-	-	-	-	-
HNRNPK	1	1	1	1	0.226189	1	-	-	-	-	-	HNRNPK	1	1	1	-	-	-	-	-	HNRNPK	1	1	0.3846	0.29123	1	-	-	-	-
HNRNPR	0.01399	0.0001145	0.04545	0.002879	0.004424	0.01399	0.00001224 (0.0368928)	-	-	-	-	HNRNPR	0.1429	0.000258	0.0119	0.0003649	-	-	-	-	HNRNPR	0.4	0.4	0.2063	0.06462	0.1429	0.01818	-	-	-
SYNCRIP	1	0.642588	1	1	0.713548	1	0.4527	0.0002345	-	-	-	SYNCRIP	1	0.354862	1	0.679995	0.00208	-	-	-	SYNCRIP	1	1	1	1	1	1	0.06667	-	-
HNRNPU	1	0.448001	1	1	0.341183	1	0.3819	2.265e-05	1	-	-	HNRNPU	1	0.673364	1	1	9.014e-05	0.49	-	-	HNRNPU	1	1	1	0.42537	0.5055	0.1032	0.28205	0.3378	-
HNRNPUL1	0.50909	0.264251	1	0.576471	1	0.50909	0.1404	0.01977	0.6488	0.3834	-	HNRNPUL1	1	1	1	1	0.1429	1	1	-	HNRNPUL1	1	1	1	0.39309	0.4909	0.2	0.54545	0.5692	1
HNRNPUL2	0.46429	0.0709494	0.46429	0.244755	0.621385	0.46429	0.05306	0.1181	0.1605	0.1109	0.6224	HNRNPUL2	1	0.070949	0.4643	0.111936	0.1818	0.3185	0.0842	1
Obesity (HP:0001513)
	HNRNPAB	HNRNPD	HNRNPF	HNRNPH1	HNRNPH2	HNRNPH3	HNRNPK	HNRNPR	SYNCRIP	HNRNPU	HNRNPUL1		HNRNPAB	HNRNPD	HNRNPH1	HNRNPK	HNRNPR	SYNCRIP	HNRNPU	HNRNPUL1		HNRNPAB	HNRNPF	HNRNPH1	HNRNPH2	HNRNPH3	HNRNPK	HNRNPR	SYNCRIP	HNRNPU
HNRNPD	0.35	-	-	-	-	-	-	-	-	-	-	HNRNPD	1	-	-	-	-	-	-	-
HNRNPF	1	0.2571	-	-	-	-	-	-	-	-	-										HNRNPF	1	-	-	-	-	-	-	-	-
HNRNPH1	0.2727	1	0.2	-	-	-	-	-	-	-	-	HNRNPH1	1	1	-	-	-	-	-	-	HNRNPH1	0.2857	0.2857	-	-	-	-	-	-	-
HNRNPH2	0.1154	0.3611	0.08	1	-	-	-	-	-	-	-										HNRNPH2	0.08	0.08	1	-	-	-	-	-	-
HNRNPH3	1	1	0.4	1	1	-	-	-	-	-	-										HNRNPH3	0.4	0.4	1	1	-	-	-	-	-
HNRNPK	0.2712	1	0.1931	1	0.4949	1	-	-	-	-	-	HNRNPK	1	1	1	-	-	-	-	-	HNRNPK	0.2	0.2	1	1	1	-	-	-	-
HNRNPR	0.25	1	0.1818	1	1	1	1	-	-	-	-	HNRNPR	1	1	1	1	-	-	-	-	HNRNPR	0.3333	0.3333	1	1	1	1	-	-	-
SYNCRIP	0.3945	1	0.2892	0.5548	0.234	1	0.6521	0.5447	-	-	-	SYNCRIP	1	1	1	1	1	-	-	-	SYNCRIP	0.3778	0.3778	1	0.2581	1	1	1	-	-
HNRNPU	0.3091	1	0.2199	1	0.1841	1	1	0.5892	0.7199	-	-	HNRNPU	1	1	1	1	1	1	-	-	HNRNPU	0.1667	0.1667	1	1	1	1	1	0.4444	-
HNRNPUL1	0.4545	1	0.3455	1	0.2812	1	1	1	1	1	-	HNRNPUL1	1	1	1	1	1	1	1	-	HNRNPUL1	0.3778	0.3778	1	0.2581	1	1	1	1	0.4444
HNRNPUL2	0.3333	1	0.25	1	1	1	1	1	1	1	1	HNRNPUL2	1	1	1	1	1	1	1	1
Short stature (HP:0004322)
	HNRNPAB	HNRNPD	HNRNPF	HNRNPH1	HNRNPH2	HNRNPH3	HNRNPK	HNRNPR	SYNCRIP	HNRNPU	HNRNPUL1		HNRNPAB	HNRNPD	HNRNPH1	HNRNPK	HNRNPR	SYNCRIP	HNRNPU	HNRNPUL1		HNRNPAB	HNRNPF	HNRNPH1	HNRNPH2	HNRNPH3	HNRNPK	HNRNPR	SYNCRIP	HNRNPU
HNRNPD	1	-	-	-	-	-	-	-	-	-	-	HNRNPD	1	-	-	-	-	-	-	-
HNRNPF	1	1	-	-	-	-	-	-	-	-	-										HNRNPF	1	-	-	-	-	-	-	-	-
HNRNPH1	0.2364	0.1462	0.4667	-	-	-	-	-	-	-	-	HNRNPH1	1	0.13571	-	-	-	-	-	-	HNRNPH1	1	1	-	-	-	-	-	-	-
HNRNPH2	1	1	1	0.18453	-	-	-	-	-	-	-										HNRNPH2	1	1	0.5737	-	-	-	-	-	-
HNRNPH3	1	0.4893	1	1	1	-	-	-	-	-	-										HNRNPH3	1	1	1	1	-	-	-	-	-
HNRNPK	1	0.6448	1	0.0301	0.44193	0.3493	-	-	-	-	-	HNRNPK	1	1	0.1073	-	-	-	-	-	HNRNPK	1	1	0.1282	0.2912	0.2727	-	-	-	-
HNRNPR	0.2045	0.0743	0.4545	1	0.09601	1	0.01154	-	-	-	-	HNRNPR	1	0.09874	1	0.06985	-	-	-	-	HNRNPR	0.4667	0.4667	1	0.2692	1	0.09091	-	-	-
SYNCRIP	1	1	1	0.06617	0.71648	0.4461	0.69941	0.02994	-	-	-	SYNCRIP	1	1	0.1842	0.68673	0.1421	-	-	-	SYNCRIP	1	1	0.1282	0.2912	0.2727	1	0.09091	-	-
HNRNPU	0.5479	0.3258	1	0.43065	0.43308	1	0.03903	0.26125	0.1271	-	-	HNRNPU	1	0.31918	0.263	0.24296	0.3286	0.558	-	-	HNRNPU	1	1	1	0.6728	1	0.21569	0.58042	0.2157	-
HNRNPUL1	0.5091	0.609	1	0.63719	0.6545	1	0.14041	0.63719	0.3397	1	-	HNRNPUL1	1	1	1	1	1	1	1	-	HNRNPUL1	1	1	1	0.3931	1	0.2	1	0.2	1
HNRNPUL2	1	1	1	0.3007	1	1	0.5585	0.28671	1	0.6595	0.6044	HNRNPUL2	1	1	0.2262	1	0.2424	1	0.6567	1
DD (HP:0012758)/ID (HP:0001249)/Specific learning disability (HP:0001328)
	HNRNPAB	HNRNPD	HNRNPF	HNRNPH1	HNRNPH2	HNRNPH3	HNRNPK	HNRNPR	SYNCRIP	HNRNPU	HNRNPUL1		HNRNPAB	HNRNPD	HNRNPH1	HNRNPK	HNRNPR	SYNCRIP	HNRNPU	HNRNPUL1		HNRNPAB	HNRNPF	HNRNPH1	HNRNPH2	HNRNPH3	HNRNPK	HNRNPR	SYNCRIP	HNRNPU
HNRNPD	1	-	-	-	-	-	-	-	-	-	-	HNRNPD	1	-	-	-	-	-	-	-
HNRNPF	0.4	0.47619	-	-	-	-	-	-	-	-	-										HNRNPF	1	-	-	-	-	-	-	-	-
HNRNPH1	1	0.22283	0.1538	-	-	-	-	-	-	-	-	HNRNPH1	1	1	-	-	-	-	-	-	HNRNPH1	1	0.2	-	-	-	-	-	-	-
HNRNPH2	1	0.04006	0.08	1	-	-	-	-	-	-	-										HNRNPH2	1	0.08	1	-	-	-	-	-	-
HNRNPH3	1	1	0.4	1	1	-	-	-	-	-	-										HNRNPH3	1	0.4	1	1	-	-	-	-	-
HNRNPK	1	0.67596	0.3352	0.302501	0.0643666	1	-	-	-	-	-	HNRNPK	1	1	1	-	-	-	-	-	HNRNPK	1	0.3182	1	0.30303	1	-	-	-	-
HNRNPR	1	0.22925	0.1667	1	1	1	0.31021	-	-	-	-	HNRNPR	1	0.51703	1	0.5453	-	-	-	-	HNRNPR	1	0.3333	1	1	1	1	-	-	-
SYNCRIP	1	0.66225	0.3202	0.302581	0.114655	1	1	0.55712	-	-	-	SYNCRIP	1	1	1	1	0.5404	-	-	-	SYNCRIP	1	0.2	1	1	1	1	1	-	-
HNRNPU	1	0.07547	0.1386	1	0.583387	1	0.13407	1	0.22106	-	-	HNRNPU	1	0.02645	1	0.02489	1	0.01831	-	-	HNRNPU	1	0.4762	0.25714	0.040056	1	0.6036	0.5412	0.25714	-
HNRNPUL1	0.2045	0.187	1	0.008127	0.0006257	0.2045	0.02857	0.01084	0.02624	0.0005583	-	HNRNPUL1	1	0.28571	0.25	0.22727	0.1429	0.25	0.04286	-	HNRNPUL1	0.4667	1	0.07692	0.002225	0.2364	0.1176	0.2081	0.07692	0.3458
HNRNPUL2	0.5	1	1	0.110294	0.0369458	0.5	0.3155	0.125	0.2954	0.0701931	0.6084	HNRNPUL2	1	1	0.5	0.58753	0.4545	0.60605	0.0301	0.4286
Developmental regression (HP:0002376)
	HNRNPAB	HNRNPD	HNRNPF	HNRNPH1	HNRNPH2	HNRNPH3	HNRNPK	HNRNPR	SYNCRIP	HNRNPU	HNRNPUL1		HNRNPAB	HNRNPD	HNRNPH1	HNRNPK	HNRNPR	SYNCRIP	HNRNPU	HNRNPUL1		HNRNPAB	HNRNPF	HNRNPH1	HNRNPH2	HNRNPH3	HNRNPK	HNRNPR	SYNCRIP	HNRNPU
HNRNPD	1	-	-	-	-	-	-	-	-	-	-	HNRNPD	1	-	-	-	-	-	-	-
HNRNPF	0.4	0.1333	-	-	-	-	-	-	-	-	-										HNRNPF	1	-	-	-	-	-	-	-	-
HNRNPH1	1	1	0.2	-	-	-	-	-	-	-	-	HNRNPH1	1	1	-	-	-	-	-	-	HNRNPH1	1	0.2857	-	-	-	-	-	-	-
HNRNPH2	0.5292	0.0319	1	0.07565	-	-	-	-	-	-	-										HNRNPH2	1	1	0.2808	-	-	-	-	-	-
HNRNPH3	1	0.1875	1	0.27273	1	-	-	-	-	-	-										HNRNPH3	1	1	0.375	1	-	-	-	-	-
HNRNPK	1	1	0.0625	1	0.0005532	0.09091	-	-	-	-	-	HNRNPK	1	1	1	-	-	-	-	-	HNRNPK	1	0.1818	1	0.06993	0.25	-	-	-	-
HNRNPR	1	1	0.1818	1	0.0699304	0.25	1	-	-	-	-	HNRNPR	1	1	1	1	-	-	-	-	HNRNPR	1	0.3333	1	0.28547	0.4286	1	-	-	-
SYNCRIP	1	0.5377	0.2137	1	0.0334711	0.29792	0.20202	1	-	-	-	SYNCRIP	1	0.492	1	0.1935	1	-	-	-	SYNCRIP	1	0.2	1	0.07565	0.2727	1	1	-	-
HNRNPU	1	0.2024	0.2954	0.58735	0.0665569	0.40612	0.02858	0.5968	0.5016	-	-	HNRNPU	1	0.3365	1	0.0986	1	1	-	-	HNRNPU	1	0.4231	1	0.43747	1	0.4789	1	0.4854	-
HNRNPUL1	1	0.4091	0.3455	1	0.383032	0.45455	0.23077	1	1	1	-	HNRNPUL1	1	1	1	1	1	1	1	-	HNRNPUL1	1	0.3778	1	0.3791	0.4909	0.4706	1	1	1
HNRNPUL2	1	1	0.25	1	0.147716	0.33333	1	1	1	0.5871	1	HNRNPUL2	1	1	1	1	1	1	1	1
Motor delay (HP:0001270)
	HNRNPAB	HNRNPD	HNRNPF	HNRNPH1	HNRNPH2	HNRNPH3	HNRNPK	HNRNPR	SYNCRIP	HNRNPU	HNRNPUL1		HNRNPAB	HNRNPD	HNRNPH1	HNRNPK	HNRNPR	SYNCRIP	HNRNPU	HNRNPUL1		HNRNPAB	HNRNPF	HNRNPH1	HNRNPH2	HNRNPH3	HNRNPK	HNRNPR	SYNCRIP	HNRNPU
HNRNPD	0.55	-	-	-	-	-	-	-	-	-	-	HNRNPD	0.4286	-	-	-	-	-	-	-
HNRNPF	0.4	0.5238	-	-	-	-	-	-	-	-	-										HNRNPF	1	-	-	-	-	-	-	-	-
HNRNPH1	1	0.387	0.4444	-	-	-	-	-	-	-	-	HNRNPH1	1	1	-	-	-	-	-	-	HNRNPH1	1	0.1429	-	-	-	-	-	-	-
HNRNPH2	0.1326	0.2427	1	0.03178	-	-	-	-	-	-	-										HNRNPH2	0.3804	1	0.01717	-	-	-	-	-	-
HNRNPH3	1	1	1	0.54545	0.50435	-	-	-	-	-	-										HNRNPH3	1	1	0.46429	0.5043	-	-	-	-	-
HNRNPK	1	0.7393	0.4882	0.6928	0.03864	1	-	-	-	-	-	HNRNPK	1	0.4813	0.5901	-	-	-	-	-	HNRNPK	1	1	0.26573	0.3841	1	-	-	-	-
HNRNPR	0.5227	1	1	0.34694	0.38411	1	0.4757	-	-	-	-	HNRNPR	0.3333	0.6148	1	0.3217	-	-	-	-	HNRNPR	1	0.4667	0.52381	0.2184	1	1	-	-	-
SYNCRIP	0.5433	1	0.5385	0.23787	0.20711	1	0.417	1	-	-	-	SYNCRIP	0.3889	1	1	0.3248	1	-	-	-	SYNCRIP	1	1	0.26573	0.3446	1	1	1	-	-
HNRNPU	0.5851	0.7686	0.5031	0.45867	0.04202	1	0.8243	0.7245	0.6361	-	-	HNRNPU	1	0.5427	1	0.7995	0.3554	0.284	-	-	HNRNPU	0.2949	1	0.01282	0.6431	0.3956	0.2848	0.1538	0.2621	-
HNRNPUL1	0.2364	0.6478	1	0.15343	1	1	0.2537	1	0.6824	0.2912	-	HNRNPUL1	1	1	1	0.4762	1	1	1	-	HNRNPUL1	1	1	0.10256	0.6452	1	1	0.5475	1	0.5459
HNRNPUL2	1	1	0.4643	1	0.14426	1	1	0.6224	0.6526	1	0.3287	HNRNPUL2	1	1	1	1	0.5455	0.643	1	1
Delayed speech and language development (HP:0000750)
	HNRNPAB	HNRNPD	HNRNPF	HNRNPH1	HNRNPH2	HNRNPH3	HNRNPK	HNRNPR	SYNCRIP	HNRNPU	HNRNPUL1		HNRNPAB	HNRNPD	HNRNPH1	HNRNPK	HNRNPR	SYNCRIP	HNRNPU	HNRNPUL1		HNRNPAB	HNRNPF	HNRNPH1	HNRNPH2	HNRNPH3	HNRNPK	HNRNPR	SYNCRIP	HNRNPU
HNRNPD	0.55	-	-	-	-	-	-	-	-	-	-	HNRNPD	0.4286	-	-	-	-	-	-	-
HNRNPF	1	1	-	-	-	-	-	-	-	-	-										HNRNPF	1	-	-	-	-	-	-	-	-
HNRNPH1	0.1515	0.3359	0.3778	-	-	-	-	-	-	-	-	HNRNPH1	1	1	-	-	-	-	-	-	HNRNPH1	0.2857	0.2857	-	-	-	-	-	-	-
HNRNPH2	1	0.4887	1	0.09243	-	-	-	-	-	-	-										HNRNPH2	1	1	0.04701	-	-	-	-	-	-
HNRNPH3	1	0.55	1	0.15152	1	-	-	-	-	-	-										HNRNPH3	1	1	0.10714	1	-	-	-	-	-
HNRNPK	1	0.7393	1	0.10832	0.7793	1	-	-	-	-	-	HNRNPK	0.4762	1	1	-	-	-	-	-	HNRNPK	1	1	0.08591	1	1	-	-	-	-
HNRNPR	1	1	1	0.29412	0.7043	1	1	-	-	-	-	HNRNPR	1	0.6078	1	0.6447	-	-	-	-	HNRNPR	1	1	0.44444	0.59304	0.4857	0.5594	-	-	-
SYNCRIP	0.5394	1	1	0.38548	0.2439	0.5394	0.413	0.6978	-	-	-	SYNCRIP	0.4444	1	1	1	0.6241	-	-	-	SYNCRIP	0.3778	0.3778	1	0.09243	0.1515	0.1312	1	-	-
HNRNPU	0.5898	0.7682	1	0.13129	0.4742	0.5898	0.8286	1	0.4923	-	-	HNRNPU	0.3621	1	1	0.4368	0.3503	0.7753	-	-	HNRNPU	1	1	0.11859	0.72068	1	1	0.6044	0.177	-
HNRNPUL1	1	0.387	1	0.04977	0.6961	1	0.4543	0.6372	0.1292	0.2963	-	HNRNPUL1	1	0.4286	1	0.4762	1	0.4444	0.3621	-	HNRNPUL1	1	1	0.07537	1	1	1	0.5455	0.1189	0.6499
HNRNPUL2	0.5238	1	1	0.53846	0.6483	0.5238	0.6657	1	1	0.69	0.3147	HNRNPUL2	0.4286	1	1	1	0.5671	1	1	0.4286
Seizures (HP:0001250)
	HNRNPAB	HNRNPD	HNRNPF	HNRNPH1	HNRNPH2	HNRNPH3	HNRNPK	HNRNPR	SYNCRIP	HNRNPU	HNRNPUL1		HNRNPAB	HNRNPD	HNRNPH1	HNRNPK	HNRNPR	SYNCRIP	HNRNPU	HNRNPUL1		HNRNPAB	HNRNPF	HNRNPH1	HNRNPH2	HNRNPH3	HNRNPK	HNRNPR	SYNCRIP	HNRNPU
HNRNPD	1	-	-	-	-	-	-	-	-	-	-	HNRNPD	1	-	-	-	-	-	-	-
HNRNPF	0.4	0.3714	-	-	-	-	-	-	-	-	-										HNRNPF	1	-	-	-	-	-	-	-	-
HNRNPH1	0.490909	0.3254	1	-	-	-	-	-	-	-	-	HNRNPH1	1	0.4893	-	-	-	-	-	-	HNRNPH1	1	1	-	-	-	-	-	-	-
HNRNPH2	0.539615	0.4378	1	1	-	-	-	-	-	-	-										HNRNPH2	1	1	1	-	-	-	-	-	-
HNRNPH3	1	1	0.4	0.49091	0.5396	-	-	-	-	-	-										HNRNPH3	1	0.4	0.4643	0.53962	-	-	-	-	-
HNRNPK	1	0.5723	0.1815	0.05283	0.0308	1	-	-	-	-	-	HNRNPK	1	0.6272	0.34289	-	-	-	-	-	HNRNPK	1	0.1818	0.1099	0.14919	1	-	-	-	-
HNRNPR	0.496503	0.3413	1	1	0.696	0.496503	0.02582	-	-	-	-	HNRNPR	0.4286	0.04603	0.52381	0.01107	-	-	-	-	HNRNPR	1	0.3333	0.4444	0.5453	1	1	-	-	-
SYNCRIP	1	0.6893	0.4587	0.65101	0.7485	1	0.1226	0.42066	-	-	-	SYNCRIP	1	0.6725	1	0.3776	0.131	-	-	-	SYNCRIP	1	1	1	1	1	0.205882	0.51515	-	-
HNRNPU	0.006645	0.000002837 (0.00858816)	0.3235	0.00902	0.000003077 (0.00931392)	0.006645	0.00000000000006247 (1.89e-10)	0.005861	0.00000008095 (0.000244944)	-	-	HNRNPU	0.1449	0.0000008395 (0.00254016)	0.06062	0.00000000009848 (2.97864e-07)	0.2159	0.0000009686 (0.002930256)	-	-	HNRNPU	0.1544	1	0.3473	0.04577	0.06863	0.002021	0.03251	0.08938	-
HNRNPUL1	1	1	0.3778	0.56923	0.6417	1	0.5187	0.313725	0.6518	9.817e-05	-	HNRNPUL1	1	1	1	1	0.4286	1	0.144928	-	HNRNPUL1	1	0.3778	0.5105	0.6417	1	0.470588	1	1	0.02719
HNRNPUL2	0.5	0.5573	1	1	1	0.5	0.1212	1	0.6344	0.01416	0.5385	HNRNPUL2	1	0.5573	1	0.2043	0.5671	0.6322	0.007496	1
Behavioral abnormality (HP:0000708)
	HNRNPAB	HNRNPD	HNRNPF	HNRNPH1	HNRNPH2	HNRNPH3	HNRNPK	HNRNPR	SYNCRIP	HNRNPU	HNRNPUL1		HNRNPAB	HNRNPD	HNRNPH1	HNRNPK	HNRNPR	SYNCRIP	HNRNPU	HNRNPUL1		HNRNPAB	HNRNPF	HNRNPH1	HNRNPH2	HNRNPH3	HNRNPK	HNRNPR	SYNCRIP	HNRNPU
HNRNPD	0.55	-	-	-	-	-	-	-	-	-	-	HNRNPD	0.4286	-	-	-	-	-	-	-
HNRNPF	0.4	0.50893	-	-	-	-	-	-	-	-	-										HNRNPF	0.4	-	-	-	-	-	-	-	-
HNRNPH1	0.4909	0.06687	0.02424	-	-	-	-	-	-	-	-	HNRNPH1	1	0.2	-	-	-	-	-	-	HNRNPH1	1	0.14286	-	-	-	-	-	-	-
HNRNPH2	1	0.17762	0.06716	0.38199	-	-	-	-	-	-	-										HNRNPH2	1	0.07521	0.6328	-	-	-	-	-	-
HNRNPH3	1	0.2	0.1	1	0.53022	-	-	-	-	-	-										HNRNPH3	0.4	0.1	1	0.5292	-	-	-	-	-
HNRNPK	1	0.09199	0.04435	0.40406	0.77649	0.54093	-	-	-	-	-	HNRNPK	1	0.0673	1	-	-	-	-	-	HNRNPK	1	0.20455	0.5804	1	0.49091	-	-	-	-
HNRNPR	0.2364	0.64783	1	0.01522	0.05228	0.04545	0.02107	-	-	-	-	HNRNPR	0.3333	0.6148	0.14286	0.040316	-	-	-	-	HNRNPR	1	1	0.2063	0.285	0.14286	0.5594	-	-	-
SYNCRIP	1	0.73424	0.2381	0.09815	0.39306	0.22619	0.16652	0.2502	-	-	-	SYNCRIP	0.2778	0.4434	0.0307	0.002918	1	-	-	-	SYNCRIP	1	0.23636	0.5649	0.6838	0.23636	1	0.57576	-	-
HNRNPU	0.6049	0.76363	0.24649	0.05742	0.16966	0.11507	0.0768	0.28593	1	-	-	HNRNPU	1	0.5414	0.24262	0.114097	0.3547	0.05354	-	-	HNRNPU	1	0.54118	0.1108	0.0911	0.05147	0.3826	1	0.3864	-
HNRNPUL1	0.4909	0.06687	0.02424	1	0.38199	1	0.40406	0.01522	0.09815	0.05742	-	HNRNPUL1	1	1	0.25	0.285714	1	1	0.4915	-	HNRNPUL1	0.3778	0.02424	1	0.3803	1	0.2941	0.06667	0.2821	0.02374
HNRNPUL2	1	0.34985	0.16667	0.53846	1	0.5	1	0.13566	0.65394	0.42537	0.5385	HNRNPUL2	0.2857	0.6047	0.04762	0.018425	1	1	0.1975	1
ASD (HP:0000729)
	HNRNPAB	HNRNPD	HNRNPF	HNRNPH1	HNRNPH2	HNRNPH3	HNRNPK	HNRNPR	SYNCRIP	HNRNPU	HNRNPUL1		HNRNPAB	HNRNPD	HNRNPH1	HNRNPK	HNRNPR	SYNCRIP	HNRNPU	HNRNPUL1		HNRNPAB	HNRNPF	HNRNPH1	HNRNPH2	HNRNPH3	HNRNPK	HNRNPR	SYNCRIP	HNRNPU
HNRNPD	1	-	-	-	-	-	-	-	-	-	-	HNRNPD	1	-	-	-	-	-	-	-
HNRNPF	0.4	0.2125	-	-	-	-	-	-	-	-	-										HNRNPF	0.4	-	-	-	-	-	-	-	-
HNRNPH1	0.2727	0.04556	0.006061	-	-	-	-	-	-	-	-	HNRNPH1	1	0.25	-	-	-	-	-	-	HNRNPH1	0.2857	0.01786	-	-	-	-	-	-	-
HNRNPH2	0.5453	0.14266	0.019145	0.29644	-	-	-	-	-	-	-										HNRNPH2	0.4154	0.01915	0.55261	-	-	-	-	-	-
HNRNPH3	1	0.25	0.1	1	1	-	-	-	-	-	-										HNRNPH3	0.4	0.1	1	1	-	-	-	-	-
HNRNPK	0.5497	0.14604	0.018687	0.30201	1	1	-	-	-	-	-	HNRNPK	1	0.109	1	-	-	-	-	-	HNRNPK	1	0.18182	0.25824	0.65101	0.5091	-	-	-	-
HNRNPR	1	1	0.204545	0.082353	0.21215	0.49091	0.21479	-	-	-	-	HNRNPR	1	0.5956	1	1	-	-	-	-	HNRNPR	1	1	0.04762	0.05812	0.1429	0.2657	-	-	-
SYNCRIP	0.5731	0.51959	0.268473	0.004517	0.01039	0.09962	0.01126	0.7003	-	-	-	SYNCRIP	0.45	0.7198	0.2143	0.01704	0.3168	-	-	-	SYNCRIP	1	0.23636	0.1049	0.17601	0.2364	0.6372	0.57576	-	-
HNRNPU	1	0.55448	0.060126	0.046348	0.21053	0.54897	0.1581	0.7262	0.1053	-	-	HNRNPU	1	0.5216	0.5455	0.24216	1	0.06223	-	-	HNRNPU	1	0.51471	0.04455	0.03535	0.2059	0.4003	1	1	-
HNRNPUL1	1	0.38019	0.045455	0.470588	1	1	1	0.6199	0.1212	0.4783	-	HNRNPUL1	1	1	0.25	0.2	0.3333	1	0.339	-	HNRNPUL1	0.3778	0.02424	1	1	1	0.5765	0.06667	0.2821	0.0743
HNRNPUL2	0.5238	0.62848	0.5	0.014985	0.04916	0.16667	0.04775	0.6084	1	0.2082	0.1357	HNRNPUL2	0.4286	0.6285	0.1667	0.03241	0.2424	1	0.1766	1
ADHD (HP:0007018)/Short attention span (HP:0000736)
	HNRNPAB	HNRNPD	HNRNPF	HNRNPH1	HNRNPH2	HNRNPH3	HNRNPK	HNRNPR	SYNCRIP	HNRNPU	HNRNPUL1		HNRNPAB	HNRNPD	HNRNPH1	HNRNPK	HNRNPR	SYNCRIP	HNRNPU	HNRNPUL1		HNRNPAB	HNRNPF	HNRNPH1	HNRNPH2	HNRNPH3	HNRNPK	HNRNPR	SYNCRIP	HNRNPU
HNRNPD	1	-	-	-	-	-	-	-	-	-	-	HNRNPD	1	-	-	-	-	-	-	-
HNRNPF	1	1	-	-	-	-	-	-	-	-	-										HNRNPF	1	-	-	-	-	-	-	-	-
HNRNPH1	1	0.4947	1	-	-	-	-	-	-	-	-	HNRNPH1	1	1	-	-	-	-	-	-	HNRNPH1	1	1	-	-	-	-	-	-	-
HNRNPH2	1	0.5941	1	1	-	-	-	-	-	-	-										HNRNPH2	1	1	1	-	-	-	-	-	-
HNRNPH3	1	1	1	1	1	-	-	-	-	-	-										HNRNPH3	1	1	1	1	-	-	-	-	-
HNRNPK	1	0.5698	1	1	1	1	-	-	-	-	-	HNRNPK	1	0.5435	1	-	-	-	-	-	HNRNPK	1	1	1	1	1	-	-	-	-
HNRNPR	0.4909	0.331	0.4909	0.08235	0.03847	0.4909	0.02204	-	-	-	-	HNRNPR	1	0.5378	0.4643	0.09881	-	-	-	-	HNRNPR	0.4667	0.4667	0.1667	0.09179	0.4286	0.2028	-	-	-
SYNCRIP	1	1	1	0.30226	0.41912	1	0.23436	0.200862	-	-	-	SYNCRIP	1	1	1	0.32554	0.54811	-	-	-	SYNCRIP	1	1	0.4872	0.2683	1	0.5765	0.54747	-	-
HNRNPU	1	0.0587	1	1	0.15936	1	0.20664	0.0004638	0.00524	-	-	HNRNPU	1	0.076	1	0.44	0.01534	0.03575	-	-	HNRNPU	1	1	1	1	1	0.4737	0.06593	0.183	-
HNRNPUL1	1	0.4857	1	1	1	1	1	0.0823529	0.29328	1	-	HNRNPUL1	1	1	1	1	1	1	1	-	HNRNPUL1	1	1	1	1	1	1	0.09091	0.4667	1
HNRNPUL2	1	1	1	0.42857	0.51533	1	0.45254	0.58042	1	0.1587	0.4	HNRNPUL2	1	1	1	0.43	0.54545	1	0.1828	1
Abnormal aggressive, impulsive or violent behavior (HP:0006919)
	HNRNPAB	HNRNPD	HNRNPF	HNRNPH1	HNRNPH2	HNRNPH3	HNRNPK	HNRNPR	SYNCRIP	HNRNPU	HNRNPUL1		HNRNPAB	HNRNPD	HNRNPH1	HNRNPK	HNRNPR	SYNCRIP	HNRNPU	HNRNPUL1		HNRNPAB	HNRNPF	HNRNPH1	HNRNPH2	HNRNPH3	HNRNPK	HNRNPR	SYNCRIP	HNRNPU
HNRNPD	0.5165	-	-	-	-	-	-	-	-	-	-	HNRNPD	1	-	-	-	-	-	-	-
HNRNPF	1	1	-	-	-	-	-	-	-	-	-										HNRNPF	1	-	-	-	-	-	-	-	-
HNRNPH1	1	0.11662	1	-	-	-	-	-	-	-	-	HNRNPH1	1	0.51648	-	-	-	-	-	-	HNRNPH1	1	1	-	-	-	-	-	-	-
HNRNPH2	1	0.1999	1	0.5497	-	-	-	-	-	-	-										HNRNPH2	1	1	1	-	-	-	-	-	-
HNRNPH3	1	0.51648	1	1	1	-	-	-	-	-	-										HNRNPH3	1	1	1	1	-	-	-	-	-
HNRNPK	1	0.02227	1	1	0.3158	1	-	-	-	-	-	HNRNPK	1	0.06001	1	-	-	-	-	-	HNRNPK	1	1	1	0.5409	1	-	-	-	-
HNRNPR	1	0.33835	1	1	1	1	0.4324	-	-	-	-	HNRNPR	1	0.2605	1	1	-	-	-	-	HNRNPR	1	1	0.4444	0.4954	1	0.3077	-	-	-
SYNCRIP	1	0.07279	1	1	0.6602	1	0.5966	1	-	-	-	SYNCRIP	1	0.12964	1	1	1	-	-	-	SYNCRIP	1	1	1	1	1	0.4706	1	-	-
HNRNPU	1	0.0264	1	1	0.4162	1	0.6666	0.5435	1	-	-	HNRNPU	1	0.02634	1	1	1	1	-	-	HNRNPU	1	1	1	1	1	1	0.5055	1	-
HNRNPUL1	1	0.33835	1	1	1	1	0.4324	1	1	0.5435	-	HNRNPUL1	1	1	1	1	1	1	1	-	HNRNPUL1	1	1	1	1	1	0.4706	1	1	1
HNRNPUL2	1	0.2451	1	1	1	1	1	1	1	1	1	HNRNPUL2	1	0.2451	1	1	1	1	1	1
Stereotypy (HP:0000733)
	HNRNPAB	HNRNPD	HNRNPF	HNRNPH1	HNRNPH2	HNRNPH3	HNRNPK	HNRNPR	SYNCRIP	HNRNPU	HNRNPUL1		HNRNPAB	HNRNPD	HNRNPH1	HNRNPK	HNRNPR	SYNCRIP	HNRNPU	HNRNPUL1		HNRNPAB	HNRNPF	HNRNPH1	HNRNPH2	HNRNPH3	HNRNPK	HNRNPR	SYNCRIP	HNRNPU
HNRNPD	1	-	-	-	-	-	-	-	-	-	-	HNRNPD	1	-	-	-	-	-	-	-
HNRNPF	1	1	-	-	-	-	-	-	-	-	-										HNRNPF	1	-	-	-	-	-	-	-	-
HNRNPH1	1	1	1	-	-	-	-	-	-	-	-	HNRNPH1	1	1	-	-	-	-	-	-	HNRNPH1	1	1	-	-	-	-	-	-	-
HNRNPH2	1	0.6399	1	0.2912	-	-	-	-	-	-	-										HNRNPH2	1	1	0.5495	-	-	-	-	-	-
HNRNPH3	1	1	1	1	1	-	-	-	-	-	-										HNRNPH3	1	1	1	1	-	-	-	-	-
HNRNPK	1	1	1	1	0.22146	1	-	-	-	-	-	HNRNPK	1	0.3871	1	-	-	-	-	-	HNRNPK	1	1	0.5055	1	1	-	-	-	-
HNRNPR	0.5091	0.2722	1	0.2059	0.6545	0.5091	0.08123	-	-	-	-	HNRNPR	1	0.05252	0.1964	0.004941	-	-	-	-	HNRNPR	1	1	1	0.5613	1	1	-	-	-
SYNCRIP	1	0.3243	1	1	0.01965	1	0.49202	0.01404	-	-	-	SYNCRIP	1	0.41379	1	1	0.006494	-	-	-	SYNCRIP	1	1	1	0.2912	1	0.4706	1	-	-
HNRNPU	1	0.4417	1	0.345	1	1	0.08753	0.43492	0.008928	-	-	HNRNPU	1	0.27003	0.566	0.016127	0.141422	0.01615	-	-	HNRNPU	1	1	1	0.2911	1	0.2105	1	1	-
HNRNPUL1	1	1	1	1	0.28765	1	1	0.20588	1	0.1911	-	HNRNPUL1	1	1	1	1	1	1	1	-	HNRNPUL1	1	1	1	0.2912	1	0.4706	1	1	1
HNRNPUL2	1	1	1	1	0.55261	1	1	0.22857	1	0.3345	1	HNRNPUL2	1	1	1	1	0.060606	1	0.3213	1
Abnormality of movement (HP:0100022)
	HNRNPAB	HNRNPD	HNRNPF	HNRNPH1	HNRNPH2	HNRNPH3	HNRNPK	HNRNPR	SYNCRIP	HNRNPU	HNRNPUL1		HNRNPAB	HNRNPD	HNRNPH1	HNRNPK	HNRNPR	SYNCRIP	HNRNPU	HNRNPUL1		HNRNPAB	HNRNPF	HNRNPH1	HNRNPH2	HNRNPH3	HNRNPK	HNRNPR	SYNCRIP	HNRNPU
HNRNPD	1	-	-	-	-	-	-	-	-	-	-	HNRNPD	0.4286	-	-	-	-	-	-	-
HNRNPF	1	0.52381	-	-	-	-	-	-	-	-	-										HNRNPF	1	-	-	-	-	-	-	-	-
HNRNPH1	0.4909	0.33591	1	-	-	-	-	-	-	-	-	HNRNPH1	0.25	0.50893	-	-	-	-	-	-	HNRNPH1	1	1	-	-	-	-	-	-	-
HNRNPH2	1	1	0.5	0.2028	-	-	-	-	-	-	-										HNRNPH2	0.5	0.5	0.6195	-	-	-	-	-	-
HNRNPH3	1	1	1	0.4909	1	-	-	-	-	-	-										HNRNPH3	1	1	1	1	-	-	-	-	-
HNRNPK	0.4639	0.13979	1	1	0.062889	0.4639	-	-	-	-	-	HNRNPK	0.1364	0.07887	1	-	-	-	-	-	HNRNPK	1	1	1	0.7036	1	-	-	-	-
HNRNPR	1	0.64783	1	1	0.422375	1	0.6526	-	-	-	-	HNRNPR	0.3333	0.61485	1	0.4885	-	-	-	-	HNRNPR	1	1	1	0.6239	1	1	-	-	-
SYNCRIP	1	0.73024	1	0.3939	0.552354	1	0.2159	0.6921	-	-	-	SYNCRIP	0.2222	0.24195	1	0.6396	1	-	-	-	SYNCRIP	0.4444	0.4444	0.2657	0.4331	0.5455	0.3469	0.5455	-	-
HNRNPU	0.3091	0.02171	1	1	0.001224	0.3091	0.5057	0.2878	0.02328	-	-	HNRNPU	0.1207	0.02524	1	1	0.4624	0.4205	-	-	HNRNPU	1	1	1	0.1085	0.4231	0.3034	0.5055	0.04299	-
HNRNPUL1	1	0.64783	1	1	0.422375	1	0.6526	1	0.69207	0.2878	-	HNRNPUL1	1	1	1	1	1	1	1	-	HNRNPUL1	1	1	1	1	1	1	1	0.59207	0.5179
HNRNPUL2	1	1	1	0.5385	1	1	0.5732	1	1	0.1565	1	HNRNPUL2	0.4286	1	0.5	0.2043	1	0.5756	0.1637	1
Dystonia (HP:0001332)
	HNRNPAB	HNRNPD	HNRNPF	HNRNPH1	HNRNPH2	HNRNPH3	HNRNPK	HNRNPR	SYNCRIP	HNRNPU	HNRNPUL1		HNRNPAB	HNRNPD	HNRNPH1	HNRNPK	HNRNPR	SYNCRIP	HNRNPU	HNRNPUL1		HNRNPAB	HNRNPF	HNRNPH1	HNRNPH2	HNRNPH3	HNRNPK	HNRNPR	SYNCRIP	HNRNPU
HNRNPD	1	-	-	-	-	-	-	-	-	-	-	HNRNPD	0.30769	-	-	-	-	-	-	-
HNRNPF	1	1	-	-	-	-	-	-	-	-	-										HNRNPF	1	-	-	-	-	-	-	-	-
HNRNPH1	0.49091	0.618576	1	-	-	-	-	-	-	-	-	HNRNPH1	0.25	1	-	-	-	-	-	-	HNRNPH1	1	1	-	-	-	-	-	-	-
HNRNPH2	0.22154	0.106092	1	0.4559	-	-	-	-	-	-	-										HNRNPH2	1	1	0.3307	-	-	-	-	-	-
HNRNPH3	1	1	1	1	1	-	-	-	-	-	-										HNRNPH3	1	1	1	1	-	-	-	-	-
HNRNPK	0.09091	0.019164	1	0.2105	0.434	1	-	-	-	-	-	HNRNPK	0.04545	0.040323	1	-	-	-	-	-	HNRNPK	1	1	0.3571	1	1	-	-	-	-
HNRNPR	0.25	0.228571	1	0.4706	1	1	1	-	-	-	-	HNRNPR	0.16667	0.514706	1	1	-	-	-	-	HNRNPR	1	1	1	1	1	1	-	-	-
SYNCRIP	0.10714	0.028314	1	0.2424	0.4792	1	1	1	-	-	-	SYNCRIP	0.05556	0.060208	1	1	1	-	-	-	SYNCRIP	1	1	0.3846	1	1	1	1	-	-
HNRNPU	0.04286	0.002782	1	0.1067	0.2556	1	1	1	1	-	-	HNRNPU	0.01724	0.004199	1	1	1	1	-	-	HNRNPU	1	1	0.3333	1	1	1	1	1	-
HNRNPUL1	0.27273	0.242105	1	1	1	1	1	1	1	1	-	HNRNPUL1	1	1	1	1	1	1	1	-	HNRNPUL1	1	1	0.4167	1	1	1	1	1	1
HNRNPUL2	0.33333	0.514706	1	1	1	1	1	1	1	1	-	HNRNPUL2	0.14286	0.514706	1	1	1	1	1	1
Gait disturbance (HP:0001288)
	HNRNPAB	HNRNPD	HNRNPF	HNRNPH1	HNRNPH2	HNRNPH3	HNRNPK	HNRNPR	SYNCRIP	HNRNPU	HNRNPUL1		HNRNPAB	HNRNPD	HNRNPH1	HNRNPK	HNRNPR	SYNCRIP	HNRNPU	HNRNPUL1		HNRNPAB	HNRNPF	HNRNPH1	HNRNPH2	HNRNPH3	HNRNPK	HNRNPR	SYNCRIP	HNRNPU
HNRNPD	1	-	-	-	-	-	-	-	-	-	-	HNRNPD	1	-	-	-	-	-	-	-
HNRNPF	1	1	-	-	-	-	-	-	-	-	-										HNRNPF	1	-	-	-	-	-	-	-	-
HNRNPH1	1	1	1	-	-	-	-	-	-	-	-	HNRNPH1	1	1	-	-	-	-	-	-	HNRNPH1	1	1	-	-	-	-	-	-	-
HNRNPH2	1	0.5361	1	1	-	-	-	-	-	-	-										HNRNPH2	1	1	1	-	-	-	-	-	-
HNRNPH3	1	1	1	1	1	-	-	-	-	-	-										HNRNPH3	1	1	1	1	-	-	-	-	-
HNRNPK	1	1	1	1	0.1836	1	-	-	-	-	-	HNRNPK	1	1	1	-	-	-	-	-	HNRNPK	1	1	1	1	1	-	-	-	-
HNRNPR	1	1	1	1	1	1	1	-	-	-	-	HNRNPR	1	1	1	1	-	-	-	-	HNRNPR	1	1	1	1	1	1	-	-	-
SYNCRIP	1	0.1521	1	0.3023	0.4191	1	0.01527	0.2933	-	-	-	SYNCRIP	1	0.2463	1	0.08061	1	-	-	-	SYNCRIP	1	1	0.4872	0.2683	1	0.2059	0.5152	-	-
HNRNPU	1	1	1	1	1	1	0.31985	1	0.1279	-	-	HNRNPU	1	0.5782	1	0.31601	1	0.3743	-	-	HNRNPU	1	1	1	1	1	1	1	0.183	-
HNRNPUL1	1	0.4	1	1	1	1	0.21053	0.4706	1	0.5044	-	HNRNPUL1	1	1	1	1	1	1	1	-	HNRNPUL1	1	1	1	1	1	0.4375	1	1	0.4118
HNRNPUL2	1	1	1	1	1	1	1	1	0.5533	1	1	HNRNPUL2	1	1	1	1	1	0.5392	1	1
Poor gross motor coordination (HP:0007015)
	HNRNPAB	HNRNPD	HNRNPF	HNRNPH1	HNRNPH2	HNRNPH3	HNRNPK	HNRNPR	SYNCRIP	HNRNPU	HNRNPUL1		HNRNPAB	HNRNPD	HNRNPH1	HNRNPK	HNRNPR	SYNCRIP	HNRNPU	HNRNPUL1		HNRNPAB	HNRNPF	HNRNPH1	HNRNPH2	HNRNPH3	HNRNPK	HNRNPR	SYNCRIP	HNRNPU
HNRNPD	1	-	-	-	-	-	-	-	-	-	-	HNRNPD	1	-	-	-	-	-	-	-
HNRNPF	1	1	-	-	-	-	-	-	-	-	-										HNRNPF	1	-	-	-	-	-	-	-	-
HNRNPH1	1	1	1	-	-	-	-	-	-	-	-	HNRNPH1	1	1	-	-	-	-	-	-	HNRNPH1	1	1	-	-	-	-	-	-	-
HNRNPH2	1	1	1	1	-	-	-	-	-	-	-										HNRNPH2	1	1	1	-	-	-	-	-	-
HNRNPH3	1	1	1	1	1	-	-	-	-	-	-										HNRNPH3	1	1	1	1	-	-	-	-	-
HNRNPK	1	1	1	1	0.49927	1	-	-	-	-	-	HNRNPK	1	1	1	-	-	-	-	-	HNRNPK	1	1	1	0.2812	1	-	-	-	-
HNRNPR	1	1	1	1	1	1	1	-	-	-	-	HNRNPR	1	1	1	1	-	-	-	-	HNRNPR	1	1	1	1	1	1	-	-	-
SYNCRIP	1	1	1	1	1	1	0.49495	1	-	-	-	SYNCRIP	1	1	1	1	1	-	-	-	SYNCRIP	1	1	1	1	1	1	1	-	-
HNRNPU	1	1	1	1	1	1	0.09343	1	1	-	-	HNRNPU	1	1	1	0.2692	1	1	-	-	HNRNPU	1	1	1	1	1	0.4737	1	1	-
HNRNPUL1	1	1	1	1	1	1	1	1	1	1	-	HNRNPUL1	1	1	1	1	1	1	1	-	HNRNPUL1	1	1	1	1	1	1	1	1	1
HNRNPUL2	0.5	0.09804	1	0.1648	0.03695	1	0.12121	0.1429	0.03226	0.005708	0.1648	HNRNPUL2	1	0.09804	0.5	0.1145	0.4545	0.05929	0.00768	1
Brain imaging abnormality (HP:0410263)
	HNRNPAB	HNRNPD	HNRNPF	HNRNPH1	HNRNPH2	HNRNPH3	HNRNPK	HNRNPR	SYNCRIP	HNRNPU	HNRNPUL1		HNRNPAB	HNRNPD	HNRNPH1	HNRNPK	HNRNPR	SYNCRIP	HNRNPU	HNRNPUL1		HNRNPAB	HNRNPF	HNRNPH1	HNRNPH2	HNRNPH3	HNRNPK	HNRNPR	SYNCRIP	HNRNPU
HNRNPD	1	-	-	-	-	-	-	-	-	-	-	HNRNPD	1	-	-	-	-	-	-	-
HNRNPF	0.4	0.50549	-	-	-	-	-	-	-	-	-										HNRNPF	1	-	-	-	-	-	-	-	-
HNRNPH1	0.1818	0.16747	1	-	-	-	-	-	-	-	-	HNRNPH1	1	0.24176	-	-	-	-	-	-	HNRNPH1	0.4286	1	-	-	-	-	-	-	-
HNRNPH2	1	1	0.49	0.09472	-	-	-	-	-	-	-										HNRNPH2	1	0.49	0.2901	-	-	-	-	-	-
HNRNPH3	1	1	1	0.54545	1	-	-	-	-	-	-										HNRNPH3	1	1	1	1	-	-	-	-	-
HNRNPK	0.2241	0.16115	1	1	0.08009	0.5977	-	-	-	-	-	HNRNPK	0.35	0.02901	1	-	-	-	-	-	HNRNPK	1	0.4167	0.2222	1	1	-	-	-	-
HNRNPR	0.1818	0.08723	1	1	0.04927	0.5227	0.70027	-	-	-	-	HNRNPR	0.3333	0.10068	1	1	-	-	-	-	HNRNPR	0.4667	1	1	0.5583	1	0.4909	-	-	-
SYNCRIP	0.527	0.70493	1	0.24195	0.53021	1	0.2586	0.23295	-	-	-	SYNCRIP	1	0.69565	0.5282	0.08241	0.12732	-	-	-	SYNCRIP	0.5	1	1	0.6402	1	0.5594	1	-	-
HNRNPU	0.5457	0.74096	1	0.13657	0.60631	1	0.09855	0.07416	1	-	-	HNRNPU	1	0.73959	0.2709	0.01383	0.05572	1	-	-	HNRNPU	0.5152	1	0.6084	0.4438	1	0.3382	1	1	-
HNRNPUL1	0.4909	0.64241	1	0.61927	0.65951	1	0.68802	0.34694	1	1	-	HNRNPUL1	1	1	1	0.35	0.33333	1	1	-	HNRNPUL1	1	1	0.5921	0.6595	1	0.5692	1	1	1
HNRNPUL2	1	1	0.4643	0.13753	1	1	0.17794	0.11888	0.6296	0.6563	0.5804	HNRNPUL2	1	1	0.2262	0.05609	0.08009	0.6227	0.6553	1
Abnormal corpus callosum morphology (HP:0001273)
	HNRNPAB	HNRNPD	HNRNPF	HNRNPH1	HNRNPH2	HNRNPH3	HNRNPK	HNRNPR	SYNCRIP	HNRNPU	HNRNPUL1		HNRNPAB	HNRNPD	HNRNPH1	HNRNPK	HNRNPR	SYNCRIP	HNRNPU	HNRNPUL1		HNRNPAB	HNRNPF	HNRNPH1	HNRNPH2	HNRNPH3	HNRNPK	HNRNPR	SYNCRIP	HNRNPU
HNRNPD	1	-	-	-	-	-	-	-	-	-	-	HNRNPD	1	-	-	-	-	-	-	-
HNRNPF	1	1	-	-	-	-	-	-	-	-	-										HNRNPF	1	-	-	-	-	-	-	-	-
HNRNPH1	1	0.16374	1	-	-	-	-	-	-	-	-	HNRNPH1	1	1	-	-	-	-	-	-	HNRNPH1	1	1	-	-	-	-	-	-	-
HNRNPH2	1	1	1	0.1557	-	-	-	-	-	-	-										HNRNPH2	1	1	0.07326	-	-	-	-	-	-
HNRNPH3	1	0.21429	1	1	0.221538	-	-	-	-	-	-										HNRNPH3	1	1	1	0.22154	-	-	-	-	-
HNRNPK	1	0.29038	1	0.6162	0.349882	0.4594	-	-	-	-	-	HNRNPK	1	0.267871	1	-	-	-	-	-	HNRNPK	1	1	0.18182	1	0.3333	-	-	-	-
HNRNPR	0.1923	0.00387	0.4545	0.188	0.001159	0.5594	0.01605	-	-	-	-	HNRNPR	0.4286	0.006303	0.1667	0.05929	-	-	-	-	HNRNPR	0.4667	0.4667	1	0.04855	1	0.1333	-	-	-
SYNCRIP	1	1	1	0.1762	1	0.2391	0.35656	0.0017227	-	-	-	SYNCRIP	1	1	1	0.35473	0.011352	-	-	-	SYNCRIP	1	1	0.18182	1	0.3333	1	0.1333	-	-
HNRNPU	1	1	1	0.146	1	0.2269	0.23308	0.0002353	1	-	-	HNRNPU	1	1	1	0.19965	0.002345	1	-	-	HNRNPU	1	1	0.24176	0.52083	0.4231	1	0.1758	1	-
HNRNPUL1	1	0.42105	1	1	0.455914	0.4909	1	0.0656109	0.4828	0.4848	-	HNRNPUL1	1	1	1	1	0.428571	1	1	-	HNRNPUL1	1	1	0.52273	0.41839	1	1	0.4909	1	1
HNRNPUL2	1	1	1	0.4725	1	0.3333	0.56142	0.0338412	1	1	1	HNRNPUL2	1	1	1	0.5404	0.060606	1	1	1
Cerebellar vermis hypoplasia (HP:0001320)
	HNRNPAB	HNRNPD	HNRNPF	HNRNPH1	HNRNPH2	HNRNPH3	HNRNPK	HNRNPR	SYNCRIP	HNRNPU	HNRNPUL1		HNRNPAB	HNRNPD	HNRNPH1	HNRNPK	HNRNPR	SYNCRIP	HNRNPU	HNRNPUL1		HNRNPAB	HNRNPF	HNRNPH1	HNRNPH2	HNRNPH3	HNRNPK	HNRNPR	SYNCRIP	HNRNPU
HNRNPD	1	-	-	-	-	-	-	-	-	-	-	HNRNPD	1	-	-	-	-	-	-	-
HNRNPF	1	1	-	-	-	-	-	-	-	-	-										HNRNPF	1	-	-	-	-	-	-	-	-
HNRNPH1	1	0.16374	1	-	-	-	-	-	-	-	-	HNRNPH1	1	0.2143	-	-	-	-	-	-	HNRNPH1	1	1	-	-	-	-	-	-	-
HNRNPH2	1	0.53493	1	0.58308	-	-	-	-	-	-	-										HNRNPH2	1	1	1	-	-	-	-	-	-
HNRNPH3	1	1	1	1	1	-	-	-	-	-	-										HNRNPH3	1	1	1	1	-	-	-	-	-
HNRNPK	1	1	1	0.05303	0.1024	1	-	-	-	-	-	HNRNPK	1	1	0.1364	-	-	-	-	-	HNRNPK	1	1	0.4545	1	1	-	-	-	-
HNRNPR	0.528	0.09023	1	1	0.3364	0.528	0.01833	-	-	-	-	HNRNPR	1	0.1103	1	0.05	-	-	-	-	HNRNPR	1	1	1	0.4954	1	0.4	-	-	-
SYNCRIP	1	1	1	0.17625	0.6086	1	0.45652	0.08676	-	-	-	SYNCRIP	1	1	0.1667	1	0.07143	-	-	-	SYNCRIP	1	1	0.3846	0.5497	1	1	0.3333	-	-
HNRNPU	1	1	1	0.14596	0.3997	1	0.32208	0.05538	1	-	-	HNRNPU	1	1	0.2572	0.5685	0.11531	0.5666	-	-	HNRNPU	1	1	1	1	1	1	0.5055	1	-
HNRNPUL1	1	0.42105	1	1	1	1	0.24242	0.58824	0.4828	0.4848	-	HNRNPUL1	1	1	1	1	1	1	1	-	HNRNPUL1	1	1	1	1	1	1	1	0.4667	1
HNRNPUL2	1	1	1	0.47253	1	1	1	0.25	1	1	1	HNRNPUL2	1	1	0.3333	1	0.45455	1	1	1
Frontal cortical atrophy (HP:0006913)
	HNRNPAB	HNRNPD	HNRNPF	HNRNPH1	HNRNPH2	HNRNPH3	HNRNPK	HNRNPR	SYNCRIP	HNRNPU	HNRNPUL1		HNRNPAB	HNRNPD	HNRNPH1	HNRNPK	HNRNPR	SYNCRIP	HNRNPU	HNRNPUL1		HNRNPAB	HNRNPF	HNRNPH1	HNRNPH2	HNRNPH3	HNRNPK	HNRNPR	SYNCRIP	HNRNPU
HNRNPD	1	-	-	-	-	-	-	-	-	-	-	HNRNPD	1	-	-	-	-	-	-	-
HNRNPF	1	1	-	-	-	-	-	-	-	-	-										HNRNPF	1	-	-	-	-	-	-	-	-
HNRNPH1	1	1	1	-	-	-	-	-	-	-	-	HNRNPH1	1	1	-	-	-	-	-	-	HNRNPH1	1	1	-	-	-	-	-	-	-
HNRNPH2	1	1	1	1	-	-	-	-	-	-	-										HNRNPH2	1	1	1	-	-	-	-	-	-
HNRNPH3	1	1	1	1	1	-	-	-	-	-	-										HNRNPH3	1	1	1	1	-	-	-	-	-
HNRNPK	1	1	1	1	1	1	-	-	-	-	-	HNRNPK	1	1	1	-	-	-	-	-	HNRNPK	1	1	1	1	1	-	-	-	-
HNRNPR	1	0.2143	1	0.4771	0.08523	1	0.07563	-	-	-	-	HNRNPR	1	0.1103	0.5	0.05	-	-	-	-	HNRNPR	1	1	1	1	1	1	-	-	-
SYNCRIP	1	1	1	1	1	1	1	0.09677	-	-	-	SYNCRIP	1	1	1	1	0.07143	-	-	-	SYNCRIP	1	1	1	1	1	1	1	-	-
HNRNPU	1	1	1	1	1	1	1	0.0925	1	-	-	HNRNPU	1	1	1	1	0.02683	1	-	-	HNRNPU	1	1	1	0.303	1	1	1	1	-
HNRNPUL1	1	1	1	1	1	1	1	0.47712	1	1	-	HNRNPUL1	1	1	1	1	1	1	1	-	HNRNPUL1	1	1	1	1	1	1	1	1	1
HNRNPUL2	1	1	1	1	1	1	1	0.5	1	1	1	HNRNPUL2	1	1	1	1	0.45455	1	1	1
Abnormality of the musculature (HP:0003011)
	HNRNPAB	HNRNPD	HNRNPF	HNRNPH1	HNRNPH2	HNRNPH3	HNRNPK	HNRNPR	SYNCRIP	HNRNPU	HNRNPUL1		HNRNPAB	HNRNPD	HNRNPH1	HNRNPK	HNRNPR	SYNCRIP	HNRNPU	HNRNPUL1		HNRNPAB	HNRNPF	HNRNPH1	HNRNPH2	HNRNPH3	HNRNPK	HNRNPR	SYNCRIP	HNRNPU
HNRNPD	0.2418	-	-	-	-	-	-	-	-	-	-	HNRNPD	0.3077	-	-	-	-	-	-	-
HNRNPF	0.4	1	-	-	-	-	-	-	-	-	-										HNRNPF	1	-	-	-	-	-	-	-	-
HNRNPH1	1	0.06478	0.13333	-	-	-	-	-	-	-	-	HNRNPH1	1	0.24176	-	-	-	-	-	-	HNRNPH1	1	0.1429	-	-	-	-	-	-	-
HNRNPH2	1	0.1516	0.22	0.43251	-	-	-	-	-	-	-										HNRNPH2	1	0.22	0.6195	-	-	-	-	-	-
HNRNPH3	1	1	1	0.49091	0.58	-	-	-	-	-	-										HNRNPH3	1	1	0.4643	0.58	-	-	-	-	-
HNRNPK	1	0.08549	0.1957	0.68275	1	0.5681	-	-	-	-	-	HNRNPK	1	0.01427	1	-	-	-	-	-	HNRNPK	1	1	0.1026	0.22	1	-	-	-	-
HNRNPR	1	0.02997	0.09091	1	0.2593	0.2028	0.2786	-	-	-	-	HNRNPR	1	0.04299	1	1	-	-	-	-	HNRNPR	1	0.4	1	0.6239	0.4857	0.2222	-	-	-
SYNCRIP	0.5558	0.47646	0.52	0.11339	0.3762	1	0.264	0.05703	-	-	-	SYNCRIP	0.4706	0.43432	0.582	0.10715	0.16188	-	-	-	SYNCRIP	1	1	0.2424	0.3898	1	1	0.2424	-	-
HNRNPU	0.5618	0.51849	0.52063	0.06968	0.2222	1	0.117	0.03625	1	-	-	HNRNPU	0.4035	0.51299	0.5607	0.02009	0.07718	0.7787	-	-	HNRNPU	1	0.5152	0.2821	0.4646	1	0.638	0.5594	1	-
HNRNPUL1	0.5227	1	1	0.15343	0.4331	1	0.2603	0.06978	1	1	-	HNRNPUL1	1	1	1	0.31818	0.28571	1	1	-	HNRNPUL1	1	1	0.2657	0.4331	1	1	0.5455	1	1
HNRNPUL2	0.4857	1	1	0.22222	0.3259	1	0.3083	0.09491	1	1	1	HNRNPUL2	0.4	1	0.4857	0.11621	0.19048	0.6186	1	1
Generalized hypotonia (HP:0001290)
	HNRNPAB	HNRNPD	HNRNPF	HNRNPH1	HNRNPH2	HNRNPH3	HNRNPK	HNRNPR	SYNCRIP	HNRNPU	HNRNPUL1		HNRNPAB	HNRNPD	HNRNPH1	HNRNPK	HNRNPR	SYNCRIP	HNRNPU	HNRNPUL1		HNRNPAB	HNRNPF	HNRNPH1	HNRNPH2	HNRNPH3	HNRNPK	HNRNPR	SYNCRIP	HNRNPU
HNRNPD	0.2418	-	-	-	-	-	-	-	-	-	-	HNRNPD	0.3077	-	-	-	-	-	-	-
HNRNPF	0.4	1	-	-	-	-	-	-	-	-	-										HNRNPF	1	-	-	-	-	-	-	-	-
HNRNPH1	1	0.06478	0.13333	-	-	-	-	-	-	-	-	HNRNPH1	1	0.24176	-	-	-	-	-	-	HNRNPH1	1	0.1429	-	-	-	-	-	-	-
HNRNPH2	1	0.1516	0.22	0.43251	-	-	-	-	-	-	-										HNRNPH2	1	0.22	0.61945	-	-	-	-	-	-
HNRNPH3	1	1	1	0.49091	0.58	-	-	-	-	-	-										HNRNPH3	1	1	0.46429	0.58	-	-	-	-	-
HNRNPK	1	0.09773	0.22581	0.43103	1	0.5887	-	-	-	-	-	HNRNPK	1	0.03236	1	-	-	-	-	-	HNRNPK	1	1	0.10256	0.21997	1	-	-	-	-
HNRNPR	1	0.02997	0.09091	1	0.25931	0.2028	0.26253	-	-	-	-	HNRNPR	1	0.04299	1	0.63336	-	-	-	-	HNRNPR	1	0.4	1	0.62393	0.4857	0.2222	-	-	-
SYNCRIP	0.5558	0.47646	0.52	0.11339	0.37622	1	0.27813	0.057026	-	-	-	SYNCRIP	0.4706	0.43432	0.582	0.19642	0.16188	-	-	-	SYNCRIP	1	1	0.24242	0.38985	1	1	0.24242	-	-
HNRNPU	0.5563	0.52087	0.52809	0.06176	0.14555	1	0.17666	0.016978	1	-	-	HNRNPU	0.386	0.51771	0.5543	0.03844	0.07395	0.7729	-	-	HNRNPU	1	0.5152	0.28205	0.46464	1	0.638	0.55944	1	-
HNRNPUL1	0.1273	0.60301	1	0.01522	0.04429	0.4545	0.02631	0.005477	0.21	0.1503	-	HNRNPUL1	1	1	1	0.36364	0.28571	1	1	-	HNRNPUL1	0.3778	1	0.03186	0.04537	0.4909	1	0.06667	0.5692	0.3137
HNRNPUL2	0.4857	1	1	0.22222	0.32593	1	0.33529	0.094905	1	1	1	HNRNPUL2	0.4	1	0.4857	0.2668	0.19048	0.6186	1	1
Hypertonia (HP:0001276)
	HNRNPAB	HNRNPD	HNRNPF	HNRNPH1	HNRNPH2	HNRNPH3	HNRNPK	HNRNPR	SYNCRIP	HNRNPU	HNRNPUL1		HNRNPAB	HNRNPD	HNRNPH1	HNRNPK	HNRNPR	SYNCRIP	HNRNPU	HNRNPUL1		HNRNPAB	HNRNPF	HNRNPH1	HNRNPH2	HNRNPH3	HNRNPK	HNRNPR	SYNCRIP	HNRNPU
HNRNPD	1	-	-	-	-	-	-	-	-	-	-	HNRNPD	1	-	-	-	-	-	-	-
HNRNPF	1	1	-	-	-	-	-	-	-	-	-										HNRNPF	1	-	-	-	-	-	-	-	-
HNRNPH1	1	0.49474	1	-	-	-	-	-	-	-	-	HNRNPH1	1	1	-	-	-	-	-	-	HNRNPH1	1	1	-	-	-	-	-	-	-
HNRNPH2	1	1	1	0.5497	-	-	-	-	-	-	-										HNRNPH2	1	1	1	-	-	-	-	-	-
HNRNPH3	1	1	1	1	1	-	-	-	-	-	-										HNRNPH3	1	1	1	1	-	-	-	-	-
HNRNPK	1	0.08049	1	1	0.08014	1	-	-	-	-	-	HNRNPK	1	0.125	1	-	-	-	-	-	HNRNPK	1	1	1	0.54972	1	-	-	-	-
HNRNPR	1	1	1	1	1	1	0.25641	-	-	-	-	HNRNPR	1	0.5294	1	1	-	-	-	-	HNRNPR	0.4	0.4	0.04762	0.02479	0.1429	0.01818	-	-	-
SYNCRIP	1	0.59412	1	1	1	1	0.1908	1	-	-	-	SYNCRIP	1	0.5604	1	0.4324	1	-	-	-	SYNCRIP	1	1	1	1	1	0.46667	0.08788	-	-
HNRNPU	1	0.10977	1	1	0.10641	1	1	0.3491	0.2738	-	-	HNRNPU	1	0.1405	1	1	1	0.5352	-	-	HNRNPU	1	1	1	0.53629	1	1	0.01099	0.4118	-
HNRNPUL1	1	1	1	0.4706	0.60425	1	0.05121	0.582	0.5568	0.0682	-	HNRNPUL1	1	1	1	1	1	1	1	-	HNRNPUL1	1	1	0.48718	0.58308	1	0.46667	0.22222	1	0.183
HNRNPUL2	1	1	1	1	1	1	1	1	1	1	1	HNRNPUL2	1	1	1	1	1	1	1	1
Abnormality of skeletal morphology (HP:0011842)
	HNRNPAB	HNRNPD	HNRNPF	HNRNPH1	HNRNPH2	HNRNPH3	HNRNPK	HNRNPR	SYNCRIP	HNRNPU	HNRNPUL1		HNRNPAB	HNRNPD	HNRNPH1	HNRNPK	HNRNPR	SYNCRIP	HNRNPU	HNRNPUL1		HNRNPAB	HNRNPF	HNRNPH1	HNRNPH2	HNRNPH3	HNRNPK	HNRNPR	SYNCRIP	HNRNPU
HNRNPD	1	-	-	-	-	-	-	-	-	-	-	HNRNPD	1	-	-	-	-	-	-	-
HNRNPF	1	1	-	-	-	-	-	-	-	-	-										HNRNPF	1	-	-	-	-	-	-	-	-
HNRNPH1	1	0.133333	1	-	-	-	-	-	-	-	-	HNRNPH1	1	1	-	-	-	-	-	-	HNRNPH1	1	1	-	-	-	-	-	-	-
HNRNPH2	0.52923	0.0136139	0.52	0.6757	-	-	-	-	-	-	-										HNRNPH2	0.52	0.52	1	-	-	-	-	-	-
HNRNPH3	1	1	1	1	0.5292	-	-	-	-	-	-										HNRNPH3	1	1	0.4643	0.5292	-	-	-	-	-
HNRNPK	0.06672	0.000102	0.1573	0.1066	0.1011	0.06672	-	-	-	-	-	HNRNPK	0.2727	0.000009836 (0.02975616)	0.02767	-	-	-	-	-	HNRNPK	1	1	1	1	0.5091	-	-	-	-
HNRNPR	0.06993	0.0004895	0.1515	0.1534	0.1411	0.06993	1	-	-	-	-	HNRNPR	0.2857	0.000516	0.04762	1	-	-	-	-	HNRNPR	0.4667	0.4667	1	1	0.4286	1	-	-	-
SYNCRIP	1	0.144025	1	1	0.2067	1	0.0023432	0.014583	-	-	-	SYNCRIP	1	0.1129	1	0.002753	0.018307	-	-	-	SYNCRIP	1	1	0.5105	0.2216	1	0.5765	0.2364	-	-
HNRNPU	1	0.109878	1	0.6765	0.1007	1	0.0001352	0.003239	1	-	-	HNRNPU	1	0.1085	1	0.000007422 (0.02243808)	0.003399	0.7389	-	-	HNRNPU	1	1	1	0.7049	1	1	0.5604	0.6027	-
HNRNPUL1	1	0.155844	1	1	0.4414	1	0.0547735	0.069779	1	1	-	HNRNPUL1	1	1	1	0.2727	0.285714	1	1	-	HNRNPUL1	1	1	1	0.6757	1	1	0.5475	1	1
HNRNPUL2	1	1	1	0.4725	0.1375	1	0.0063539	0.011364	0.5533	0.5883	0.4857	HNRNPUL2	1	1	1	0.001561	0.015152	0.5392	0.5797	1
Abnormality of the curvature of the vertebral column (HP:0010674)
	HNRNPAB	HNRNPD	HNRNPF	HNRNPH1	HNRNPH2	HNRNPH3	HNRNPK	HNRNPR	SYNCRIP	HNRNPU	HNRNPUL1		HNRNPAB	HNRNPD	HNRNPH1	HNRNPK	HNRNPR	SYNCRIP	HNRNPU	HNRNPUL1		HNRNPAB	HNRNPF	HNRNPH1	HNRNPH2	HNRNPH3	HNRNPK	HNRNPR	SYNCRIP	HNRNPU
HNRNPD	1	-	-	-	-	-	-	-	-	-	-	HNRNPD	1	-	-	-	-	-	-	-
HNRNPF	1	1	-	-	-	-	-	-	-	-	-										HNRNPF	1	-	-	-	-	-	-	-	-
HNRNPH1	1	0.13333	1	-	-	-	-	-	-	-	-	HNRNPH1	1	1	-	-	-	-	-	-	HNRNPH1	1	1	-	-	-	-	-	-	-
HNRNPH2	1	0.27353	1	0.6452	-	-	-	-	-	-	-										HNRNPH2	1	1	0.3031	-	-	-	-	-	-
HNRNPH3	1	1	1	1	1	-	-	-	-	-	-										HNRNPH3	1	1	0.4643	1	-	-	-	-	-
HNRNPK	0.5292	0.01361	0.52	0.67572	0.18939	0.5292	-	-	-	-	-	HNRNPK	1	0.002484	0.2157	-	-	-	-	-	HNRNPK	1	1	0.5105	1	1	-	-	-	-
HNRNPR	0.5091	0.05455	1	1	0.38411	0.5091	1	-	-	-	-	HNRNPR	1	0.065359	0.4643	1	-	-	-	-	HNRNPR	1	1	1	1	1	1	-	-	-
SYNCRIP	1	1	1	0.05303	0.04101	1	0.0004873	0.01404	-	-	-	SYNCRIP	1	1	1	0.0006118	0.04329	-	-	-	SYNCRIP	1	1	0.2143	0.6431	1	1	0.4762	-	-
HNRNPU	1	0.58551	1	0.15962	0.21642	1	0.0009777	0.04848	0.3181	-	-	HNRNPU	1	1	1	0.0001958	0.07128	0.567	-	-	HNRNPU	1	1	0.5105	1	1	1	1	1	-
HNRNPUL1	1	0.40909	1	0.57647	1	1	0.210013	0.57647	0.2647	0.5435	-	HNRNPUL1	1	1	1	1	1	1	1	-	HNRNPUL1	1	1	1	0.6452	1	1	1	0.5459	1
HNRNPUL2	1	1	1	0.47253	0.54872	1	0.137476	0.22857	1	1	1	HNRNPUL2	1	1	1	0.0455551	0.18182	1	1	1
Brachycephaly (HP:0000248)
	HNRNPAB	HNRNPD	HNRNPF	HNRNPH1	HNRNPH2	HNRNPH3	HNRNPK	HNRNPR	SYNCRIP	HNRNPU	HNRNPUL1		HNRNPAB	HNRNPD	HNRNPH1	HNRNPK	HNRNPR	SYNCRIP	HNRNPU	HNRNPUL1		HNRNPAB	HNRNPF	HNRNPH1	HNRNPH2	HNRNPH3	HNRNPK	HNRNPR	SYNCRIP	HNRNPU
HNRNPD	1	-	-	-	-	-	-	-	-	-	-	HNRNPD	1	-	-	-	-	-	-	-
HNRNPF	1	1	-	-	-	-	-	-	-	-	-										HNRNPF	1	-	-	-	-	-	-	-	-
HNRNPH1	1	1	1	-	-	-	-	-	-	-	-	HNRNPH1	1	1	-	-	-	-	-	-	HNRNPH1	1	1	-	-	-	-	-	-	-
HNRNPH2	1	1	1	1	-	-	-	-	-	-	-										HNRNPH2	1	1	1	-	-	-	-	-	-
HNRNPH3	1	1	1	1	1	-	-	-	-	-	-										HNRNPH3	1	1	1	1	-	-	-	-	-
HNRNPK	1	1	1	1	0.49714	1	-	-	-	-	-	HNRNPK	1	0.5076	1	-	-	-	-	-	HNRNPK	1	1	1	1	1	-	-	-	-
HNRNPR	1	0.1558	1	0.4706	0.07742	1	0.2436	-	-	-	-	HNRNPR	1	0.2353	1	0.4368	-	-	-	-	HNRNPR	1	1	1	1	1	1	-	-	-
SYNCRIP	1	1	1	1	1	1	1	0.1644	-	-	-	SYNCRIP	1	1	1	0.4895	0.1905	-	-	-	SYNCRIP	1	1	1	1	1	1	1	-	-
HNRNPU	1	0.5855	1	1	0.32715	1	1	0.1914	1	-	-	HNRNPU	1	1	1	0.2816	0.1899	1	-	-	HNRNPU	1	1	1	1	1	1	1	1	-
HNRNPUL1	1	1	1	1	1	1	1	0.4706	1	1	-	HNRNPUL1	1	1	1	1	1	1	1	-	HNRNPUL1	1	1	1	1	1	1	1	1	1
HNRNPUL2	1	1	1	1	1	1	1	0.4857	1	1	1	HNRNPUL2	1	1	1	1	0.4	1	1	1
Short neck (HP:0000470)
	HNRNPAB	HNRNPD	HNRNPF	HNRNPH1	HNRNPH2	HNRNPH3	HNRNPK	HNRNPR	SYNCRIP	HNRNPU	HNRNPUL1		HNRNPAB	HNRNPD	HNRNPH1	HNRNPK	HNRNPR	SYNCRIP	HNRNPU	HNRNPUL1		HNRNPAB	HNRNPF	HNRNPH1	HNRNPH2	HNRNPH3	HNRNPK	HNRNPR	SYNCRIP	HNRNPU
HNRNPD	1	-	-	-	-	-	-	-	-	-	-	HNRNPD	1	-	-	-	-	-	-	-
HNRNPF	1	1	-	-	-	-	-	-	-	-	-										HNRNPF	1	-	-	-	-	-	-	-	-
HNRNPH1	1	1	1	-	-	-	-	-	-	-	-	HNRNPH1	1	1	-	-	-	-	-	-	HNRNPH1	1	1	-	-	-	-	-	-	-
HNRNPH2	1	1	1	1	-	-	-	-	-	-	-										HNRNPH2	1	1	1	-	-	-	-	-	-
HNRNPH3	1	1	1	1	1	-	-	-	-	-	-										HNRNPH3	1	1	1	1	-	-	-	-	-
HNRNPK	1	1	1	1	1	1	-	-	-	-	-	HNRNPK	1	1	1	-	-	-	-	-	HNRNPK	1	1	1	1	1	-	-	-	-
HNRNPR	1	0.1558	1	0.4706	0.07742	1	0.1405	-	-	-	-	HNRNPR	1	0.06536	0.4643	0.0913	-	-	-	-	HNRNPR	1	1	1	1	1	1	-	-	-
SYNCRIP	1	1	1	1	1	1	1	0.1644	-	-	-	SYNCRIP	1	1	1	1	0.09881	-	-	-	SYNCRIP	1	1	1	1	1	1	1	-	-
HNRNPU	1	1	1	1	0.56836	1	1	0.1459	1	-	-	HNRNPU	1	1	1	1	0.03059	1	-	-	HNRNPU	1	1	1	0.1042	1	0.4854	1	0.4854	-
HNRNPUL1	1	1	1	1	1	1	1	0.4706	1	1	-	HNRNPUL1	1	1	1	1	1	1	1	-	HNRNPUL1	1	1	1	1	1	1	1	1	0.4854
HNRNPUL2	1	1	1	1	1	1	1	0.4857	1	1	1	HNRNPUL2	1	1	1	1	0.18182	1	1	1
Craniosynostosis (HP:0001363)
	HNRNPAB	HNRNPD	HNRNPF	HNRNPH1	HNRNPH2	HNRNPH3	HNRNPK	HNRNPR	SYNCRIP	HNRNPU	HNRNPUL1		HNRNPAB	HNRNPD	HNRNPH1	HNRNPK	HNRNPR	SYNCRIP	HNRNPU	HNRNPUL1		HNRNPAB	HNRNPF	HNRNPH1	HNRNPH2	HNRNPH3	HNRNPK	HNRNPR	SYNCRIP	HNRNPU
HNRNPD	1	-	-	-	-	-	-	-	-	-	-	HNRNPD	1	-	-	-	-	-	-	-
HNRNPF	1	1	-	-	-	-	-	-	-	-	-										HNRNPF	1	-	-	-	-	-	-	-	-
HNRNPH1	1	1	1	-	-	-	-	-	-	-	-	HNRNPH1	1	1	-	-	-	-	-	-	HNRNPH1	1	1	-	-	-	-	-	-	-
HNRNPH2	1	1	1	1	-	-	-	-	-	-	-										HNRNPH2	1	1	1	-	-	-	-	-	-
HNRNPH3	1	1	1	1	1	-	-	-	-	-	-										HNRNPH3	1	1	1	1	-	-	-	-	-
HNRNPK	1	0.152	1	0.2994	0.0265	1	-	-	-	-	-	HNRNPK	1	0.131	1	-	-	-	-	-	HNRNPK	1	1	1	0.2667	1	-	-	-	-
HNRNPR	1	1	1	1	1	1	0.30261	-	-	-	-	HNRNPR	1	1	1	0.544043	-	-	-	-	HNRNPR	1	1	1	1	1	1	-	-	-
SYNCRIP	1	1	1	1	1	1	0.0232389	1	-	-	-	SYNCRIP	1	1	1	0.049764	1	-	-	-	SYNCRIP	1	1	1	1	1	1	1	-	-
HNRNPU	1	1	1	1	1	1	0.0003636	1	1	-	-	HNRNPU	1	1	1	0.0008392	1	1	-	-	HNRNPU	1	1	1	1	1	0.4211	1	1	-
HNRNPUL1	1	1	1	1	1	1	0.30261	1	1	1	-	HNRNPUL1	1	1	1	1	1	1	1	-	HNRNPUL1	1	1	1	1	1	1	1	1	1
HNRNPUL2	1	1	1	1	1	1	0.562663	1	1	1	1	HNRNPUL2	1	1	1	0.298115	1	1	1	1
Hip Dysplasia (HP:0001385)
	HNRNPAB	HNRNPD	HNRNPF	HNRNPH1	HNRNPH2	HNRNPH3	HNRNPK	HNRNPR	SYNCRIP	HNRNPU	HNRNPUL1		HNRNPAB	HNRNPD	HNRNPH1	HNRNPK	HNRNPR	SYNCRIP	HNRNPU	HNRNPUL1		HNRNPAB	HNRNPF	HNRNPH1	HNRNPH2	HNRNPH3	HNRNPK	HNRNPR	SYNCRIP	HNRNPU
HNRNPD	1	-	-	-	-	-	-	-	-	-	-	HNRNPD	1	-	-	-	-	-	-	-
HNRNPF	1	1	-	-	-	-	-	-	-	-	-										HNRNPF	1	-	-	-	-	-	-	-	-
HNRNPH1	1	1	1	-	-	-	-	-	-	-	-	HNRNPH1	1	1	-	-	-	-	-	-	HNRNPH1	1	1	-	-	-	-	-	-	-
HNRNPH2	1	1	1	1	-	-	-	-	-	-	-										HNRNPH2	1	1	1	-	-	-	-	-	-
HNRNPH3	1	1	1	1	1	-	-	-	-	-	-										HNRNPH3	1	1	1	1	-	-	-	-	-
HNRNPK	1	0.1523	1	0.302	0.0284	1	-	-	-	-	-	HNRNPK	1	0.06172	0.5464	-	-	-	-	-	HNRNPK	1	1	1	1	1	-	-	-	-
HNRNPR	1	0.4091	1	1	0.2903	1	0.656346	-	-	-	-	HNRNPR	1	0.27778	1	1	-	-	-	-	HNRNPR	1	1	1	1	1	1	-	-	-
SYNCRIP	1	1	1	1	1	1	0.0241246	0.2647	-	-	-	SYNCRIP	1	1	1	0.024139	0.22727	-	-	-	SYNCRIP	1	1	1	1	1	1	1	-	-
HNRNPU	1	1	1	1	1	1	0.0004335	0.1184	1	-	-	HNRNPU	1	1	1	0.0002289	0.08197	1	-	-	HNRNPU	1	1	1	1	1	1	1	1	-
HNRNPUL1	1	1	1	1	1	1	0.302464	1	1	1	-	HNRNPUL1	1	1	1	1	1	1	1	-	HNRNPUL1	1	1	1	1	1	1	1	1	1
HNRNPUL2	1	1	1	1	1	1	0.561545	1	1	1	1	HNRNPUL2	1	1	1	0.284251	0.45455	1	1
Abnormality of musculoskeletal physiology (HP:0011843)
	HNRNPAB	HNRNPD	HNRNPF	HNRNPH1	HNRNPH2	HNRNPH3	HNRNPK	HNRNPR	SYNCRIP	HNRNPU	HNRNPUL1		HNRNPAB	HNRNPD	HNRNPH1	HNRNPK	HNRNPR	SYNCRIP	HNRNPU	HNRNPUL1		HNRNPAB	HNRNPF	HNRNPH1	HNRNPH2	HNRNPH3	HNRNPK	HNRNPR	SYNCRIP	HNRNPU
HNRNPD	1	-	-	-	-	-	-	-	-	-	-	HNRNPD	1	-	-	-	-	-	-	-
HNRNPF	1	1	-	-	-	-	-	-	-	-	-										HNRNPF	1	-	-	-	-	-	-	-	-
HNRNPH1	0.2364	0.3213	0.4667	-	-	-	-	-	-	-	-	HNRNPH1	1	0.2028	-	-	-	-	-	-	HNRNPH1	1	1	-	-	-	-	-	-	-
HNRNPH2	0.5292	0.43	0.52	0.68937	-	-	-	-	-	-	-										HNRNPH2	0.52	0.52	1	-	-	-	-	-	-
HNRNPH3	1	1	1	0.23636	0.52923	-	-	-	-	-	-										HNRNPH3	1	1	0.4643	0.5292	-	-	-	-	-
HNRNPK	0.5548	1	1	0.3945	0.55248	0.5548	-	-	-	-	-	HNRNPK	1	0.677	0.5331	-	-	-	-	-	HNRNPK	1	1	0.5105	0.2216	1	-	-	-	-
HNRNPR	1	1	1	0.13122	0.21001	1	0.4105	-	-	-	-	HNRNPR	1	0.5238	0.1071	0.2782	-	-	-	-	HNRNPR	1	1	1	1	1	1	-	-	-
SYNCRIP	1	1	1	0.38092	0.53021	1	1	0.6401	-	-	-	SYNCRIP	1	1	0.1716	0.4682	0.5395	-	-	-	SYNCRIP	1	1	1	1	0.4909	0.5692	1	-	-
HNRNPU	1	0.6736	1	0.04609	0.03953	1	0.2654	1	0.3581	-	-	HNRNPU	1	1	0.1022	0.2157	0.5799	1	-	-	HNRNPU	1	1	0.2143	0.1133	1	1	0.4762	0.2621	-
HNRNPUL1	1	1	1	0.13122	0.21001	1	0.4105	1	0.6401	1	-	HNRNPUL1	1	1	1	1	1	1	1	-	HNRNPUL1	1	1	0.5105	0.2216	1	1	1	0.5692	1
HNRNPUL2	1	1	1	1	1	1	1	0.4545	1	0.4363	0.4545	HNRNPUL2	1	1	1	1	0.375	1	0.468	1
Joint hypermobility (HP:0001382)
	HNRNPAB	HNRNPD	HNRNPF	HNRNPH1	HNRNPH2	HNRNPH3	HNRNPK	HNRNPR	SYNCRIP	HNRNPU	HNRNPUL1		HNRNPAB	HNRNPD	HNRNPH1	HNRNPK	HNRNPR	SYNCRIP	HNRNPU	HNRNPUL1		HNRNPAB	HNRNPF	HNRNPH1	HNRNPH2	HNRNPH3	HNRNPK	HNRNPR	SYNCRIP	HNRNPU
HNRNPD	1	-	-	-	-	-	-	-	-	-	-	HNRNPD	1	-	-	-	-	-	-	-
HNRNPF	1	1	-	-	-	-	-	-	-	-	-										HNRNPF	1	-	-	-	-	-	-	-	-
HNRNPH1	0.2364	0.3213	0.4667	-	-	-	-	-	-	-	-	HNRNPH1	1	0.2028	-	-	-	-	-	-	HNRNPH1	1	1	-	-	-	-	-	-	-
HNRNPH2	1	0.6269	1	0.05278	-	-	-	-	-	-	-										HNRNPH2	1	1	0.2071	-	-	-	-	-	-
HNRNPH3	1	1	1	0.236364	1	-	-	-	-	-	-										HNRNPH3	1	1	0.4643	1	-	-	-	-	-
HNRNPK	1	0.636	1	0.048663	1	1	-	-	-	-	-	HNRNPK	1	1	0.09881	-	-	-	-	-	HNRNPK	1	1	0.5105	1	1	-	-	-	-
HNRNPR	1	1	1	0.131222	1	1	1	-	-	-	-	HNRNPR	1	0.5238	0.10714	1	-	-	-	-	HNRNPR	1	1	1	0.4954	1	1	-	-	-
SYNCRIP	1	0.2238	1	0.0112	0.6078	1	0.3745	0.5032	-	-	-	SYNCRIP	1	0.5504	0.06324	0.635	1	-	-	-	SYNCRIP	1	1	0.5055	1	1	1	1	-	-
HNRNPU	1	0.2824	1	0.009578	0.69	1	0.4876	1	0.6748	-	-	HNRNPU	1	0.2921	0.03584	0.6771	1	1	-	-	HNRNPU	1	1	0.2143	1	1	1	0.4762	1	-
HNRNPUL1	1	1	1	0.131222	1	1	1	1	0.5032	1	-	HNRNPUL1	1	1	1	1	1	1	1	-	HNRNPUL1	1	1	0.1282	0.5497	1	1	0.3333	1	1
HNRNPUL2	1	1	1	1	0.4077	1	0.4103	0.4545	0.23	0.2782	0.4545	HNRNPUL2	1	1	1	0.4368	0.375	0.3309	0.2838	1
Abnormality of hands (HP:0001155)/feet (HP:0001760)
	HNRNPAB	HNRNPD	HNRNPF	HNRNPH1	HNRNPH2	HNRNPH3	HNRNPK	HNRNPR	SYNCRIP	HNRNPU	HNRNPUL1		HNRNPAB	HNRNPD	HNRNPH1	HNRNPK	HNRNPR	SYNCRIP	HNRNPU	HNRNPUL1		HNRNPAB	HNRNPF	HNRNPH1	HNRNPH2	HNRNPH3	HNRNPK	HNRNPR	SYNCRIP	HNRNPU
HNRNPD	0.2125	-	-	-	-	-	-	-	-	-	-	HNRNPD	1	-	-	-	-	-	-	-
HNRNPF	1	0.4667	-	-	-	-	-	-	-	-	-										HNRNPF	1	-	-	-	-	-	-	-	-
HNRNPH1	0.49091	0.6594	1	-	-	-	-	-	-	-	-	HNRNPH1	1	0.2125	-	-	-	-	-	-	HNRNPH1	0.4286	0.4286	-	-	-	-	-	-	-
HNRNPH2	0.53962	0.2859	1	1	-	-	-	-	-	-	-										HNRNPH2	1	1	0.315	-	-	-	-	-	-
HNRNPH3	1	1	1	1	1	-	-	-	-	-	-										HNRNPH3	1	1	1	1	-	-	-	-	-
HNRNPK	0.23295	1	0.48589	0.69684	0.172788	1	-	-	-	-	-	HNRNPK	0.4545	1	0.21739	-	-	-	-	-	HNRNPK	1	1	0.5804	1	1	-	-	-	-
HNRNPR	0.01818	0.1649	0.05455	0.04977	0.004945	0.1273	0.05598	-	-	-	-	HNRNPR	0.1667	0.1141	0.01786	0.12855	-	-	-	-	HNRNPR	0.4	0.4	1	0.1282	0.4857	0.2657	-	-	-
SYNCRIP	0.53602	0.2955	1	1	1	1	0.27232	0.005562	-	-	-	SYNCRIP	1	0.7131	0.52105	0.51481	0.039645	-	-	-	SYNCRIP	1	1	0.2168	0.6417	0.4909	0.5765	0.06667	-	-
HNRNPU	0.54608	0.2148	1	1	1	1	0.17714	0.002374	1	-	-	HNRNPU	1	0.3491	0.54527	0.12699	0.010165	0.781	-	-	HNRNPU	1	1	0.2445	0.6824	1	0.6169	0.07692	1	-
HNRNPUL1	1	0.0743	1	0.29412	0.385775	0.4545	0.05598	0.003373	0.3864	0.2592	-	HNRNPUL1	1	1	1	0.45455	0.166667	1	1	-	HNRNPUL1	1	1	0.2168	0.6417	0.4909	0.5765	0.06667	1	1
HNRNPUL2	1	0.0436	1	0.20879	0.28855	0.3333	0.03043	0.001399	0.2976	0.168	1	HNRNPUL2	1	0.0436	1	0.02003	0.002165	0.1243	0.1664	1
Broad thumb (HP:0011304)/big toe (HP:0010055)
	HNRNPAB	HNRNPD	HNRNPF	HNRNPH1	HNRNPH2	HNRNPH3	HNRNPK	HNRNPR	SYNCRIP	HNRNPU	HNRNPUL1		HNRNPAB	HNRNPD	HNRNPH1	HNRNPK	HNRNPR	SYNCRIP	HNRNPU	HNRNPUL1		HNRNPAB	HNRNPF	HNRNPH1	HNRNPH2	HNRNPH3	HNRNPK	HNRNPR	SYNCRIP	HNRNPU
HNRNPD	1	-	-	-	-	-	-	-	-	-	-	HNRNPD	1	-	-	-	-	-	-	-
HNRNPF	1	1	-	-	-	-	-	-	-	-	-										HNRNPF	1	-	-	-	-	-	-	-	-
HNRNPH1	1	1	1	-	-	-	-	-	-	-	-	HNRNPH1	1	1	-	-	-	-	-	-	HNRNPH1	1	1	-	-	-	-	-	-	-
HNRNPH2	1	0.3611	1	1	-	-	-	-	-	-	-										HNRNPH2	1	1	1	-	-	-	-	-	-
HNRNPH3	1	1	1	1	1	-	-	-	-	-	-										HNRNPH3	1	1	1	1	-	-	-	-	-
HNRNPK	1	0.3023	1	1	1	1	-	-	-	-	-	HNRNPK	1	0.382353	1	-	-	-	-	-	HNRNPK	1	1	1	1	1	-	-	-	-
HNRNPR	0.4909	0.1159	0.4909	0.08235	0.003504	0.4909	0.001532	-	-	-	-	HNRNPR	0.3333	0.007703	0.1429	0.0003344	-	-	-	-	HNRNPR	1	1	1	1	1	1	-	-	-
SYNCRIP	1	0.3421	1	1	1	1	1	0.002717	-	-	-	SYNCRIP	1	0.433333	1	1	0.0006835	-	-	-	SYNCRIP	1	1	1	1	1	1	1	-	-
HNRNPU	1	1	1	1	0.18495	1	0.096606	0.020481	0.1833	-	-	HNRNPU	1	1	1	0.179868	0.0026722	0.1915	-	-	HNRNPU	1	1	1	1	1	1	1	1	-
HNRNPUL1	1	1	1	1	1	1	1	0.082353	1	0.5904	-	HNRNPUL1	1	1	1	1	0.333333	1	1	-	HNRNPUL1	1	1	1	1	1	1	1	1	1
HNRNPUL2	1	1	1	1	1	1	1	0.103297	1	1	1	HNRNPUL2	1	1	1	1	0.0151515	1	1	1
Clinodactyly (HP:0030084)
	HNRNPAB	HNRNPD	HNRNPF	HNRNPH1	HNRNPH2	HNRNPH3	HNRNPK	HNRNPR	SYNCRIP	HNRNPU	HNRNPUL1		HNRNPAB	HNRNPD	HNRNPH1	HNRNPK	HNRNPR	SYNCRIP	HNRNPU	HNRNPUL1		HNRNPAB	HNRNPF	HNRNPH1	HNRNPH2	HNRNPH3	HNRNPK	HNRNPR	SYNCRIP	HNRNPU
HNRNPD	1	-	-	-	-	-	-	-	-	-	-	HNRNPD	1	-	-	-	-	-	-	-
HNRNPF	1	1	-	-	-	-	-	-	-	-	-										HNRNPF	1	-	-	-	-	-	-	-	-
HNRNPH1	1	0.133333	1	-	-	-	-	-	-	-	-	HNRNPH1	1	1	-	-	-	-	-	-	HNRNPH1	1	1	-	-	-	-	-	-	-
HNRNPH2	1	1	1	0.15573	-	-	-	-	-	-	-										HNRNPH2	1	1	0.07326	-	-	-	-	-	-
HNRNPH3	1	1	1	1	1	-	-	-	-	-	-										HNRNPH3	1	1	0.46429	1	-	-	-	-	-
HNRNPK	1	1	1	0.10621	1	1	-	-	-	-	-	HNRNPK	1	1	1	-	-	-	-	-	HNRNPK	1	1	0.10989	1	1	-	-	-	-
HNRNPR	0.04545	0.0002111	0.1091	0.05668	7.958e-05	0.04545	1.77e-05	-	-	-	-	HNRNPR	0.3333	0.001634	0.1429	0.001611	-	-	-	-	HNRNPR	0.4	0.4	0.52381	0.005299	0.1429	0.01399	-	-	-
SYNCRIP	1	1	1	0.05303	0.4792	1	1	0.000006692 ( 0.02023056)	-	-	-	SYNCRIP	1	1	1	1	0.0006835	-	-	-	SYNCRIP	1	1	0.12821	1	1	1	0.018182	-	-
HNRNPU	1	1	1	0.02861	0.4479	1	0.525129	0.0000001284 (0.000387072)	1	-	-	HNRNPU	1	1	1	0.473684	4.723e-05	1	-	-	HNRNPU	1	1	0.08333	1	1	1	0.008791	1	-
HNRNPUL1	1	1	1	0.20588	1	1	1	0.002262	1	1	-	HNRNPUL1	1	1	1	1	0.3333	1	1	-	HNRNPUL1	1	1	0.12821	1	1	1	0.018182	1	1
HNRNPUL2	1	1	1	0.47253	1	1	1	0.006993	1	1	1	HNRNPUL2	1	1	1	1	0.01515	1	1	1
Short hands (HP:0004279)
	HNRNPAB	HNRNPD	HNRNPF	HNRNPH1	HNRNPH2	HNRNPH3	HNRNPK	HNRNPR	SYNCRIP	HNRNPU	HNRNPUL1		HNRNPAB	HNRNPD	HNRNPH1	HNRNPK	HNRNPR	SYNCRIP	HNRNPU	HNRNPUL1		HNRNPAB	HNRNPF	HNRNPH1	HNRNPH2	HNRNPH3	HNRNPK	HNRNPR	SYNCRIP	HNRNPU
HNRNPD	1	-	-	-	-	-	-	-	-	-	-	HNRNPD	1	-	-	-	-	-	-	-
HNRNPF	1	1	-	-	-	-	-	-	-	-	-										HNRNPF	1	-	-	-	-	-	-	-	-
HNRNPH1	1	1	1	-	-	-	-	-	-	-	-	HNRNPH1	1	1	-	-	-	-	-	-	HNRNPH1	1	1	-	-	-	-	-	-	-
HNRNPH2	1	1	1	1	-	-	-	-	-	-	-										HNRNPH2	1	1	1	-	-	-	-	-	-
HNRNPH3	1	1	1	1	1	-	-	-	-	-	-										HNRNPH3	1	1	1	1	-	-	-	-	-
HNRNPK	1	1	1	1	1	1	-	-	-	-	-	HNRNPK	1	1	1	-	-	-	-	-	HNRNPK	1	1	1	1	1	-	-	-	-
HNRNPR	0.5091	0.05455	1	0.2059	0.01694	0.5091	0.009191	-	-	-	-	HNRNPR	1	0.06536	0.4643	0.03077	-	-	-	-	HNRNPR	1	1	0.4444	0.1481	1	0.3077	-	-	-
SYNCRIP	1	1	1	1	1	1	1	0.014037	-	-	-	SYNCRIP	1	1	1	1	0.04329	-	-	-	SYNCRIP	1	1	1	1	1	1	0.3333	-	-
HNRNPU	1	1	1	1	1	1	1	0.004485	1	-	-	HNRNPU	1	1	1	1	0.01584	1	-	-	HNRNPU	1	1	1	1	1	1	0.2667	1	-
HNRNPUL1	1	1	1	1	1	1	1	0.205882	1	1	-	HNRNPUL1	1	1	1	1	1	1	1	-	HNRNPUL1	1	1	1	1	1	1	0.3333	1	1
HNRNPUL2	1	1	1	1	1	1	1	0.228571	1	1	1	HNRNPUL2	1	1	1	1	0.18182	1	1	1
Short feet (HP:0001773)
	HNRNPAB	HNRNPD	HNRNPF	HNRNPH1	HNRNPH2	HNRNPH3	HNRNPK	HNRNPR	SYNCRIP	HNRNPU	HNRNPUL1		HNRNPAB	HNRNPD	HNRNPH1	HNRNPK	HNRNPR	SYNCRIP	HNRNPU	HNRNPUL1		HNRNPAB	HNRNPF	HNRNPH1	HNRNPH2	HNRNPH3	HNRNPK	HNRNPR	SYNCRIP	HNRNPU
HNRNPD	1	-	-	-	-	-	-	-	-	-	-	HNRNPD	1	-	-	-	-	-	-	-
HNRNPF	1	1	-	-	-	-	-	-	-	-	-										HNRNPF	1	-	-	-	-	-	-	-	-
HNRNPH1	1	1	1	-	-	-	-	-	-	-	-	HNRNPH1	1	1	-	-	-	-	-	-	HNRNPH1	1	1	-	-	-	-	-	-	-
HNRNPH2	1	1	1	1	-	-	-	-	-	-	-										HNRNPH2	1	1	1	-	-	-	-	-	-
HNRNPH3	1	1	1	1	1	-	-	-	-	-	-										HNRNPH3	1	1	1	1	-	-	-	-	-
HNRNPK	1	1	1	1	1	1	-	-	-	-	-	HNRNPK	1	1	1	-	-	-	-	-	HNRNPK	1	1	1	1	1	-	-	-	-
HNRNPR	0.5091	0.05455	1	0.2059	0.01694	0.5091	0.009191	-	-	-	-	HNRNPR	1	0.01225	0.1964	0.003846	-	-	-	-	HNRNPR	1	1	1	1	1	1	-	-	-
SYNCRIP	1	1	1	1	1	1	1	0.014037	-	-	-	SYNCRIP	1	1	1	1	0.006494	-	-	-	SYNCRIP	1	1	1	1	1	1	1	-	-
HNRNPU	1	1	1	1	1	1	1	0.004485	1	-	-	HNRNPU	1	1	1	1	0.001083	1	-	-	HNRNPU	1	1	1	1	1	1	1	1	-
HNRNPUL1	1	1	1	1	1	1	1	0.205882	1	1	-	HNRNPUL1	1	1	1	1	1	1	1	-	HNRNPUL1	1	1	1	1	1	1	1	1	1
HNRNPUL2	1	1	1	1	1	1	1	0.228571	1	1	1	HNRNPUL2	1	1	1	1	0.060606	1	1	1
Pes valgus (HP:0008081)
	HNRNPAB	HNRNPD	HNRNPF	HNRNPH1	HNRNPH2	HNRNPH3	HNRNPK	HNRNPR	SYNCRIP	HNRNPU	HNRNPUL1		HNRNPAB	HNRNPD	HNRNPH1	HNRNPK	HNRNPR	SYNCRIP	HNRNPU	HNRNPUL1		HNRNPAB	HNRNPF	HNRNPH1	HNRNPH2	HNRNPH3	HNRNPK	HNRNPR	SYNCRIP	HNRNPU
HNRNPD	1	-	-	-	-	-	-	-	-	-	-	HNRNPD	1	-	-	-	-	-	-	-
HNRNPF	1	1	-	-	-	-	-	-	-	-	-										HNRNPF	1	-	-	-	-	-	-	-	-
HNRNPH1	1	1	1	-	-	-	-	-	-	-	-	HNRNPH1	1	1	-	-	-	-	-	-	HNRNPH1	1	1	-	-	-	-	-	-	-
HNRNPH2	1	1	1	1	-	-	-	-	-	-	-										HNRNPH2	1	1	1	-	-	-	-	-	-
HNRNPH3	1	1	1	1	1	-	-	-	-	-	-										HNRNPH3	1	1	1	1	-	-	-	-	-
HNRNPK	1	1	1	1	1	1	-	-	-	-	-	HNRNPK	1	1	1	-	-	-	-	-	HNRNPK	1	1	1	1	1	-	-	-	-
HNRNPR	0.5091	0.05455	1	0.2059	0.01694	0.5091	0.009191	-	-	-	-	HNRNPR	1	0.2778	1	0.1923	-	-	-	-	HNRNPR	0.4667	0.4667	0.1667	0.01709	0.4286	0.07692	-	-	-
SYNCRIP	1	1	1	1	1	1	1	0.014037	-	-	-	SYNCRIP	1	1	1	1	0.22727	-	-	-	SYNCRIP	1	1	1	1	1	1	0.09091	-	-
HNRNPU	1	1	1	1	1	1	1	0.001195	1	-	-	HNRNPU	1	1	1	1	0.08197	1	-	-	HNRNPU	1	1	1	1	1	1	0.05714	1	-
HNRNPUL1	1	1	1	1	1	1	1	0.205882	1	1	-	HNRNPUL1	1	1	1	1	1	1	1	-	HNRNPUL1	1	1	1	1	1	1	0.09091	1	1
HNRNPUL2	1	1	1	1	1	1	1	0.228571	1	1	1	HNRNPUL2	1	1	1	1	0.45455	1	1	1
Abnormality of the skin (HP:0000951)
	HNRNPAB	HNRNPD	HNRNPF	HNRNPH1	HNRNPH2	HNRNPH3	HNRNPK	HNRNPR	SYNCRIP	HNRNPU	HNRNPUL1		HNRNPAB	HNRNPD	HNRNPH1	HNRNPK	HNRNPR	SYNCRIP	HNRNPU	HNRNPUL1		HNRNPAB	HNRNPF	HNRNPH1	HNRNPH2	HNRNPH3	HNRNPK	HNRNPR	SYNCRIP	HNRNPU
HNRNPD	0.025	-	-	-	-	-	-	-	-	-	-	HNRNPD	1	-	-	-	-	-	-	-
HNRNPF	0.4	1	-	-	-	-	-	-	-	-	-										HNRNPF	0.33333	-	-	-	-	-	-	-	-
HNRNPH1	0.054545	1	1	-	-	-	-	-	-	-	-	HNRNPH1	1	1	-	-	-	-	-	-	HNRNPH1	0.04762	1	-	-	-	-	-	-	-
HNRNPH2	0.215385	0.0679	1	0.2976	-	-	-	-	-	-	-										HNRNPH2	0.09333	1	0.5534	-	-	-	-	-	-
HNRNPH3	0.4	1	1	1	1	-	-	-	-	-	-										HNRNPH3	0.1	1	1	1	-	-	-	-	-
HNRNPK	0.200535	0.08196	1	0.1683	1	1	-	-	-	-	-	HNRNPK	1	0.01326	0.5257	-	-	-	-	-	HNRNPK	0.01515	1	1	0.1445	1	-	-	-	-
HNRNPR	0.127273	0.40909	1	1	0.640102	1	0.6538	-	-	-	-	HNRNPR	1	0.27778	1	0.6279	-	-	-	-	HNRNPR	0.06667	1	1	0.5453	1	1	-	-	-
SYNCRIP	0.023199	1	1	1	0.0441338	1	0.03339	0.4652	-	-	-	SYNCRIP	1	1	1	0.02631	0.41126	-	-	-	SYNCRIP	0.02222	1	1	0.2976	1	1	1	-	-
HNRNPU	0.001242	1	1	1	0.0001621	1	5.013e-05	0.1184	0.2717	-	-	HNRNPU	1	1	1	0.000009671 (0.02924208)	0.08197	0.2329	-	-	HNRNPU	0.01282	1	1	0.1454	1	1	1	1	-
HNRNPUL1	0.127273	0.40909	1	1	0.640102	1	0.6538	1	0.4652	0.1184	-	HNRNPUL1	1	1	1	1	1	1	1	-	HNRNPUL1	0.06667	1	1	0.6417	1	0.4444	1	1	0.4211
HNRNPUL2	0.083333	1	1	1	0.295358	1	0.3053	1	1	1		HNRNPUL2	1	1	1	0.1358	0.45455	1	1	1
Abnormality of the eye (HP:0000478)
	HNRNPAB	HNRNPD	HNRNPF	HNRNPH1	HNRNPH2	HNRNPH3	HNRNPK	HNRNPR	SYNCRIP	HNRNPU	HNRNPUL1		HNRNPAB	HNRNPD	HNRNPH1	HNRNPK	HNRNPR	SYNCRIP	HNRNPU	HNRNPUL1		HNRNPAB	HNRNPF	HNRNPH1	HNRNPH2	HNRNPH3	HNRNPK	HNRNPR	SYNCRIP	HNRNPU
HNRNPD	0.51786	-	-	-	-	-	-	-	-	-	-	HNRNPD	1	-	-	-	-	-	-	-
HNRNPF	0.4	1	-	-	-	-	-	-	-	-	-										HNRNPF	0.3333	-	-	-	-	-	-	-	-
HNRNPH1	1	0.0805	0.13333	-	-	-	-	-	-	-	-	HNRNPH1	1	0.51786	-	-	-	-	-	-	HNRNPH1	1	0.1429	-	-	-	-	-	-	-
HNRNPH2	0.53846	1	1	0.097143	-	-	-	-	-	-	-										HNRNPH2	0.15	1	0.13309	-	-	-	-	-	-
HNRNPH3	1	0.0625	0.1	1	0.06346	-	-	-	-	-	-										HNRNPH3	1	0.1	1	0.06346	-	-	-	-	-
HNRNPK	1	0.20255	0.48387	0.42621	0.26596	0.24432	-	-	-	-	-	HNRNPK	0.3636	0.07637	1	-	-	-	-	-	HNRNPK	0.1091	1	0.09091	0.68079	0.04545	-	-	-	-
HNRNPR	1	0.03607	0.09091	1	0.02551	1	0.26334	-	-	-	-	HNRNPR	0.1429	0.01084	0.33333	0.154849	-	-	-	-	HNRNPR	0.4667	0.4667	0.52381	0.61254	0.42857	0.53007	-	-	-
SYNCRIP	0.28388	1	1	0.047342	1	0.05037	0.17225	0.02177	-	-	-	SYNCRIP	1	1	0.27018	0.048853	0.004577	-	-	-	SYNCRIP	0.4444	1	0.26573	1	0.18182	0.61991	1	-	-
HNRNPU	0.28169	1	1	0.048028	1	0.04549	0.07787	0.01168	1	-	-	HNRNPU	1	1	0.21163	0.00337	0.001098	1	-	-	HNRNPU	1	0.1923	1	0.15118	0.50549	0.09228	1	0.3698	-
HNRNPUL1	0.23636	1	1	0.056684	0.68079	0.04545	0.13873	0.023014	0.6921	0.7097	-	HNRNPUL1	1	1	1	0.363636	0.142857	1	1	-	HNRNPUL1	0.1333	1	0.10256	1	0.06061	1	0.5475	1	0.1698
HNRNPUL2	0.08333	0.25542	1	0.009657	0.14772	0.0119	0.02401	0.006993	0.2976	0.168	0.4857	HNRNPUL2	1	0.25542	0.08333	0.005797	0.002165	0.2725	0.3238	1
Shallow orbits (HP:0000586)
	HNRNPAB	HNRNPD	HNRNPF	HNRNPH1	HNRNPH2	HNRNPH3	HNRNPK	HNRNPR	SYNCRIP	HNRNPU	HNRNPUL1		HNRNPAB	HNRNPD	HNRNPH1	HNRNPK	HNRNPR	SYNCRIP	HNRNPU	HNRNPUL1		HNRNPAB	HNRNPF	HNRNPH1	HNRNPH2	HNRNPH3	HNRNPK	HNRNPR	SYNCRIP	HNRNPU
HNRNPD	1	-	-	-	-	-	-	-	-	-	-	HNRNPD	1	-	-	-	-	-	-	-
HNRNPF	1	1	-	-	-	-	-	-	-	-	-										HNRNPF	1	-	-	-	-	-	-	-	-
HNRNPH1	1	1	1	-	-	-	-	-	-	-	-	HNRNPH1	1	1	-	-	-	-	-	-	HNRNPH1	1	1	-	-	-	-	-	-	-
HNRNPH2	1	1	1	1	-	-	-	-	-	-	-										HNRNPH2	1	1	1	-	-	-	-	-	-
HNRNPH3	1	1	1	1	1	-	-	-	-	-	-										HNRNPH3	1	1	1	1	-	-	-	-	-
HNRNPK	1	0.1589	1	0.3091	0.03026	1	-	-	-	-	-	HNRNPK	1	0.06484	0.5464	-	-	-	-	-	HNRNPK	1	1	1	1	1	-	-	-	-
HNRNPR	1	1	1	1	1	1	0.304506	-	-	-	-	HNRNPR	1	1	1	0.298115	-	-	-	-	HNRNPR	1	1	1	1	1	1	-	-	-
SYNCRIP	1	1	1	1	1	1	0.0265914	1	-	-	-	SYNCRIP	1	1	1	0.024139	1	-	-	-	SYNCRIP	1	1	1	1	1	1	1	-	-
HNRNPU	1	1	1	1	1	1	0.0006009	1	1	-	-	HNRNPU	1	1	1	0.0002289	1	1	-	-	HNRNPU	1	1	1	1	1	1	1	1	-
HNRNPUL1	1	1	1	1	1	1	0.304506	1	1	1	-	HNRNPUL1	1	1	1	1	1	1	1	-	HNRNPUL1	1	1	1	1	1	1	1	1	1
HNRNPUL2	1	1	1	1	1	1	0.561023	1	1	1	1	HNRNPUL2	1	1	1	0.284251	1	1	1	1
Ptosis (HP:0000508)
	HNRNPAB	HNRNPD	HNRNPF	HNRNPH1	HNRNPH2	HNRNPH3	HNRNPK	HNRNPR	SYNCRIP	HNRNPU	HNRNPUL1		HNRNPAB	HNRNPD	HNRNPH1	HNRNPK	HNRNPR	SYNCRIP	HNRNPU	HNRNPUL1		HNRNPAB	HNRNPF	HNRNPH1	HNRNPH2	HNRNPH3	HNRNPK	HNRNPR	SYNCRIP	HNRNPU
HNRNPD	1	-	-	-	-	-	-	-	-	-	-	HNRNPD	1	-	-	-	-	-	-	-
HNRNPF	1	1	-	-	-	-	-	-	-	-	-										HNRNPF	1	-	-	-	-	-	-	-	-
HNRNPH1	1	1	1	-	-	-	-	-	-	-	-	HNRNPH1	1	1	-	-	-	-	-	-	HNRNPH1	1	1	-	-	-	-	-	-	-
HNRNPH2	1	1	1	1	-	-	-	-	-	-	-										HNRNPH2	1	1	1	-	-	-	-	-	-
HNRNPH3	1	1	1	1	1	-	-	-	-	-	-										HNRNPH3	1	1	1	1	-	-	-	-	-
HNRNPK	0.5447	0.2333	1	0.1591	0.03067	0.5447	-	-	-	-	-	HNRNPK	1	0.1032	0.5257	-	-	-	-	-	HNRNPK	1	1	1	1	1	-	-	-	-
HNRNPR	1	1	1	1	1	1	0.08549	-	-	-	-	HNRNPR	1	1	1	0.1399	-	-	-	-	HNRNPR	1	1	1	1	1	1	-	-	-
SYNCRIP	1	1	1	1	1	1	0.05089	1	-	-	-	SYNCRIP	1	1	1	0.07262	1	-	-	-	SYNCRIP	1	1	1	1	1	1	1	-	-
HNRNPU	1	0.2824	1	1	0.44794	1	7.861e-05	1	0.1784	-	-	HNRNPU	1	0.1765	1	0.000006681 (0.02020032)	1	0.05175	-	-	HNRNPU	1	1	1	1	1	1	1	1	-
HNRNPUL1	1	1	1	1	1	1	0.08549	1	1	1	-	HNRNPUL1	1	1	1	1	1	1	1	-	HNRNPUL1	1	1	1	1	1	1	1	1	1
HNRNPUL2	1	1	1	1	1	1	0.3026	1	1	1	1	HNRNPUL2	1	1	1	0.1317	1	1	1	1
Proptosis (HP:0000520)
	HNRNPAB	HNRNPD	HNRNPF	HNRNPH1	HNRNPH2	HNRNPH3	HNRNPK	HNRNPR	SYNCRIP	HNRNPU	HNRNPUL1		HNRNPAB	HNRNPD	HNRNPH1	HNRNPK	HNRNPR	SYNCRIP	HNRNPU	HNRNPUL1		HNRNPAB	HNRNPF	HNRNPH1	HNRNPH2	HNRNPH3	HNRNPK	HNRNPR	SYNCRIP	HNRNPU
HNRNPD	1	-	-	-	-	-	-	-	-	-	-	HNRNPD	1	-	-	-	-	-	-	-
HNRNPF	1	1	-	-	-	-	-	-	-	-	-										HNRNPF	1	-	-	-	-	-	-	-	-
HNRNPH1	1	1	1	-	-	-	-	-	-	-	-	HNRNPH1	1	1	-	-	-	-	-	-	HNRNPH1	1	1	-	-	-	-	-	-	-
HNRNPH2	1	0.3429	1	1	-	-	-	-	-	-	-										HNRNPH2	1	1	1	-	-	-	-	-	-
HNRNPH3	1	1	1	1	1	-	-	-	-	-	-										HNRNPH3	1	1	1	1	-	-	-	-	-
HNRNPK	1	0.6514	1	0.3091	0.03026	1	-	-	-	-	-	HNRNPK	1	0.2233	0.5464	-	-	-	-	-	HNRNPK	1	1	1	1	1	-	-	-	-
HNRNPR	1	1	1	1	1	1	0.304506	-	-	-	-	HNRNPR	1	1	1	0.298115	-	-	-	-	HNRNPR	1	1	1	1	1	1	-	-	-
SYNCRIP	1	0.3243	1	1	1	1	0.026591	1	-	-	-	SYNCRIP	1	0.4138	1	0.024139	1	-	-	-	SYNCRIP	1	1	1	1	1	1	1	-	-
HNRNPU	1	0.2824	1	1	1	1	0.003255	1	1	-	-	HNRNPU	1	0.1765	1	0.0002289	1	1	-	-	HNRNPU	1	1	1	0.3235	1	1	1	1	-
HNRNPUL1	1	1	1	1	1	1	0.304506	1	1	1	-	HNRNPUL1	1	1	1	1	1	1	1	-	HNRNPUL1	1	1	1	1	1	1	1	1	1
HNRNPUL2	1	1	1	1	1	1	0.561023	1	1	1	1	HNRNPUL2	1	1	1	0.284251	1	1	1	1
Strabismus (HP:0000486)
	HNRNPAB	HNRNPD	HNRNPF	HNRNPH1	HNRNPH2	HNRNPH3	HNRNPK	HNRNPR	SYNCRIP	HNRNPU	HNRNPUL1		HNRNPAB	HNRNPD	HNRNPH1	HNRNPK	HNRNPR	SYNCRIP	HNRNPU	HNRNPUL1		HNRNPAB	HNRNPF	HNRNPH1	HNRNPH2	HNRNPH3	HNRNPK	HNRNPR	SYNCRIP	HNRNPU
HNRNPD	0.08132	-	-	-	-	-	-	-	-	-	-	HNRNPD	1	-	-	-	-	-	-	-
HNRNPF	0.4	1	-	-	-	-	-	-	-	-	-										HNRNPF	0.4	-	-	-	-	-	-	-	-
HNRNPH1	1	0.01806	0.4444	-	-	-	-	-	-	-	-	HNRNPH1	1	0.371429	-	-	-	-	-	-	HNRNPH1	1	0.1429	-	-	-	-	-	-	-
HNRNPH2	0.05231	1	1	0.005636	-	-	-	-	-	-	-										HNRNPH2	0.05231	1	0.003419	-	-	-	-	-	-
HNRNPH3	1	0.08132	0.4	1	0.05231	-	-	-	-	-	-										HNRNPH3	1	0.4	1	0.05231	-	-	-	-	-
HNRNPK	0.05315	1	1	0.004903	1	0.05315	-	-	-	-	-	HNRNPK	1	1	0.2391	-	-	-	-	-	HNRNPK	0.23636	1	0.090909	0.55676	0.23636	-	-	-	-
HNRNPR	1	0.04644	0.4545	1	0.01006	1	0.008926	-	-	-	-	HNRNPR	0.3333	0.009858	0.4643	0.001611	-	-	-	-	HNRNPR	0.48571	1	0.206349	0.39453	0.48571	1	-	-	-
SYNCRIP	0.07326	1	1	0.009896	1	0.07326	1	0.0174	-	-	-	SYNCRIP	1	1	0.2842	1	0.003266	-	-	-	SYNCRIP	0.49091	1	0.102564	0.2683	0.49091	1	1	-	-
HNRNPU	0.08883	0.67938	1	0.009866	0.50114	0.08883	0.537951	0.01806	0.7501	-	-	HNRNPU	1	0.673845	0.468	0.271406	0.008245	0.439	-	-	HNRNPU	0.09341	1	0.012821	1	0.09341	0.5658	0.4762	0.5459	-
HNRNPUL1	0.04545	1	1	0.00905	1	0.04545	1	0.02941	0.5488	0.3403	-	HNRNPUL1	1	1	1	1	0.333333	1	1	-	HNRNPUL1	0.05455	1	0.006993	1	0.05455	0.4706	0.3333	0.4667	1
HNRNPUL2	0.08333	1	1	0.030969	1	0.08333	1	0.04396	1	0.5812	1	HNRNPUL2	1	1	0.3333	1	0.015152	1	0.5772	1
Hypermetropia (HP:0000540)
	HNRNPAB	HNRNPD	HNRNPF	HNRNPH1	HNRNPH2	HNRNPH3	HNRNPK	HNRNPR	SYNCRIP	HNRNPU	HNRNPUL1		HNRNPAB	HNRNPD	HNRNPH1	HNRNPK	HNRNPR	SYNCRIP	HNRNPU	HNRNPUL1		HNRNPAB	HNRNPF	HNRNPH1	HNRNPH2	HNRNPH3	HNRNPK	HNRNPR	SYNCRIP	HNRNPU
HNRNPD	1	-	-	-	-	-	-	-	-	-	-	HNRNPD	1	-	-	-	-	-	-	-
HNRNPF	1	1	-	-	-	-	-	-	-	-	-										HNRNPF	1	-	-	-	-	-	-	-	-
HNRNPH1	1	0.4	1	-	-	-	-	-	-	-	-	HNRNPH1	1	0.2	-	-	-	-	-	-	HNRNPH1	1	1	-	-	-	-	-	-	-
HNRNPH2	1	1	1	0.2581	-	-	-	-	-	-	-										HNRNPH2	1	1	1	-	-	-	-	-	-
HNRNPH3	1	1	1	1	1	-	-	-	-	-	-										HNRNPH3	1	1	1	1	-	-	-	-	-
HNRNPK	1	1	1	0.2105	1	1	-	-	-	-	-	HNRNPK	1	1	0.125	-	-	-	-	-	HNRNPK	1	1	1	1	1	-	-	-	-
HNRNPR	1	0.1714	1	1	0.07258	1	0.04858	-	-	-	-	HNRNPR	1	0.07353	1	0.03077	-	-	-	-	HNRNPR	1	1	1	1	1	1	-	-	-
SYNCRIP	1	1	1	0.2424	1	1	1	0.06417	-	-	-	SYNCRIP	1	1	0.15	1	0.04329	-	-	-	SYNCRIP	1	1	1	1	1	1	1	-	-
HNRNPU	1	1	1	0.2906	1	1	1	0.06653	1	-	-	HNRNPU	1	1	0.1473	1	0.03059	1	-	-	HNRNPU	1	1	1	1	1	1	1	1	-
HNRNPUL1	1	1	1	0.4706	1	1	1	0.47059	1	1	-	HNRNPUL1	1	1	1	1	1	1	1	-	HNRNPUL1	1	1	1	1	1	1	1	1	1
HNRNPUL2	1	1	1	1	1	1	1	0.48571	1	1	1	HNRNPUL2	1	1	0.3333	1	0.18182	1	1	1
Pale retina (HP:0007703)
	HNRNPAB	HNRNPD	HNRNPF	HNRNPH1	HNRNPH2	HNRNPH3	HNRNPK	HNRNPR	SYNCRIP	HNRNPU	HNRNPUL1		HNRNPAB	HNRNPD	HNRNPH1	HNRNPK	HNRNPR	SYNCRIP	HNRNPU	HNRNPUL1		HNRNPAB	HNRNPF	HNRNPH1	HNRNPH2	HNRNPH3	HNRNPK	HNRNPR	SYNCRIP	HNRNPU
HNRNPD	1	-	-	-	-	-	-	-	-	-	-	HNRNPD	1	-	-	-	-	-	-	-
HNRNPF	1	1	-	-	-	-	-	-	-	-	-										HNRNPF	1	-	-	-	-	-	-	-	-
HNRNPH1	1	1	1	-	-	-	-	-	-	-	-	HNRNPH1	1	1	-	-	-	-	-	-	HNRNPH1	1	1	-	-	-	-	-	-	-
HNRNPH2	1	1	1	1	-	-	-	-	-	-	-										HNRNPH2	1	1	1	-	-	-	-	-	-
HNRNPH3	1	1	1	1	1	-	-	-	-	-	-										HNRNPH3	1	1	1	1	-	-	-	-	-
HNRNPK	1	1	1	1	1	1	-	-	-	-	-	HNRNPK	1	1	1	-	-	-	-	-	HNRNPK	1	1	1	1	1	-	-	-	-
HNRNPR	1	0.1714	1	0.4706	0.07258	1	0.04858	-	-	-	-	HNRNPR	1	0.2941	1	0.1923	-	-	-	-	HNRNPR	1	1	0.4444	0.1481	1	0.3077	-	-	-
SYNCRIP	1	1	1	1	1	1	1	0.06417	-	-	-	SYNCRIP	1	1	1	1	0.22727	-	-	-	SYNCRIP	1	1	1	1	1	1	0.3333	-	-
HNRNPU	1	1	1	1	1	1	1	0.01263	1	-	-	HNRNPU	1	1	1	1	0.08197	1	-	-	HNRNPU	1	1	1	1	1	1	0.2667	1	-
HNRNPUL1	1	1	1	1	1	1	1	0.47059	1	1	-	HNRNPUL1	1	1	1	1	1	1	1	-	HNRNPUL1	1	1	1	1	1	1	0.3333	1	1
HNRNPUL2	1	1	1	1	1	1	1	0.48571	1	1	1	HNRNPUL2	1	1	1	1	0.45455	1	1	1
Abnormal ear morphology (HP:0031703)
	HNRNPAB	HNRNPD	HNRNPF	HNRNPH1	HNRNPH2	HNRNPH3	HNRNPK	HNRNPR	SYNCRIP	HNRNPU	HNRNPUL1		HNRNPAB	HNRNPD	HNRNPH1	HNRNPK	HNRNPR	SYNCRIP	HNRNPU	HNRNPUL1		HNRNPAB	HNRNPF	HNRNPH1	HNRNPH2	HNRNPH3	HNRNPK	HNRNPR	SYNCRIP	HNRNPU
HNRNPD	1	-	-	-	-	-	-	-	-	-	-	HNRNPD	1	-	-	-	-	-	-	-
HNRNPF	1	1	-	-	-	-	-	-	-	-	-										HNRNPF	1	-	-	-	-	-	-	-	-
HNRNPH1	1	0.61858	1	-	-	-	-	-	-	-	-	HNRNPH1	1	1	-	-	-	-	-	-	HNRNPH1	1	1	-	-	-	-	-	-	-
HNRNPH2	1	0.31262	1	1	-	-	-	-	-	-	-										HNRNPH2	1	1	0.4594	-	-	-	-	-	-
HNRNPH3	1	1	1	0.49091	0.318846	-	-	-	-	-	-										HNRNPH3	1	1	1	0.31885	-	-	-	-	-
HNRNPK	0.08339	0.08549	0.18347	0.04224	0.0001498	0.5612	-	-	-	-	-	HNRNPK	0.3636	0.03236	0.05929	-	-	-	-	-	HNRNPK	0.4909	0.4909	0.5804	0.03847	1	-	-	-	-
HNRNPR	0.03497	0.02997	0.09091	0.01522	0.0001255	0.2028	0.4457	-	-	-	-	HNRNPR	0.2857	0.04299	0.04762	0.6334	-	-	-	-	HNRNPR	0.4	0.4	0.2063	0.01282	0.4857	0.55944	-	-	-
SYNCRIP	1	0.30351	1	1	1	0.2979	6.326e-05	7.49e-05	-	-	-	SYNCRIP	1	0.27851	1	0.0001645	0.00102	-	-	-	SYNCRIP	1	1	0.3846	1	0.2727	0.08235	0.01818	-	-
HNRNPU	1	0.70051	1	1	0.337391	0.4936	0.0001338	0.000301	0.3402	-	-	HNRNPU	1	0.4319	1	3.958e-05	0.001612	0.4353	-	-	HNRNPU	1	1	1	0.07032	1	1	0.28205	0.1032	-
HNRNPUL1	1	0.22857	1	0.47059	1	0.25	0.001616	0.0007145	1	0.3437	-	HNRNPUL1	1	1	1	0.3636	0.285714	1	1	-	HNRNPUL1	1	1	0.3846	1	0.2727	0.08235	0.01818	1	0.1032
HNRNPUL2	1	0.51471	1	1	1	0.3333	0.01906	0.006993	1	0.5829		HNRNPUL2	1	0.51471	1	0.005797	0.015152	1	0.5799	1
Low-set ears (HP:0000369)
	HNRNPAB	HNRNPD	HNRNPF	HNRNPH1	HNRNPH2	HNRNPH3	HNRNPK	HNRNPR	SYNCRIP	HNRNPU	HNRNPUL1		HNRNPAB	HNRNPD	HNRNPH1	HNRNPK	HNRNPR	SYNCRIP	HNRNPU	HNRNPUL1		HNRNPAB	HNRNPF	HNRNPH1	HNRNPH2	HNRNPH3	HNRNPK	HNRNPR	SYNCRIP	HNRNPU
HNRNPD	1	-	-	-	-	-	-	-	-	-	-	HNRNPD	1	-	-	-	-	-	-	-
HNRNPF	1	1	-	-	-	-	-	-	-	-	-										HNRNPF	1	-	-	-	-	-	-	-	-
HNRNPH1	1	0.4	1	-	-	-	-	-	-	-	-	HNRNPH1	1	1	-	-	-	-	-	-	HNRNPH1	1	1	-	-	-	-	-	-	-
HNRNPH2	1	1	1	0.4559	-	-	-	-	-	-	-										HNRNPH2	1	1	0.3307	-	-	-	-	-	-
HNRNPH3	1	1	1	1	1	-	-	-	-	-	-										HNRNPH3	1	1	1	1	-	-	-	-	-
HNRNPK	1	0.2969	1	1	0.3622	1	-	-	-	-	-	HNRNPK	1	0.2713	1	-	-	-	-	-	HNRNPK	1	1	0.4167	1	1	-	-	-	-
HNRNPR	1	0.1714	1	1	0.1839	1	0.6195	-	-	-	-	HNRNPR	1	1	1	0.5552	-	-	-	-	HNRNPR	0.4667	0.4667	0.5238	0.04855	0.4286	0.1091	-	-	-
SYNCRIP	1	1	1	0.2424	0.4792	1	0.1131	0.06417	-	-	-	SYNCRIP	1	1	1	0.1133	1	-	-	-	SYNCRIP	1	1	0.3846	1	1	1	0.09091	-	-
HNRNPU	1	0.5869	1	1	0.6743	1	0.7264	0.28784	0.1833	-	-	HNRNPU	1	0.5772	1	0.2455	1	0.5843	-	-	HNRNPU	1	1	1	0.23897	1	0.4967	0.51648	0.4854	-
HNRNPUL1	1	1	1	0.4706	1	1	0.5536	0.47059	1	0.5892	-	HNRNPUL1	1	1	1	1	1	1	1	-	HNRNPUL1	1	1	0.3846	1	1	1	0.09091	1	0.4854
HNRNPUL2	1	1	1	1	1	1	1	0.48571	1	1	1	HNRNPUL2	1	1	1	0.5453	1	1	1	1
Abnormal helix (HP:0011039)
	HNRNPAB	HNRNPD	HNRNPF	HNRNPH1	HNRNPH2	HNRNPH3	HNRNPK	HNRNPR	SYNCRIP	HNRNPU	HNRNPUL1		HNRNPAB	HNRNPD	HNRNPH1	HNRNPK	HNRNPR	SYNCRIP	HNRNPU	HNRNPUL1		HNRNPAB	HNRNPF	HNRNPH1	HNRNPH2	HNRNPH3	HNRNPK	HNRNPR	SYNCRIP	HNRNPU
HNRNPD	1	-	-	-	-	-	-	-	-	-	-	HNRNPD	1	-	-	-	-	-	-	-
HNRNPF	1	1	-	-	-	-	-	-	-	-	-										HNRNPF	1	-	-	-	-	-	-	-	-
HNRNPH1	1	1	1	-	-	-	-	-	-	-	-	HNRNPH1	1	1	-	-	-	-	-	-	HNRNPH1	1	1	-	-	-	-	-	-	-
HNRNPH2	1	1	1	1	-	-	-	-	-	-	-										HNRNPH2	1	1	1	-	-	-	-	-	-
HNRNPH3	1	1	1	1	1	-	-	-	-	-	-										HNRNPH3	1	1	1	1	-	-	-	-	-
HNRNPK	0.5448	0.04171	1	0.1539	0.005048	0.5448	-	-	-	-	-	HNRNPK	1	0.02876	0.5257	-	-	-	-	-	HNRNPK	1	1	1	0.2333	1	-	-	-	-
HNRNPR	1	0.17143	1	0.4706	0.072581	1	1	-	-	-	-	HNRNPR	1	0.29412	1	1	-	-	-	-	HNRNPR	1	1	0.4444	0.1481	1	1	-	-	-
SYNCRIP	1	1	1	1	1	1	0.0043874	0.06417	-	-	-	SYNCRIP	1	1	1	0.0094185	0.2273	-	-	-	SYNCRIP	1	1	1	1	1	0.4667	0.3333	-	-
HNRNPU	1	1	1	1	1	1	0.0005786	0.06653	1	-	-	HNRNPU	1	1	1	0.0002369	0.1585	1	-	-	HNRNPU	1	1	1	0.3235	1	1	0.4762	1	-
HNRNPUL1	1	1	1	1	1	1	0.159628	0.47059	1	1	-	HNRNPUL1	1	1	1	1	1	1	1	-	HNRNPUL1	1	1	1	1	1	0.4667	0.3333	1	1
HNRNPUL2	1	1	1	1	1	1	0.29644	0.48571	1	1	1	HNRNPUL2	1	1	1	0.145607	0.4545	1	1	1
Hearing impairment (HP:0000365)
	HNRNPAB	HNRNPD	HNRNPF	HNRNPH1	HNRNPH2	HNRNPH3	HNRNPK	HNRNPR	SYNCRIP	HNRNPU	HNRNPUL1		HNRNPAB	HNRNPD	HNRNPH1	HNRNPK	HNRNPR	SYNCRIP	HNRNPU	HNRNPUL1		HNRNPAB	HNRNPF	HNRNPH1	HNRNPH2	HNRNPH3	HNRNPK	HNRNPR	SYNCRIP	HNRNPU
HNRNPD	0.2	-	-	-	-	-	-	-	-	-	-	HNRNPD	1	-	-	-	-	-	-	-
HNRNPF	1	1	-	-	-	-	-	-	-	-	-										HNRNPF	1	-	-	-	-	-	-	-	-
HNRNPH1	0.2727	1	1	-	-	-	-	-	-	-	-	HNRNPH1	1	1	-	-	-	-	-	-	HNRNPH1	0.2857	1	-	-	-	-	-	-	-
HNRNPH2	0.2215	1	1	1	-	-	-	-	-	-	-										HNRNPH2	0.1567	1	1	-	-	-	-	-	-
HNRNPH3	1	0.02857	0.4	0.05455	0.02692	-	-	-	-	-	-										HNRNPH3	1	0.4	0.1071	0.02692	-	-	-	-	-
HNRNPK	0.4639	0.29841	1	0.56322	0.217	0.10649	-	-	-	-	-	HNRNPK	1	0.1329	1	-	-	-	-	-	HNRNPK	0.1818	1	1	1	0.04545	-	-	-	-
HNRNPR	0.25	1	1	1	1	0.04545	0.3178	-	-	-	-	HNRNPR	1	1	1	0.54507	-	-	-	-	HNRNPR	0.3333	1	1	1	0.14286	1	-	-	-
SYNCRIP	0.2063	1	1	1	1	0.0232	0.2045	1	-	-	-	SYNCRIP	1	1	1	0.05287	1	-	-	-	SYNCRIP	0.3778	1	1	0.45591	0.15152	0.4706	1	-	-
HNRNPU	0.202	1	1	1	1	0.0179	0.1297	1	1	-	-	HNRNPU	1	1	1	0.0311	1	1	-	-	HNRNPU	0.2949	1	1	1	0.09341	1	1	1	-
HNRNPUL1	0.4231	0.45455	1	1	0.52083	0.10839	1	1	0.4958	0.5112	-	HNRNPUL1	1	1	1	1	1	1	1	-	HNRNPUL1	0.3778	1	1	0.45591	0.15152	0.4706	1	1	1
HNRNPUL2	0.3333	1	1	1	1	0.08333	0.5638	1	1	1	1	HNRNPUL2	1	1	1	0.55518	1	1	1	1
Abnormality of the cardiovascular system (HP:0001626)
	HNRNPAB	HNRNPD	HNRNPF	HNRNPH1	HNRNPH2	HNRNPH3	HNRNPK	HNRNPR	SYNCRIP	HNRNPU	HNRNPUL1		HNRNPAB	HNRNPD	HNRNPH1	HNRNPK	HNRNPR	SYNCRIP	HNRNPU	HNRNPUL1		HNRNPAB	HNRNPF	HNRNPH1	HNRNPH2	HNRNPH3	HNRNPK	HNRNPR	SYNCRIP	HNRNPU
HNRNPD	0.3714	-	-	-	-	-	-	-	-	-	-	HNRNPD	1	-	-	-	-	-	-	-
HNRNPF	1	1	-	-	-	-	-	-	-	-	-										HNRNPF	1	-	-	-	-	-	-	-	-
HNRNPH1	0.2727	1	1	-	-	-	-	-	-	-	-	HNRNPH1	1	1	-	-	-	-	-	-	HNRNPH1	0.2857	1	-	-	-	-	-	-	-
HNRNPH2	0.4368	1	1	0.54023	-	-	-	-	-	-	-										HNRNPH2	0.3241	1	1	-	-	-	-	-	-
HNRNPH3	1	0.37143	1	0.27273	0.43676	-	-	-	-	-	-										HNRNPH3	1	1	0.375	0.4368	-	-	-	-	-
HNRNPK	1	0.01499	0.4859	0.01318	0.016	1	-	-	-	-	-	HNRNPK	0.4091	0.003626	0.08152	-	-	-	-	-	HNRNPK	0.4909	1	0.5055	0.622	1	-	-	-	-
HNRNPR	1	0.11942	0.4909	0.08235	0.15332	1	1	-	-	-	-	HNRNPR	1	0.052521	0.19643	1	-	-	-	-	HNRNPR	1	1	0.4444	0.5269	1	1	-	-	-
SYNCRIP	0.1071	0.32432	1	1	0.08762	0.1071	2.455e-05	0.002717	-	-	-	SYNCRIP	1	0.413793	1	6.202e-05	0.006494	-	-	-	SYNCRIP	0.2	1	1	0.5402	0.2727	0.4706	0.3333	-	-
HNRNPU	0.3965	1	1	0.58671	1	0.3965	0.0003642	0.049551	0.05763	-	-	HNRNPU	1	1	1	5.736e-05	0.033635	0.1861	-	-	HNRNPU	1	1	0.4872	0.5968	1	1	1	0.4667	-
HNRNPUL1	1	0.55338	1	0.47059	0.62202	1	0.2512	0.61991	0.06417	0.6221	-	HNRNPUL1	1	1	1	0.4091	1	1	1	-	HNRNPUL1	1	1	0.4872	0.5968	1	1	1	0.4667	1
HNRNPUL2	0.3333	1	1	1	1	0.3333	0.03043	0.103297	1	1	0.4857	HNRNPUL2	1	1	1	0.01594	0.060606	1	1	1
Ventricular septal defect (HP:0001629)
	HNRNPAB	HNRNPD	HNRNPF	HNRNPH1	HNRNPH2	HNRNPH3	HNRNPK	HNRNPR	SYNCRIP	HNRNPU	HNRNPUL1		HNRNPAB	HNRNPD	HNRNPH1	HNRNPK	HNRNPR	SYNCRIP	HNRNPU	HNRNPUL1		HNRNPAB	HNRNPF	HNRNPH1	HNRNPH2	HNRNPH3	HNRNPK	HNRNPR	SYNCRIP	HNRNPU
HNRNPD	1	-	-	-	-	-	-	-	-	-	-	HNRNPD	1	-	-	-	-	-	-	-
HNRNPF	1	1	-	-	-	-	-	-	-	-	-										HNRNPF	1	-	-	-	-	-	-	-	-
HNRNPH1	1	1	1	-	-	-	-	-	-	-	-	HNRNPH1	1	1	-	-	-	-	-	-	HNRNPH1	1	1	-	-	-	-	-	-	-
HNRNPH2	1	1	1	1	-	-	-	-	-	-	-										HNRNPH2	1	1	1	-	-	-	-	-	-
HNRNPH3	1	1	1	1	1	-	-	-	-	-	-										HNRNPH3	1	1	1	1	-	-	-	-	-
HNRNPK	1	0.1597	1	0.3074	0.03265	1	-	-	-	-	-	HNRNPK	1	0.06635	0.5296	-	-	-	-	-	HNRNPK	1	1	1	1	1	-	-	-	-
HNRNPR	1	1	1	1	1	1	0.307433	-	-	-	-	HNRNPR	1	1	1	0.294466	-	-	-	-	HNRNPR	1	1	1	1	1	1	-	-	-
SYNCRIP	1	1	1	1	1	1	0.012401	1	-	-	-	SYNCRIP	1	1	1	0.0107548	1	-	-	-	SYNCRIP	1	1	1	1	1	1	1	-	-
HNRNPU	1	1	1	1	1	1	0.003001	1	1	-	-	HNRNPU	1	1	1	0.0002663	1	1	-	-	HNRNPU	1	1	1	0.3437	1	1	1	1	-
HNRNPUL1	1	1	1	1	1	1	0.169348	1	1	1	-	HNRNPUL1	1	1	1	1	1	1	1	-	HNRNPUL1	1	1	1	1	1	1	1	1	1
HNRNPUL2	1	1	1	1	1	1	0.317147	1	1	1	1	HNRNPUL2	1	1	1	0.15485	1	1	1	1
Microcephaly (HP:0000252)
	HNRNPAB	HNRNPD	HNRNPF	HNRNPH1	HNRNPH2	HNRNPH3	HNRNPK	HNRNPR	SYNCRIP	HNRNPU	HNRNPUL1		HNRNPAB	HNRNPD	HNRNPH1	HNRNPK	HNRNPR	SYNCRIP	HNRNPU	HNRNPUL1		HNRNPAB	HNRNPF	HNRNPH1	HNRNPH2	HNRNPH3	HNRNPK	HNRNPR	SYNCRIP	HNRNPU
HNRNPD	1	-	-	-	-	-	-	-	-	-	-	HNRNPD	1	-	-	-	-	-	-	-
HNRNPF	1	1	-	-	-	-	-	-	-	-	-										HNRNPF	1	-	-	-	-	-	-	-	-
HNRNPH1	1	0.530827	1	-	-	-	-	-	-	-	-	HNRNPH1	1	1	-	-	-	-	-	-	HNRNPH1	1	1	-	-	-	-	-	-	-
HNRNPH2	0.2615	0.031111	0.5	0.43251	-	-	-	-	-	-	-										HNRNPH2	0.5	0.5	1	-	-	-	-	-	-
HNRNPH3	1	1	1	1	0.261539	-	-	-	-	-	-										HNRNPH3	1	1	0.4643	0.26154	-	-	-	-	-
HNRNPK	1	0.404868	1	1	0.129483	1	-	-	-	-	-	HNRNPK	1	0.210003	0.5464	-	-	-	-	-	HNRNPK	1	1	0.1282	0.03171	1	-	-	-	-
HNRNPR	0.1818	0.006614	0.1818	0.15343	0.433148	0.1818	0.0164	-	-	-	-	HNRNPR	0.3333	0.007703	0.1429	0.05491	-	-	-	-	HNRNPR	0.4667	0.4667	1	1	0.4286	0.09091	-	-	-
SYNCRIP	1	0.342105	1	0.05303	0.0001749	1	0.02525	6.246e-05	-	-	-	SYNCRIP	1	0.433333	1	0.02414	0.0006835	-	-	-	SYNCRIP	1	1	0.1282	0.03171	1	1	0.09091	-	-
HNRNPU	1	1	1	0.33922	0.0060534	1	0.3789	0.001457	0.05898	-	-	HNRNPU	1	1	1	0.1874	0.0042102	0.185	-	-	HNRNPU	1	1	0.2418	0.10853	1	1	0.17582	1	-
HNRNPUL1	1	0.544156	1	1	0.422375	1	1	0.1534	0.06417	0.6123	-	HNRNPUL1	1	1	1	1	0.333333	1	1	-	HNRNPUL1	1	1	1	0.43251	1	0.46667	0.54747	0.4667	0.5588
HNRNPUL2	1	1	1	1	0.362258	1	1	0.1189	0.19355	1	1	HNRNPUL2	1	1	1	1	0.0800866	0.2609	1	1
Dysmorphic facial features (HP:0001999)
	HNRNPAB	HNRNPD	HNRNPF	HNRNPH1	HNRNPH2	HNRNPH3	HNRNPK	HNRNPR	SYNCRIP	HNRNPU	HNRNPUL1		HNRNPAB	HNRNPD	HNRNPH1	HNRNPK	HNRNPR	SYNCRIP	HNRNPU	HNRNPUL1		HNRNPAB	HNRNPF	HNRNPH1	HNRNPH2	HNRNPH3	HNRNPK	HNRNPR	SYNCRIP	HNRNPU
HNRNPD	1	-	-	-	-	-	-	-	-	-	-	HNRNPD	1	-	-	-	-	-	-	-
HNRNPF	1	0.46667	-	-	-	-	-	-	-	-	-										HNRNPF	1	-	-	-	-	-	-	-	-
HNRNPH1	1	1	0.46667	-	-	-	-	-	-	-	-	HNRNPH1	1	1	-	-	-	-	-	-	HNRNPH1	1	0.42857	-	-	-	-	-	-	-
HNRNPH2	0.2677	0.47407	0.12	0.4055	-	-	-	-	-	-	-										HNRNPH2	1	0.12	1	-	-	-	-	-	-
HNRNPH3	1	1	0.4	1	1	-	-	-	-	-	-										HNRNPH3	1	0.4	1	1	-	-	-	-	-
HNRNPK	0.2117	0.29166	0.09073	0.2319	0.76893	1	-	-	-	-	-	HNRNPK	0.2273	0.1297	0.1433	-	-	-	-	-	HNRNPK	1	0.45455	1	0.68079	1	-	-	-	-
HNRNPR	0.1084	0.08862	0.04545	0.1176	0.38199	0.4231	0.40439	-	-	-	-	HNRNPR	0.2857	0.3331	0.2262	1	-	-	-	-	HNRNPR	0.3333	0.06667	0.4444	0.5453	0.4286	0.228	-	-	-
SYNCRIP	1	0.73424	0.49858	1	0.08945	0.5833	0.05187	0.021952	-	-	-	SYNCRIP	1	1	1	0.041969	0.17902	-	-	-	SYNCRIP	1	1	0.5921	0.20551	0.5455	0.6372	0.08081	-	-
HNRNPU	0.5941	1	0.21863	1	0.23049	1	0.11636	0.040985	0.4835	-	-	HNRNPU	0.431	1	0.5738	0.0685	0.38852	0.5793	-	-	HNRNPU	1	1	0.5962	0.13454	0.5385	0.6534	0.07692	1	-
HNRNPUL1	1	0.2031	1	0.3348	0.02245	0.2364	0.0153	0.005477	0.4267	0.08661	-	HNRNPUL1	1	1	1	0.227273	0.28571	1	0.43103	-	HNRNPUL1	1	1	0.2929	0.04291	0.4909	0.3348	0.06061	1	1
HNRNPUL2	1	0.17699	1	0.3007	0.05634	0.2262	0.01608	0.007617	0.363	0.10275	1	HNRNPUL2	1	0.177	1	0.007946	0.08009	0.3401	0.08621	1
Ridged metopic suture (HP:0005487)
	HNRNPAB	HNRNPD	HNRNPF	HNRNPH1	HNRNPH2	HNRNPH3	HNRNPK	HNRNPR	SYNCRIP	HNRNPU	HNRNPUL1		HNRNPAB	HNRNPD	HNRNPH1	HNRNPK	HNRNPR	SYNCRIP	HNRNPU	HNRNPUL1		HNRNPAB	HNRNPF	HNRNPH1	HNRNPH2	HNRNPH3	HNRNPK	HNRNPR	SYNCRIP	HNRNPU
HNRNPD	1	-	-	-	-	-	-	-	-	-	-	HNRNPD	1	-	-	-	-	-	-	-
HNRNPF	1	1	-	-	-	-	-	-	-	-	-										HNRNPF	1	-	-	-	-	-	-	-	-
HNRNPH1	1	1	1	-	-	-	-	-	-	-	-	HNRNPH1	1	1	-	-	-	-	-	-	HNRNPH1	1	1	-	-	-	-	-	-	-
HNRNPH2	1	1	1	1	-	-	-	-	-	-	-										HNRNPH2	1	1	1	-	-	-	-	-	-
HNRNPH3	1	1	1	1	1	-	-	-	-	-	-										HNRNPH3	1	1	1	1	-	-	-	-	-
HNRNPK	1	0.07913	1	0.3079	0.01495	1	-	-	-	-	-	HNRNPK	1	0.02863	0.5296	-	-	-	-	-	HNRNPK	1	1	1	1	1	-	-	-	-
HNRNPR	1	1	1	1	1	1	0.30792	-	-	-	-	HNRNPR	1	1	1	0.278185	-	-	-	-	HNRNPR	1	1	1	1	1	1	-	-	-
SYNCRIP	1	1	1	1	1	1	0.01153	1	-	-	-	SYNCRIP	1	1	1	0.027291	1	-	-	-	SYNCRIP	1	1	1	1	1	1	1	-	-
HNRNPU	1	1	1	1	0.56836	1	0.03175	1	0.5734	-	-	HNRNPU	1	1	1	0.004204	1	1	-	-	HNRNPU	1	1	1	0.3333	1	1	1	1	-
HNRNPUL1	1	1	1	1	1	1	0.30292	1	1	1	-	HNRNPUL1	1	1	1	1	1	1	1	-	HNRNPUL1	1	1	1	1	1	1	1	1	1
HNRNPUL2	1	1	1	1	1	1	0.5585	1	1	1	1	HNRNPUL2	1	1	1	0.278185	1	1	1	1
Round face (HP:0000311)
	HNRNPAB	HNRNPD	HNRNPF	HNRNPH1	HNRNPH2	HNRNPH3	HNRNPK	HNRNPR	SYNCRIP	HNRNPU	HNRNPUL1		HNRNPAB	HNRNPD	HNRNPH1	HNRNPK	HNRNPR	SYNCRIP	HNRNPU	HNRNPUL1		HNRNPAB	HNRNPF	HNRNPH1	HNRNPH2	HNRNPH3	HNRNPK	HNRNPR	SYNCRIP	HNRNPU
HNRNPD	1	-	-	-	-	-	-	-	-	-	-	HNRNPD	1	-	-	-	-	-	-	-
HNRNPF	1	1	-	-	-	-	-	-	-	-	-										HNRNPF	1	-	-	-	-	-	-	-	-
HNRNPH1	1	0.25714	1	-	-	-	-	-	-	-	-	HNRNPH1	1	1	-	-	-	-	-	-	HNRNPH1	1	1	-	-	-	-	-	-	-
HNRNPH2	1	0.0437	1	1	-	-	-	-	-	-	-										HNRNPH2	1	1	1	-	-	-	-	-	-
HNRNPH3	1	1	1	1	1	-	-	-	-	-	-										HNRNPH3	1	1	1	1	-	-	-	-	-
HNRNPK	1	0.08049	1	1	1	1	-	-	-	-	-	HNRNPK	1	0.27398	1	-	-	-	-	-	HNRNPK	1	1	1	1	1	-	-	-	-
HNRNPR	0.4667	0.34575	0.4667	0.07692	0.002554	0.4667	0.004786	-	-	-	-	HNRNPR	1	0.26821	0.1964	0.01438	-	-	-	-	HNRNPR	1	1	0.375	0.12	1	0.2727	-	-	-
SYNCRIP	1	0.04006	1	1	1	1	1	0.002225	-	-	-	SYNCRIP	1	0.0873	1	1	0.0087719	-	-	-	SYNCRIP	1	1	1	1	1	1	0.2727	-	-
HNRNPU	1	0.00391	1	1	1	1	0.311828	6.804e-05	1	-	-	HNRNPU	1	0.00625	1	0.28378	0.0003241	1	-	-	HNRNPU	1	1	1	1	1	1	0.2143	1	-
HNRNPUL1	1	0.52105	1	1	1	1	1	0.07692	1	1	-	HNRNPUL1	1	1	1	1	1	1	1	-	HNRNPUL1	1	1	1	1	1	1	0.3333	1	1
HNRNPUL2	1	0.52206	1	1	1	1	1	0.1049	1	1	1	HNRNPUL2	1	0.52206	1	1	0.166667	1	1	1
Narrow forehead (HP:0000341)
	HNRNPAB	HNRNPD	HNRNPF	HNRNPH1	HNRNPH2	HNRNPH3	HNRNPK	HNRNPR	SYNCRIP	HNRNPU	HNRNPUL1		HNRNPAB	HNRNPD	HNRNPH1	HNRNPK	HNRNPR	SYNCRIP	HNRNPU	HNRNPUL1		HNRNPAB	HNRNPF	HNRNPH1	HNRNPH2	HNRNPH3	HNRNPK	HNRNPR	SYNCRIP	HNRNPU
HNRNPD	1	-	-	-	-	-	-	-	-	-	-	HNRNPD	1	-	-	-	-	-	-	-
HNRNPF	1	1	-	-	-	-	-	-	-	-	-										HNRNPF	1	-	-	-	-	-	-	-	-
HNRNPH1	1	1	1	-	-	-	-	-	-	-	-	HNRNPH1	1	1	-	-	-	-	-	-	HNRNPH1	1	1	-	-	-	-	-	-	-
HNRNPH2	1	1	1	1	-	-	-	-	-	-	-										HNRNPH2	1	1	1	-	-	-	-	-	-
HNRNPH3	1	1	1	1	1	-	-	-	-	-	-										HNRNPH3	1	1	1	1	-	-	-	-	-
HNRNPK	1	1	1	1	1	1	-	-	-	-	-	HNRNPK	1	1	1	-	-	-	-	-	HNRNPK	1	1	1	1	1	-	-	-	-
HNRNPR	1	0.04211	1	0.2	0.01379	1	0.007207	-	-	-	-	HNRNPR	1	0.06536	0.4643	0.03077	-	-	-	-	HNRNPR	1	1	0.375	0.12	1	0.2727	-	-	-
SYNCRIP	1	1	1	1	1	1	0.442308	0.043159	-	-	-	SYNCRIP	1	1	1	1	0.05263	-	-	-	SYNCRIP	1	1	1	0.2667	1	1	0.4909	-	-
HNRNPU	1	1	1	1	1	1	1	0.000939	0.2644	-	-	HNRNPU	1	1	1	1	0.00605	1	-	-	HNRNPU	1	1	1	1	1	1	0.2143	0.4211	-
HNRNPUL1	1	1	1	1	1	1	1	0.2	1	1	-	HNRNPUL1	1	1	1	1	1	1	1	-	HNRNPUL1	1	1	1	1	1	1	0.3333	1	1
HNRNPUL2	1	1	1	1	1	1	1	0.230769	1	1	1	HNRNPUL2	1	1	1	1	0.44444	1	1	1
Abnormal eyebrow morphology (HP:0000534)
	HNRNPAB	HNRNPD	HNRNPF	HNRNPH1	HNRNPH2	HNRNPH3	HNRNPK	HNRNPR	SYNCRIP	HNRNPU	HNRNPUL1		HNRNPAB	HNRNPD	HNRNPH1	HNRNPK	HNRNPR	SYNCRIP	HNRNPU	HNRNPUL1		HNRNPAB	HNRNPF	HNRNPH1	HNRNPH2	HNRNPH3	HNRNPK	HNRNPR	SYNCRIP	HNRNPU
HNRNPD	1	-	-	-	-	-	-	-	-	-	-	HNRNPD	1	-	-	-	-	-	-	-
HNRNPF	1	1	-	-	-	-	-	-	-	-	-										HNRNPF	1	-	-	-	-	-	-	-	-
HNRNPH1	1	0.381	1	-	-	-	-	-	-	-	-	HNRNPH1	1	1	-	-	-	-	-	-	HNRNPH1	1	1	-	-	-	-	-	-	-
HNRNPH2	1	0.2735	1	1	-	-	-	-	-	-	-										HNRNPH2	1	1	1	-	-	-	-	-	-
HNRNPH3	1	1	1	1	1	-	-	-	-	-	-										HNRNPH3	1	1	1	1	-	-	-	-	-
HNRNPK	1	0.1533	1	1	1	1	-	-	-	-	-	HNRNPK	1	0.1317	1	-	-	-	-	-	HNRNPK	1	1	1	1	1	-	-	-	-
HNRNPR	1	1	1	1	0.5504	1	0.30528	-	-	-	-	HNRNPR	1	1	1	0.54507	-	-	-	-	HNRNPR	1	1	1	1	1	1	-	-	-
SYNCRIP	1	1	1	0.2581	0.0491	1	0.02829	1	-	-	-	SYNCRIP	1	1	1	0.06194	1	-	-	-	SYNCRIP	1	1	0.3846	0.5504	1	1	1	-	-
HNRNPU	1	0.197	1	1	0.7477	1	0.56328	0.5891	0.05671	-	-	HNRNPU	1	0.1903	1	0.74989	0.5753	0.1023	-	-	HNRNPU	1	1	0.3125	0.2755	1	0.4211	1	1	-
HNRNPUL1	1	1	1	1	0.5461	1	0.31715	1	1	0.5825	-	HNRNPUL1	1	1	1	1	1	1	1	-	HNRNPUL1	1	1	0.4545	0.5487	1	1	1	1	1
HNRNPUL2	1	1	1	1	0.5613	1	0.5585	1	1	1	1	HNRNPUL2	1	1	1	0.54507	1	1	0.5753	1
Epicanthus (HP:0000286)
	HNRNPAB	HNRNPD	HNRNPF	HNRNPH1	HNRNPH2	HNRNPH3	HNRNPK	HNRNPR	SYNCRIP	HNRNPU	HNRNPUL1		HNRNPAB	HNRNPD	HNRNPH1	HNRNPK	HNRNPR	SYNCRIP	HNRNPU	HNRNPUL1		HNRNPAB	HNRNPF	HNRNPH1	HNRNPH2	HNRNPH3	HNRNPK	HNRNPR	SYNCRIP	HNRNPU
HNRNPD	1	-	-	-	-	-	-	-	-	-	-	HNRNPD	1	-	-	-	-	-	-	-
HNRNPF	1	1	-	-	-	-	-	-	-	-	-										HNRNPF	1	-	-	-	-	-	-	-	-
HNRNPH1	1	0.5048	1	-	-	-	-	-	-	-	-	HNRNPH1	1	1	-	-	-	-	-	-	HNRNPH1	1	1	-	-	-	-	-	-	-
HNRNPH2	1	0.5412	1	1	-	-	-	-	-	-	-										HNRNPH2	1	1	1	-	-	-	-	-	-
HNRNPH3	1	0.3714	1	0.2	0.163	-	-	-	-	-	-										HNRNPH3	1	1	0.2857	0.163	-	-	-	-	-
HNRNPK	1	0.222	1	1	1	0.1269	-	-	-	-	-	HNRNPK	1	0.5438	1	-	-	-	-	-	HNRNPK	1	1	1	1	0.2	-	-	-	-
HNRNPR	1	1	1	1	0.469	0.3778	0.3904	-	-	-	-	HNRNPR	1	1	1	1	-	-	-	-	HNRNPR	1	1	0.375	0.23	1	0.2727	-	-	-
SYNCRIP	1	1	1	0.5497	0.6078	0.3	0.3101	1	-	-	-	SYNCRIP	1	1	1	0.287	0.5395	-	-	-	SYNCRIP	1	1	1	1	0.2	1	0.2727	-	-
HNRNPU	1	0.2657	1	1	1	0.1469	1	0.4551	0.3748	-	-	HNRNPU	1	0.6139	1	1	1	0.358	-	-	HNRNPU	1	1	1	1	0.1538	1	0.2143	1	-
HNRNPUL1	1	0.5211	1	1	1	0.2222	1	1	1	1	-	HNRNPUL1	1	1	1	1	1	1	1	-	HNRNPUL1	1	1	1	1	0.25	1	0.3333	1	1
HNRNPUL2	1	1	1	1	1	0.2857	1	1	1	1	1	HNRNPUL2	1	1	1	1	1	0.5395	1	1
Abnormality of the palpebral fissures (HP:0008050)
	HNRNPAB	HNRNPD	HNRNPF	HNRNPH1	HNRNPH2	HNRNPH3	HNRNPK	HNRNPR	SYNCRIP	HNRNPU	HNRNPUL1		HNRNPAB	HNRNPD	HNRNPH1	HNRNPK	HNRNPR	SYNCRIP	HNRNPU	HNRNPUL1		HNRNPAB	HNRNPF	HNRNPH1	HNRNPH2	HNRNPH3	HNRNPK	HNRNPR	SYNCRIP	HNRNPU
HNRNPD	1	-	-	-	-	-	-	-	-	-	-	HNRNPD	1	-	-	-	-	-	-	-
HNRNPF	1	1	-	-	-	-	-	-	-	-	-										HNRNPF	1	-	-	-	-	-	-	-	-
HNRNPH1	1	1	1	-	-	-	-	-	-	-	-	HNRNPH1	1	1	-	-	-	-	-	-	HNRNPH1	1	1	-	-	-	-	-	-	-
HNRNPH2	1	0.37713	1	1	-	-	-	-	-	-	-										HNRNPH2	1	1	1	-	-	-	-	-	-
HNRNPH3	1	1	1	1	1	-	-	-	-	-	-										HNRNPH3	1	1	1	1	-	-	-	-	-
HNRNPK	0.4968	0.03146	0.4968	0.1234	0.14216	0.4968	-	-	-	-	-	HNRNPK	1	0.02379	0.2391	-	-	-	-	-	HNRNPK	1	1	1	0.6431	1	-	-	-	-
HNRNPR	1	0.2528	1	0.5692	0.64306	1	1	-	-	-	-	HNRNPR	1	0.04412	0.1964	1	-	-	-	-	HNRNPR	1	1	1	1	1	0.49091	-	-	-
SYNCRIP	1	1	1	1	0.24273	1	0.005458	0.09319	-	-	-	SYNCRIP	1	1	1	0.01125	0.03199	-	-	-	SYNCRIP	1	1	1	1	1	0.56923	1	-	-
HNRNPU	1	0.53049	1	0.3824	0.02372	1	0.000007849 (0.0237384)	0.01586	0.6045	-	-	HNRNPU	1	0.53049	1	2.088e-05	0.00356	0.5771	-	-	HNRNPU	1	1	0.3125	0.1435	1	0.05779	1	0.4211	-
HNRNPUL1	1	1	1	1	0.29649	1	0.0343	0.2	1	1	-	HNRNPUL1	1	1	1	1	1	1	1	-	HNRNPUL1	1	1	0.4545	0.5534	1	0.20879	1	1	1
HNRNPUL2	1	1	1	1	0.54695	1	0.1317	0.23077	1	1	1	HNRNPUL2	1	1	1	0.1213	0.16667	1	1	1
Wide nasal bridge (HP:0000431)
	HNRNPAB	HNRNPD	HNRNPF	HNRNPH1	HNRNPH2	HNRNPH3	HNRNPK	HNRNPR	SYNCRIP	HNRNPU	HNRNPUL1		HNRNPAB	HNRNPD	HNRNPH1	HNRNPK	HNRNPR	SYNCRIP	HNRNPU	HNRNPUL1		HNRNPAB	HNRNPF	HNRNPH1	HNRNPH2	HNRNPH3	HNRNPK	HNRNPR	SYNCRIP	HNRNPU
HNRNPD	1	-	-	-	-	-	-	-	-	-	-	HNRNPD	1	-	-	-	-	-	-	-
HNRNPF	1	1	-	-	-	-	-	-	-	-	-										HNRNPF	1	-	-	-	-	-	-	-	-
HNRNPH1	1	1	1	-	-	-	-	-	-	-	-	HNRNPH1	1	1	-	-	-	-	-	-	HNRNPH1	1	1	-	-	-	-	-	-	-
HNRNPH2	1	1	1	1	-	-	-	-	-	-	-										HNRNPH2	1	1	1	-	-	-	-	-	-
HNRNPH3	1	1	1	1	1	-	-	-	-	-	-										HNRNPH3	1	1	1	1	-	-	-	-	-
HNRNPK	1	0.1344	1	0.1589	0.03015	1	-	-	-	-	-	HNRNPK	1	0.05141	0.2663	-	-	-	-	-	HNRNPK	1	1	1	1	1	-	-	-	-
HNRNPR	1	1	1	1	0.46897	1	0.4041	-	-	-	-	HNRNPR	1	0.4902	1	0.6169	-	-	-	-	HNRNPR	1	1	1	1	1	1	-	-	-
SYNCRIP	1	1	1	1	1	1	0.02998	0.4559	-	-	-	SYNCRIP	1	1	1	0.02447	0.4474	-	-	-	SYNCRIP	1	1	1	1	1	1	1	-	-
HNRNPU	1	0.311	1	1	0.44843	1	8.181e-05	0.2113	0.4611	-	-	HNRNPU	1	0.35758	1	2.218e-05	0.1664	0.3951	-	-	HNRNPU	1	1	1	1	1	1	1	1	-
HNRNPUL1	1	1	1	1	1	1	0.1561	1	1	1	-	HNRNPUL1	1	1	1	1	1	1	1	-	HNRNPUL1	1	1	1	1	1	1	1	1	1
HNRNPUL2	1	1	1	1	1	1	0.2933	1	1	1	1	HNRNPUL2	1	1	1	0.1285	1	1	1	1
Hypoplastic alae (HP:0000430)
	HNRNPAB	HNRNPD	HNRNPF	HNRNPH1	HNRNPH2	HNRNPH3	HNRNPK	HNRNPR	SYNCRIP	HNRNPU	HNRNPUL1		HNRNPAB	HNRNPD	HNRNPH1	HNRNPK	HNRNPR	SYNCRIP	HNRNPU	HNRNPUL1		HNRNPAB	HNRNPF	HNRNPH1	HNRNPH2	HNRNPH3	HNRNPK	HNRNPR	SYNCRIP	HNRNPU
HNRNPD	1	-	-	-	-	-	-	-	-	-	-	HNRNPD	1	-	-	-	-	-	-	-
HNRNPF	1	1	-	-	-	-	-	-	-	-	-										HNRNPF	1	-	-	-	-	-	-	-	-
HNRNPH1	1	0.5308	1	-	-	-	-	-	-	-	-	HNRNPH1	1	1	-	-	-	-	-	-	HNRNPH1	1	1	-	-	-	-	-	-	-
HNRNPH2	1	0.3714	1	0.06437	-	-	-	-	-	-	-										HNRNPH2	1	1	0.02849	-	-	-	-	-	-
HNRNPH3	1	1	1	1	1	-	-	-	-	-	-										HNRNPH3	1	1	1	1	-	-	-	-	-
HNRNPK	1	0.2319	1	1	0.007243	1	-	-	-	-	-	HNRNPK	1	0.1164	0.5296	-	-	-	-	-	HNRNPK	1	1	0.51049	0.2667	1	-	-	-	-
HNRNPR	1	1	1	0.46667	1	1	0.159836	-	-	-	-	HNRNPR	1	1	1	0.278185	-	-	-	-	HNRNPR	1	1	0.46429	1	1	1	-	-	-
SYNCRIP	1	0.3611	1	0.06022	1	1	0.006355	1	-	-	-	SYNCRIP	1	0.4643	1	0.0272914	1	-	-	-	SYNCRIP	1	1	0.12821	1	1	1	1	-	-
HNRNPU	1	0.311	1	0.03099	1	1	0.000296	1	1	-	-	HNRNPU	1	0.3576	1	0.0004224	1	1	-	-	HNRNPU	1	1	0.08333	1	1	0.4211	1	1	-
HNRNPUL1	1	1	1	0.46667	1	1	0.309298	1	1	1	-	HNRNPUL1	1	1	1	1	1	1	1	-	HNRNPUL1	1	1	0.18182	1	1	1	1	1	1
HNRNPUL2	1	1	1	0.48718	1	1	0.30855	1	1	1	1	HNRNPUL2	1	1	1	0.278185	1	1	1	1
Anteverted nares (HP:0000463)
	HNRNPAB	HNRNPD	HNRNPF	HNRNPH1	HNRNPH2	HNRNPH3	HNRNPK	HNRNPR	SYNCRIP	HNRNPU	HNRNPUL1		HNRNPAB	HNRNPD	HNRNPH1	HNRNPK	HNRNPR	SYNCRIP	HNRNPU	HNRNPUL1		HNRNPAB	HNRNPF	HNRNPH1	HNRNPH2	HNRNPH3	HNRNPK	HNRNPR	SYNCRIP	HNRNPU
HNRNPD	1	-	-	-	-	-	-	-	-	-	-	HNRNPD	1	-	-	-	-	-	-	-
HNRNPF	1	1	-	-	-	-	-	-	-	-	-										HNRNPF	1	-	-	-	-	-	-	-	-
HNRNPH1	1	1	1	-	-	-	-	-	-	-	-	HNRNPH1	1	1	-	-	-	-	-	-	HNRNPH1	1	1	-	-	-	-	-	-	-
HNRNPH2	1	0.3714	1	1	-	-	-	-	-	-	-										HNRNPH2	1	1	1	-	-	-	-	-	-
HNRNPH3	1	1	1	1	1	-	-	-	-	-	-										HNRNPH3	1	1	1	1	-	-	-	-	-
HNRNPK	1	0.5285	1	1	1	1	-	-	-	-	-	HNRNPK	1	1	1	-	-	-	-	-	HNRNPK	1	1	1	1	1	-	-	-	-
HNRNPR	1	0.2528	1	0.2	0.01379	1	0.02565	-	-	-	-	HNRNPR	1	0.4902	1	0.3538	-	-	-	-	HNRNPR	1	0.4	0.1071	0.01	0.4	0.05455	-	-	-
SYNCRIP	1	0.3611	1	1	1	1	1	0.01246	-	-	-	SYNCRIP	1	0.4643	1	1	0.25	-	-	-	SYNCRIP	1	1	1	1	1	1	0.05455	-	-
HNRNPU	1	1	1	1	0.32227	1	0.66158	0.03959	0.3192	-	-	HNRNPU	1	1	1	1	0.3098	1	-	-	HNRNPU	1	1	1	0.1042	1	0.48538	0.17582	0.4854	-
HNRNPUL1	1	1	1	1	1	1	1	0.2	1	1	-	HNRNPUL1	1	1	1	1	1	1	1	-	HNRNPUL1	1	1	1	1	1	1	0.08333	1	0.5147
HNRNPUL2	1	1	1	1	1	1	1	0.23077	1	1	1	HNRNPUL2	1	1	1	1	1	1	1	1
Low columella (HP:0009765)
	HNRNPAB	HNRNPD	HNRNPF	HNRNPH1	HNRNPH2	HNRNPH3	HNRNPK	HNRNPR	SYNCRIP	HNRNPU	HNRNPUL1		HNRNPAB	HNRNPD	HNRNPH1	HNRNPK	HNRNPR	SYNCRIP	HNRNPU	HNRNPUL1		HNRNPAB	HNRNPF	HNRNPH1	HNRNPH2	HNRNPH3	HNRNPK	HNRNPR	SYNCRIP	HNRNPU
HNRNPD	1	-	-	-	-	-	-	-	-	-	-	HNRNPD	1	-	-	-	-	-	-	-
HNRNPF	1	1	-	-	-	-	-	-	-	-	-										HNRNPF	1	-	-	-	-	-	-	-	-
HNRNPH1	1	0.381	1	-	-	-	-	-	-	-	-	HNRNPH1	1	1	-	-	-	-	-	-	HNRNPH1	1	1	-	-	-	-	-	-	-
HNRNPH2	1	1	1	0.469	-	-	-	-	-	-	-										HNRNPH2	1	1	0.3419	-	-	-	-	-	-
HNRNPH3	1	1	1	1	1	-	-	-	-	-	-										HNRNPH3	1	1	1	1	-	-	-	-	-
HNRNPK	1	1	1	0.3904	1	1	-	-	-	-	-	HNRNPK	1	1	1	-	-	-	-	-	HNRNPK	1	1	0.3846	1	1	-	-	-	-
HNRNPR	1	0.1333	1	1	0.1655	1	0.1117	-	-	-	-	HNRNPR	1	0.2778	1	0.3538	-	-	-	-	HNRNPR	1	1	1	0.23	1	0.2727	-	-	-
SYNCRIP	1	1	1	0.2581	0.4889	1	1	0.06022	-	-	-	SYNCRIP	1	1	1	1	0.25	-	-	-	SYNCRIP	1	1	0.3846	1	1	1	0.2727	-	-
HNRNPU	1	1	1	0.1111	0.2558	1	0.3118	0.01095	1	-	-	HNRNPU	1	1	1	0.2838	0.08621	1	-	-	HNRNPU	1	1	0.3125	1	1	1	0.2143	1	-
HNRNPUL1	1	1	1	1	1	1	1	0.46667	1	1	-	HNRNPUL1	1	1	1	1	1	1	1	-	HNRNPUL1	1	1	0.4545	1	1	1	0.3333	1	1
HNRNPUL2	1	1	1	1	1	1	1	0.48718	1	1	1	HNRNPUL2	1	1	1	1	1	1	1	1
Depressed nasal bridge (HP:0005280)
	HNRNPAB	HNRNPD	HNRNPF	HNRNPH1	HNRNPH2	HNRNPH3	HNRNPK	HNRNPR	SYNCRIP	HNRNPU	HNRNPUL1		HNRNPAB	HNRNPD	HNRNPH1	HNRNPK	HNRNPR	SYNCRIP	HNRNPU	HNRNPUL1		HNRNPAB	HNRNPF	HNRNPH1	HNRNPH2	HNRNPH3	HNRNPK	HNRNPR	SYNCRIP	HNRNPU
HNRNPD	1	-	-	-	-	-	-	-	-	-	-	HNRNPD	1	-	-	-	-	-	-	-
HNRNPF	1	1	-	-	-	-	-	-	-	-	-										HNRNPF	1	-	-	-	-	-	-	-	-
HNRNPH1	1	1	1	-	-	-	-	-	-	-	-	HNRNPH1	1	1	-	-	-	-	-	-	HNRNPH1	1	1	-	-	-	-	-	-	-
HNRNPH2	1	1	1	1	-	-	-	-	-	-	-										HNRNPH2	1	1	1	-	-	-	-	-	-
HNRNPH3	1	1	1	1	1	-	-	-	-	-	-										HNRNPH3	1	1	1	1	-	-	-	-	-
HNRNPK	1	1	1	1	0.49961	1	-	-	-	-	-	HNRNPK	1	0.51337	1	-	-	-	-	-	HNRNPK	1	1	1	1	1	-	-	-	-
HNRNPR	1	0.1333	1	0.4667	0.06437	1	0.1978	-	-	-	-	HNRNPR	1	0.06536	0.4643	0.1548	-	-	-	-	HNRNPR	1	1	1	1	1	1	-	-	-
SYNCRIP	1	1	1	1	1	1	1	0.15573	-	-	-	SYNCRIP	1	1	1	1	0.1404	-	-	-	SYNCRIP	1	1	1	1	1	1	1	-	-
HNRNPU	1	1	1	1	0.56662	1	0.6455	0.09177	1	-	-	HNRNPU	1	1	1	0.1922	0.0175	0.3951	-	-	HNRNPU	1	1	1	0.1042	1	0.4854	1	0.4854	-
HNRNPUL1	1	1	1	1	1	1	1	0.46667	1	1	-	HNRNPUL1	1	1	1	1	1	1	1	-	HNRNPUL1	1	1	1	1	1	1	1	1	0.5147
HNRNPUL2	1	1	1	1	1	1	1	0.48718	1	1	1	HNRNPUL2	1	1	1	1	0.4444	1	1	1
Abnormality of the lip (HP:0000159)
	HNRNPAB	HNRNPD	HNRNPF	HNRNPH1	HNRNPH2	HNRNPH3	HNRNPK	HNRNPR	SYNCRIP	HNRNPU	HNRNPUL1		HNRNPAB	HNRNPD	HNRNPH1	HNRNPK	HNRNPR	SYNCRIP	HNRNPU	HNRNPUL1		HNRNPAB	HNRNPF	HNRNPH1	HNRNPH2	HNRNPH3	HNRNPK	HNRNPR	SYNCRIP	HNRNPU
HNRNPD	1	-	-	-	-	-	-	-	-	-	-	HNRNPD	1	-	-	-	-	-	-	-
HNRNPF	1	1	-	-	-	-	-	-	-	-	-										HNRNPF	1	-	-	-	-	-	-	-	-
HNRNPH1	1	1	1	-	-	-	-	-	-	-	-	HNRNPH1	1	1	-	-	-	-	-	-	HNRNPH1	1	1	-	-	-	-	-	-	-
HNRNPH2	1	0.6889	1	1	-	-	-	-	-	-	-										HNRNPH2	1	1	1	-	-	-	-	-	-
HNRNPH3	1	1	1	1	1	-	-	-	-	-	-										HNRNPH3	1	1	1	1	-	-	-	-	-
HNRNPK	1	0.637	1	1	0.2676	1	-	-	-	-	-	HNRNPK	1	0.6272	1	-	-	-	-	-	HNRNPK	1	1	1	1	1	-	-	-	-
HNRNPR	1	0.6177	1	1	1	1	0.2917	-	-	-	-	HNRNPR	1	1	1	0.4885	-	-	-	-	HNRNPR	1	1	1	1	1	0.4909	-	-	-
SYNCRIP	1	1	1	1	0.7222	1	0.6856	0.6344	-	-	-	SYNCRIP	1	1	1	0.6296	1	-	-	-	SYNCRIP	1	1	1	1	1	1	0.4909	-	-
HNRNPU	1	1	1	1	0.5181	1	0.748	0.6128	1	-	-	HNRNPU	1	1	1	0.7146	1	0.6965	-	-	HNRNPU	1	1	1	1	1	1	1	1	-
HNRNPUL1	1	0.5211	1	1	0.2965	1	1	0.4667	0.5476	0.5825	-	HNRNPUL1	1	1	1	1	1	1	1	-	HNRNPUL1	1	1	0.4545	0.5534	1	1	0.3333	1	0.5147
HNRNPUL2	1	1	1	1	0.5469	1	1	0.4872	1	1	1	HNRNPUL2	1	1	1	1	1	0.5395	1	1
Open mouth appearance (HP:0000194)
	HNRNPAB	HNRNPD	HNRNPF	HNRNPH1	HNRNPH2	HNRNPH3	HNRNPK	HNRNPR	SYNCRIP	HNRNPU	HNRNPUL1		HNRNPAB	HNRNPD	HNRNPH1	HNRNPK	HNRNPR	SYNCRIP	HNRNPU	HNRNPUL1		HNRNPAB	HNRNPF	HNRNPH1	HNRNPH2	HNRNPH3	HNRNPK	HNRNPR	SYNCRIP	HNRNPU
HNRNPD	1	-	-	-	-	-	-	-	-	-	-	HNRNPD	1	-	-	-	-	-	-	-
HNRNPF	1	1	-	-	-	-	-	-	-	-	-										HNRNPF	1	-	-	-	-	-	-	-	-
HNRNPH1	1	1	1	-	-	-	-	-	-	-	-	HNRNPH1	1	1	-	-	-	-	-	-	HNRNPH1	1	1	-	-	-	-	-	-	-
HNRNPH2	1	0.13109	1	0.2667	-	-	-	-	-	-	-										HNRNPH2	1	1	0.1852	-	-	-	-	-	-
HNRNPH3	1	1	1	1	1	-	-	-	-	-	-										HNRNPH3	1	1	1	1	-	-	-	-	-
HNRNPK	1	1	1	1	0.03052	1	-	-	-	-	-	HNRNPK	1	0.68182	1	-	-	-	-	-	HNRNPK	1	1	1	0.2667	1	-	-	-	-
HNRNPR	1	0.50476	1	1	1	1	0.305283	-	-	-	-	HNRNPR	1	1	1	0.545074	-	-	-	-	HNRNPR	1	1	1	1	1	1	-	-	-
SYNCRIP	1	0.12381	1	0.2581	1	1	0.0282912	1	-	-	-	SYNCRIP	1	0.20635	1	0.061943	1	-	-	-	SYNCRIP	1	1	0.3846	1	1	1	1	-	-
HNRNPU	1	0.02666	1	0.1111	1	1	0.0006232	1	1	-	-	HNRNPU	1	0.03636	1	0.001263	1	1	-	-	HNRNPU	1	1	0.3125	1	1	0.4211	1	1	-
HNRNPUL1	1	0.52105	1	1	1	1	0.317147	1	1	1	-	HNRNPUL1	1	1	1	1	1	1	1	-	HNRNPUL1	1	1	0.4545	1	1	1	1	1	1
HNRNPUL2	1	1	1	1	1	1	0.5585	1	1	1	1	HNRNPUL2	1	1	1	0.545074	1	1	1	1
Downturned "beaked" mouth (HP:0002714)
	HNRNPAB	HNRNPD	HNRNPF	HNRNPH1	HNRNPH2	HNRNPH3	HNRNPK	HNRNPR	SYNCRIP	HNRNPU	HNRNPUL1		HNRNPAB	HNRNPD	HNRNPH1	HNRNPK	HNRNPR	SYNCRIP	HNRNPU	HNRNPUL1		HNRNPAB	HNRNPF	HNRNPH1	HNRNPH2	HNRNPH3	HNRNPK	HNRNPR	SYNCRIP	HNRNPU
HNRNPD	1	-	-	-	-	-	-	-	-	-	-	HNRNPD	1	-	-	-	-	-	-	-
HNRNPF	1	1	-	-	-	-	-	-	-	-	-										HNRNPF	1	-	-	-	-	-	-	-	-
HNRNPH1	1	1	1	-	-	-	-	-	-	-	-	HNRNPH1	1	1	-	-	-	-	-	-	HNRNPH1	1	1	-	-	-	-	-	-	-
HNRNPH2	1	1	1	1	-	-	-	-	-	-	-										HNRNPH2	1	1	1	-	-	-	-	-	-
HNRNPH3	1	1	1	1	1	-	-	-	-	-	-										HNRNPH3	1	1	1	1	-	-	-	-	-
HNRNPK	1	0.1533	1	0.3053	0.1239	1	-	-	-	-	-	HNRNPK	1	0.06172	0.5464	-	-	-	-	-	HNRNPK	1	1	1	1	1	-	-	-	-
HNRNPR	1	1	1	1	1	1	0.305283	-	-	-	-	HNRNPR	1	1	1	0.298115	-	-	-	-	HNRNPR	1	1	1	1	1	1	-	-	-
SYNCRIP	1	1	1	1	0.4889	1	0.0282912	1	-	-	-	SYNCRIP	1	1	1	0.0304288	1	-	-	-	SYNCRIP	1	1	1	1	1	1	1	-	-
HNRNPU	1	1	1	1	0.2558	1	0.0006232	1	1	-	-	HNRNPU	1	1	1	0.0002929	1	1	-	-	HNRNPU	1	1	1	1	1	1	1	1	-
HNRNPUL1	1	1	1	1	1	1	0.317147	1	1	1	-	HNRNPUL1	1	1	1	1	1	1	1	-	HNRNPUL1	1	1	1	1	1	1	1	1	1
HNRNPUL2	1	1	1	1	1	1	0.5585	1	1	1	1	HNRNPUL2	1	1	1	0.298115	1	1	1	1
Abnormality of the dentition (HP:0000164)
	HNRNPAB	HNRNPD	HNRNPF	HNRNPH1	HNRNPH2	HNRNPH3	HNRNPK	HNRNPR	SYNCRIP	HNRNPU	HNRNPUL1		HNRNPAB	HNRNPD	HNRNPH1	HNRNPK	HNRNPR	SYNCRIP	HNRNPU	HNRNPUL1		HNRNPAB	HNRNPF	HNRNPH1	HNRNPH2	HNRNPH3	HNRNPK	HNRNPR	SYNCRIP	HNRNPU
HNRNPD	1	-	-	-	-	-	-	-	-	-	-	HNRNPD	1	-	-	-	-	-	-	-
HNRNPF	1	1	-	-	-	-	-	-	-	-	-										HNRNPF	1	-	-	-	-	-	-	-	-
HNRNPH1	1	0.381	1	-	-	-	-	-	-	-	-	HNRNPH1	1	1	-	-	-	-	-	-	HNRNPH1	1	1	-	-	-	-	-	-	-
HNRNPH2	1	1	1	0.2667	-	-	-	-	-	-	-										HNRNPH2	1	1	0.1852	-	-	-	-	-	-
HNRNPH3	1	1	1	1	1	-	-	-	-	-	-										HNRNPH3	1	1	1	1	-	-	-	-	-
HNRNPK	1	0.302	1	1	0.061765	1	-	-	-	-	-	HNRNPK	1	0.13172	1	-	-	-	-	-	HNRNPK	1	1	0.3846	1	1	-	-	-	-
HNRNPR	0.4667	0.0117	0.4667	0.2821	0.002554	0.4667	0.07836	-	-	-	-	HNRNPR	1	0.01225	0.1964	0.28051	-	-	-	-	HNRNPR	1	1	1	0.12	1	0.2727	-	-	-
SYNCRIP	1	1	1	0.2581	1	1	0.05864	0.002225	-	-	-	SYNCRIP	1	1	1	0.06194	0.008772	-	-	-	SYNCRIP	1	1	0.3846	1	1	1	0.2727	-	-
HNRNPU	1	0.343	1	1	0.103828	1	0.75744	0.030938	0.1046	-	-	HNRNPU	1	0.58941	1	0.27461	0.022934	0.3258	-	-	HNRNPU	1	1	1	0.02419	1	0.2157	1	0.2157	-
HNRNPUL1	1	1	1	1	1	1	0.55899	0.076923	1	0.584	-	HNRNPUL1	1	1	1	1	1	1	1	-	HNRNPUL1	1	1	0.4545	1	1	1	0.3333	1	0.25
HNRNPUL2	1	1	1	1	1	1	1	0.104895	1	1	1	HNRNPUL2	1	1	1	0.54507	0.166667	1	1	1
Prominent midline groove/bifid tongue (HP:0010297)
	HNRNPAB	HNRNPD	HNRNPF	HNRNPH1	HNRNPH2	HNRNPH3	HNRNPK	HNRNPR	SYNCRIP	HNRNPU	HNRNPUL1		HNRNPAB	HNRNPD	HNRNPH1	HNRNPK	HNRNPR	SYNCRIP	HNRNPU	HNRNPUL1		HNRNPAB	HNRNPF	HNRNPH1	HNRNPH2	HNRNPH3	HNRNPK	HNRNPR	SYNCRIP	HNRNPU
HNRNPD	1	-	-	-	-	-	-	-	-	-	-	HNRNPD	1	-	-	-	-	-	-	-
HNRNPF	1	1	-	-	-	-	-	-	-	-	-										HNRNPF	1	-	-	-	-	-	-	-	-
HNRNPH1	1	1	1	-	-	-	-	-	-	-	-	HNRNPH1	1	1	-	-	-	-	-	-	HNRNPH1	1	1	-	-	-	-	-	-	-
HNRNPH2	1	1	1	1	-	-	-	-	-	-	-										HNRNPH2	1	1	1	-	-	-	-	-	-
HNRNPH3	1	1	1	1	1	-	-	-	-	-	-										HNRNPH3	1	1	1	1	-	-	-	-	-
HNRNPK	1	0.1533	1	0.3053	0.03052	1	-	-	-	-	-	HNRNPK	1	0.06447	0.5539	-	-	-	-	-	HNRNPK	1	1	1	1	1	-	-	-	-
HNRNPR	1	1	1	1	1	1	0.305283	-	-	-	-	HNRNPR	1	1	1	0.555184	-	-	-	-	HNRNPR	1	1	1	1	1	1	-	-	-
SYNCRIP	1	1	1	1	1	1	0.0282912	1	-	-	-	SYNCRIP	1	1	1	0.0626656	1	-	-	-	SYNCRIP	1	1	1	1	1	1	1	-	-
HNRNPU	1	1	1	1	1	1	0.0006232	1	1	-	-	HNRNPU	1	1	1	0.0003705	1	1	-	-	HNRNPU	1	1	1	1	1	1	1	1	-
HNRNPUL1	1	1	1	1	1	1	0.317147	1	1	1	-	HNRNPUL1	1	1	1	1	1	1	1	-	HNRNPUL1	1	1	1	1	1	1	1	1	1
HNRNPUL2	1	1	1	1	1	1	0.5585	1	1	1	1	HNRNPUL2	1	1	1	0.555184	1	1	1	1
Cleft Palate (HP:0000175)
	HNRNPAB	HNRNPD	HNRNPF	HNRNPH1	HNRNPH2	HNRNPH3	HNRNPK	HNRNPR	SYNCRIP	HNRNPU	HNRNPUL1		HNRNPAB	HNRNPD	HNRNPH1	HNRNPK	HNRNPR	SYNCRIP	HNRNPU	HNRNPUL1		HNRNPAB	HNRNPF	HNRNPH1	HNRNPH2	HNRNPH3	HNRNPK	HNRNPR	SYNCRIP	HNRNPU
HNRNPD	1	-	-	-	-	-	-	-	-	-	-	HNRNPD	1	-	-	-	-	-	-	-
HNRNPF	1	1	-	-	-	-	-	-	-	-	-										HNRNPF	1	-	-	-	-	-	-	-	-
HNRNPH1	1	1	1	-	-	-	-	-	-	-	-	HNRNPH1	1	1	-	-	-	-	-	-	HNRNPH1	1	1	-	-	-	-	-	-	-
HNRNPH2	1	1	1	1	-	-	-	-	-	-	-										HNRNPH2	1	1	1	-	-	-	-	-	-
HNRNPH3	1	1	1	1	1	-	-	-	-	-	-										HNRNPH3	1	1	1	1	-	-	-	-	-
HNRNPK	1	0.03817	1	0.1589	0.006504	1	-	-	-	-	-	HNRNPK	1	0.01326	0.5257	-	-	-	-	-	HNRNPK	1	1	1	0.2903	1	-	-	-	-
HNRNPR	1	1	1	1	1	1	0.1589	-	-	-	-	HNRNPR	1	1	1	0.280511	-	-	-	-	HNRNPR	1	1	1	1	1	1	-	-	-
SYNCRIP	1	1	1	1	1	1	0.002944	1	-	-	-	SYNCRIP	1	1	1	0.011403	1	-	-	-	SYNCRIP	1	1	1	1	1	1	1	-	-
HNRNPU	1	1	1	1	1	1	0.00001041 (0.0314496)	1	1	-	-	HNRNPU	1	1	1	0.0000135 (0.040824)	1	1	-	-	HNRNPU	1	1	1	1	1	0.45	1	1	-
HNRNPUL1	1	1	1	1	1	1	0.1561	1	1	1	-	HNRNPUL1	1	1	1	1	1	1	1	-	HNRNPUL1	1	1	1	1	1	1	1	1	1
HNRNPUL2	1	1	1	1	1	1	0.2933	1	1	1	1	HNRNPUL2	1	1	1	0.280511	1	1	1	1
Microretrognathia (HP:0000308)
	HNRNPAB	HNRNPD	HNRNPF	HNRNPH1	HNRNPH2	HNRNPH3	HNRNPK	HNRNPR	SYNCRIP	HNRNPU	HNRNPUL1		HNRNPAB	HNRNPD	HNRNPH1	HNRNPK	HNRNPR	SYNCRIP	HNRNPU	HNRNPUL1		HNRNPAB	HNRNPF	HNRNPH1	HNRNPH2	HNRNPH3	HNRNPK	HNRNPR	SYNCRIP	HNRNPU
HNRNPD	1	-	-	-	-	-	-	-	-	-	-	HNRNPD	1	-	-	-	-	-	-	-
HNRNPF	1	1	-	-	-	-	-	-	-	-	-										HNRNPF	1	-	-	-	-	-	-	-	-
HNRNPH1	1	0.381	1	-	-	-	-	-	-	-	-	HNRNPH1	1	1	-	-	-	-	-	-	HNRNPH1	1	1	-	-	-	-	-	-	-
HNRNPH2	1	1	1	0.469	-	-	-	-	-	-	-										HNRNPH2	1	1	0.3419	-	-	-	-	-	-
HNRNPH3	1	1	1	1	1	-	-	-	-	-	-										HNRNPH3	1	1	1	1	-	-	-	-	-
HNRNPK	1	1	1	0.2162	0.4314	1	-	-	-	-	-	HNRNPK	1	1	1	-	-	-	-	-	HNRNPK	1	1	0.3846	1	1	-	-	-	-
HNRNPR	0.4667	0.0117	0.4667	0.2821	0.0112	0.4667	0.00106	-	-	-	-	HNRNPR	1	0.01225	0.1964	0.003846	-	-	-	-	HNRNPR	1	1	1	0.23	1	0.2727	-	-	-
SYNCRIP	1	1	1	0.2581	0.4889	1	1	0.002225	-	-	-	SYNCRIP	1	1	1	1	0.0087719	-	-	-	SYNCRIP	1	1	0.3846	1	1	1	0.2727	-	-
HNRNPU	1	1	1	0.1111	0.2558	1	1	6.804e-05	1	-	-	HNRNPU	1	1	1	1	0.0003241	1	-	-	HNRNPU	1	1	0.3125	1	1	1	0.2143	1	-
HNRNPUL1	1	1	1	1	1	1	1	0.07692	1	1	-	HNRNPUL1	1	1	1	1	1	1	1	-	HNRNPUL1	1	1	0.4545	1	1	1	0.3333	1	1
HNRNPUL2	1	1	1	1	1	1	1	0.1049	1	1	1	HNRNPUL2	1	1	1	1	0.166667	1	1	1
Hirsutism (HP:0001007)
	HNRNPAB	HNRNPD	HNRNPF	HNRNPH1	HNRNPH2	HNRNPH3	HNRNPK	HNRNPR	SYNCRIP	HNRNPU	HNRNPUL1		HNRNPAB	HNRNPD	HNRNPH1	HNRNPK	HNRNPR	SYNCRIP	HNRNPU	HNRNPUL1		HNRNPAB	HNRNPF	HNRNPH1	HNRNPH2	HNRNPH3	HNRNPK	HNRNPR	SYNCRIP	HNRNPU
HNRNPD	1	-	-	-	-	-	-	-	-	-	-	HNRNPD	1	-	-	-	-	-	-	-
HNRNPF	1	1	-	-	-	-	-	-	-	-	-										HNRNPF	1	-	-	-	-	-	-	-	-
HNRNPH1	1	1	1	-	-	-	-	-	-	-	-	HNRNPH1	1	1	-	-	-	-	-	-	HNRNPH1	1	1	-	-	-	-	-	-	-
HNRNPH2	1	1	1	1	-	-	-	-	-	-	-										HNRNPH2	1	1	1	-	-	-	-	-	-
HNRNPH3	1	1	1	1	1	-	-	-	-	-	-										HNRNPH3	1	1	1	1	-	-	-	-	-
HNRNPK	1	1	1	1	1	1	-	-	-	-	-	HNRNPK	1	1	1	-	-	-	-	-	HNRNPK	1	1	1	1	1	-	-	-	-
HNRNPR	1	0.1333	1	0.4667	0.06437	1	0.04204	-	-	-	-	HNRNPR	1	0.06536	0.4643	0.03077	-	-	-	-	HNRNPR	1	1	1	1	1	1	-	-	-
SYNCRIP	1	1	1	1	1	1	1	0.06022	-	-	-	SYNCRIP	1	1	1	1	0.05263	-	-	-	SYNCRIP	1	1	1	1	1	1	1	-	-
HNRNPU	1	1	1	1	1	1	1	0.03099	1	-	-	HNRNPU	1	1	1	1	0.0175	1	-	-	HNRNPU	1	1	1	1	1	1	1	1	-
HNRNPUL1	1	1	1	1	1	1	1	0.46667	1	1	-	HNRNPUL1	1	1	1	1	1	1	1	-	HNRNPUL1	1	1	1	1	1	1	1	1	1
HNRNPUL2	1	1	1	1	1	1	1	0.48718	1	1	1	HNRNPUL2	1	1	1	1	0.44444	1	1	1
Unusual head hair first year of life (HP:0001595)
	HNRNPAB	HNRNPD	HNRNPF	HNRNPH1	HNRNPH2	HNRNPH3	HNRNPK	HNRNPR	SYNCRIP	HNRNPU	HNRNPUL1		HNRNPAB	HNRNPD	HNRNPH1	HNRNPK	HNRNPR	SYNCRIP	HNRNPU	HNRNPUL1		HNRNPAB	HNRNPF	HNRNPH1	HNRNPH2	HNRNPH3	HNRNPK	HNRNPR	SYNCRIP	HNRNPU
HNRNPD	1	-	-	-	-	-	-	-	-	-	-	HNRNPD	1	-	-	-	-	-	-	-
HNRNPF	1	1	-	-	-	-	-	-	-	-	-										HNRNPF	1	-	-	-	-	-	-	-	-
HNRNPH1	1	1	1	-	-	-	-	-	-	-	-	HNRNPH1	1	1	-	-	-	-	-	-	HNRNPH1	1	1	-	-	-	-	-	-	-
HNRNPH2	1	1	1	1	-	-	-	-	-	-	-										HNRNPH2	1	1	1	-	-	-	-	-	-
HNRNPH3	1	1	1	1	1	-	-	-	-	-	-										HNRNPH3	1	1	1	1	-	-	-	-	-
HNRNPK	1	1	1	1	1	1	-	-	-	-	-	HNRNPK	1	1	1	-	-	-	-	-	HNRNPK	1	1	1	1	1	-	-	-	-
HNRNPR	1	0.04211	1	0.2	0.01379	1	0.007207	-	-	-	-	HNRNPR	1	0.01225	0.1964	0.003846	-	-	-	-	HNRNPR	1	1	1	1	1	1	-	-	-
SYNCRIP	1	1	1	1	1	1	1	0.012458	-	-	-	SYNCRIP	1	1	1	1	0.0087719	-	-	-	SYNCRIP	1	1	1	1	1	1	1	-	-
HNRNPU	1	1	1	1	1	1	1	0.000939	1	-	-	HNRNPU	1	1	1	1	0.0003241	1	-	-	HNRNPU	1	1	1	1	1	1	1	1	-
HNRNPUL1	1	1	1	1	1	1	1	0.2	1	1	-	HNRNPUL1	1	1	1	1	1	1	1	-	HNRNPUL1	1	1	1	1	1	1	1	1	1
HNRNPUL2	1	1	1	1	1	1	1	0.230769	1	1	1	HNRNPUL2	1	1	1	1	0.166667	1	1	1
Abnormality of the genitourinary system (HP:0000119)
	HNRNPAB	HNRNPD	HNRNPF	HNRNPH1	HNRNPH2	HNRNPH3	HNRNPK	HNRNPR	SYNCRIP	HNRNPU	HNRNPUL1		HNRNPAB	HNRNPD	HNRNPH1	HNRNPK	HNRNPR	SYNCRIP	HNRNPU	HNRNPUL1		HNRNPAB	HNRNPF	HNRNPH1	HNRNPH2	HNRNPH3	HNRNPK	HNRNPR	SYNCRIP	HNRNPU
HNRNPD	0.52857	-	-	-	-	-	-	-	-	-	-	HNRNPD	1	-	-	-	-	-	-	-
HNRNPF	0.4	1	-	-	-	-	-	-	-	-	-										HNRNPF	1	-	-	-	-	-	-	-	-
HNRNPH1	1	1	1	-	-	-	-	-	-	-	-	HNRNPH1	1	0.52857	-	-	-	-	-	-	HNRNPH1	1	1	-	-	-	-	-	-	-
HNRNPH2	1	0.04704	0.1567	0.1557	-	-	-	-	-	-	-										HNRNPH2	1	0.1567	0.07326	-	-	-	-	-	-
HNRNPH3	1	0.52857	0.4	1	1	-	-	-	-	-	-										HNRNPH3	1	0.4	0.46429	1	-	-	-	-	-
HNRNPK	0.06672	0.0943	1	0.1066	0.000008457 (0.02558304)	0.06672	-	-	-	-	-	HNRNPK	1	0.01542	1	-	-	-	-	-	HNRNPK	0.4545	1	1	0.003291	0.2045	-	-	-	-
HNRNPR	0.49091	0.66192	1	0.6199	0.01502	0.49091	0.4443	-	-	-	-	HNRNPR	0.3333	0.11765	0.1429	0.0003344	-	-	-	-	HNRNPR	1	0.3333	0.44444	1	1	0.1049	-	-	-
SYNCRIP	1	0.68928	0.4017	1	0.1908	1	0.002343	0.20086	-	-	-	SYNCRIP	1	0.67946	1	0.106942	0.0200061	-	-	-	SYNCRIP	1	0.3778	0.51049	0.455914	1	0.13122	1	-	-
HNRNPU	1	0.04756	0.1887	0.1924	0.6754	1	0.00000003793 (0.0001146096)	0.01319	0.1544	-	-	HNRNPU	1	0.05207	1	0.317164	0.0009859	0.2361	-	-	HNRNPU	1	0.2949	0.21429	1	1	0.04985	1	1	-
HNRNPUL1	1	0.11497	0.1818	0.2059	1	1	0.001229	0.08235	0.2933	1	-	HNRNPUL1	1	1	1	1	0.333333	1	1	-	HNRNPUL1	1	0.2	0.12821	1	1	0.02941	1	1	1
HNRNPUL2	1	1	0.4643	1	0.3768	1	0.06886	0.58042	1	0.4564	0.4	HNRNPUL2	1	1	1	0.222222	0.0800866	1	0.4601	1
Hypospadias (HP:0000047)
	HNRNPAB	HNRNPD	HNRNPF	HNRNPH1	HNRNPH2	HNRNPH3	HNRNPK	HNRNPR	SYNCRIP	HNRNPU	HNRNPUL1		HNRNPD	HNRNPH1	HNRNPK	HNRNPR	SYNCRIP	HNRNPU	HNRNPUL1			HNRNPAB	HNRNPF	HNRNPH1	HNRNPH2	HNRNPH3	HNRNPK	HNRNPR	SYNCRIP	HNRNPU
HNRNPD	1	-	-	-	-	-	-	-	-	-	-
HNRNPF	1	1	-	-	-	-	-	-	-	-	-										HNRNPF	1	-	-	-	-	-	-	-	-
HNRNPH1	1	0.1648	1	-	-	-	-	-	-	-	-	HNRNPH1	1	-	-	-	-	-	-		HNRNPH1	1	1	-	-	-	-	-	-	-
HNRNPH2	1	1	1	0.45455	-	-	-	-	-	-	-										HNRNPH2	1	1	0.4444	-	-	-	-	-	-
HNRNPH3	1	1	1	1	1	-	-	-	-	-	-										HNRNPH3	1	1	1	1	-	-	-	-	-
HNRNPK	1	1	1	0.16883	1	1	-	-	-	-	-	HNRNPK	1	1	-	-	-	-	-		HNRNPK	1	1	1	1	1	-	-	-	-
HNRNPR	1	1	1	0.5	1	1	1	-	-	-	-	HNRNPR	1	1	1	-	-	-	-		HNRNPR	1	1	1	1	1	1	-	-	-
SYNCRIP	1	1	1	0.07895	1	1	1	1	-	-	-	SYNCRIP	1	1	1	1	-	-	-		SYNCRIP	1	1	0.1282	1	1	0.3846	1	-	-
HNRNPU	1	1	1	0.02841	1	1	0.3721	1	1	-	-	HNRNPU	1	1	1	1	1	-	-		HNRNPU	1	1	0.4444	1	1	1	1	1	-
HNRNPUL1	1	1	1	0.45455	1	1	1	1	1	1	-	HNRNPUL1	1	1	1	1	1	1	-		HNRNPUL1	1	1	0.4444	1	1	1	1	1	1
HNRNPUL2	1	1	1	0.5	1	1	1	1	1	1	1	HNRNPUL2	1	1	1	1	1	1	1
Cryptorchidism (HP:0000028)
	HNRNPAB	HNRNPD	HNRNPF	HNRNPH1	HNRNPH2	HNRNPH3	HNRNPK	HNRNPR	SYNCRIP	HNRNPU	HNRNPUL1		HNRNPD	HNRNPH1	HNRNPK	HNRNPR	SYNCRIP	HNRNPU	HNRNPUL1			HNRNPAB	HNRNPF	HNRNPH1	HNRNPH2	HNRNPH3	HNRNPK	HNRNPR	SYNCRIP	HNRNPU
HNRNPD	1	-	-	-	-	-	-	-	-	-	-
HNRNPF	1	1	-	-	-	-	-	-	-	-	-										HNRNPF	1	-	-	-	-	-	-	-	-
HNRNPH1	1	1	1	-	-	-	-	-	-	-	-	HNRNPH1	1	-	-	-	-	-	-		HNRNPH1	1	1	-	-	-	-	-	-	-
HNRNPH2	1	1	1	1	-	-	-	-	-	-	-										HNRNPH2	1	1	1	-	-	-	-	-	-
HNRNPH3	1	1	1	1	1	-	-	-	-	-	-										HNRNPH3	1	1	1	1	-	-	-	-	-
HNRNPK	1	0.2622	1	0.5407	0.5322	1	-	-	-	-	-	HNRNPK	0.2281	1	-	-	-	-	-		HNRNPK	1	1	1	1	1	-	-	-	-
HNRNPR	1	0.2727	1	0.3333	0.375	1	1	-	-	-	-	HNRNPR	0.1111	0.3333	0.3333	-	-	-	-		HNRNPR	1	1	1	1	1	1	-	-	-
SYNCRIP	1	1	1	1	1	1	0.3359	0.3309	-	-	-	SYNCRIP	1	1	0.5147	0.1429	-	-	-		SYNCRIP	1	1	1	1	1	1	1	-	-
HNRNPU	1	1	1	1	1	1	0.3944	0.3596	1	-	-	HNRNPU	1	1	0.1636	0.1212	1	-	-		HNRNPU	1	1	1	1	1	1	1	1	-
HNRNPUL1	1	1	1	1	1	1	0.5322	0.375	1	1	-	HNRNPUL1	1	1	1	1	1	1	-		HNRNPUL1	1	1	1	1	1	1	1	1	1
HNRNPUL2	1	1	1	1	1	1	1	1	1	1	1	HNRNPUL2	1	1	1	0.25	1	1	1
Vesicoureteral reflux (HP:0000076)
	HNRNPAB	HNRNPD	HNRNPF	HNRNPH1	HNRNPH2	HNRNPH3	HNRNPK	HNRNPR	SYNCRIP	HNRNPU	HNRNPUL1		HNRNPAB	HNRNPD	HNRNPH1	HNRNPK	HNRNPR	SYNCRIP	HNRNPU	HNRNPUL1		HNRNPAB	HNRNPF	HNRNPH1	HNRNPH2	HNRNPH3	HNRNPK	HNRNPR	SYNCRIP	HNRNPU
HNRNPD	1	-	-	-	-	-	-	-	-	-	-	HNRNPD	1	-	-	-	-	-	-	-
HNRNPF	1	1	-	-	-	-	-	-	-	-	-										HNRNPF	1	-	-	-	-	-	-	-	-
HNRNPH1	1	1	1	-	-	-	-	-	-	-	-	HNRNPH1	1	1	-	-	-	-	-	-	HNRNPH1	1	1	-	-	-	-	-	-	-
HNRNPH2	1	1	1	1	-	-	-	-	-	-	-										HNRNPH2	1	1	1	-	-	-	-	-	-
HNRNPH3	1	1	1	1	1	-	-	-	-	-	-										HNRNPH3	1	1	1	1	-	-	-	-	-
HNRNPK	0.5601	0.08191	1	0.1638	0.007157	0.5601	-	-	-	-	-	HNRNPK	1	1	1	-	-	-	-	-	HNRNPK	1	1	1	1	1	-	-	-	-
HNRNPR	1	1	1	1	1	1	0.160184	-	-	-	-	HNRNPR	1	1	1	1	-	-	-	-	HNRNPR	1	1	1	1	1	1	-	-	-
SYNCRIP	1	1	1	1	1	1	0.0056954	1	-	-	-	SYNCRIP	1	1	1	1	1	-	-	-	SYNCRIP	1	1	1	1	1	1	1	-	-
HNRNPU	1	1	1	1	1	1	0.0002416	1	1	-	-	HNRNPU	1	1	1	1	1	1	-	-	HNRNPU	1	1	1	1	1	1	1	1	-
HNRNPUL1	1	1	1	1	1	1	0.160184	1	1	1	-	HNRNPUL1	1	1	1	1	1	1	1	-	HNRNPUL1	1	1	1	1	1	1	1	1	1
HNRNPUL2	1	1	1	1	1	1	0.30201	1	1	1	1	HNRNPUL2	1	1	1	1	1	1	1	1
Abnormality of the digestive system (HP:0025031)
	HNRNPAB	HNRNPD	HNRNPF	HNRNPH1	HNRNPH2	HNRNPH3	HNRNPK	HNRNPR	SYNCRIP	HNRNPU	HNRNPUL1		HNRNPAB	HNRNPD	HNRNPH1	HNRNPK	HNRNPR	SYNCRIP	HNRNPU	HNRNPUL1		HNRNPAB	HNRNPF	HNRNPH1	HNRNPH2	HNRNPH3	HNRNPK	HNRNPR	SYNCRIP	HNRNPU
HNRNPD	0.5165	-	-	-	-	-	-	-	-	-	-	HNRNPD	1	-	-	-	-	-	-	-
HNRNPF	0.4	1	-	-	-	-	-	-	-	-	-										HNRNPF	1	-	-	-	-	-	-	-	-
HNRNPH1	0.2364	0.64792	1	-	-	-	-	-	-	-	-	HNRNPH1	1	1	-	-	-	-	-	-	HNRNPH1	0.4286	1	-	-	-	-	-	-	-
HNRNPH2	1	0.68547	0.43	0.18453	-	-	-	-	-	-	-										HNRNPH2	1	0.43	0.12308	-	-	-	-	-	-
HNRNPH3	1	0.51648	0.4	0.236364	1	-	-	-	-	-	-										HNRNPH3	1	0.4	0.19643	1	-	-	-	-	-
HNRNPK	0.5349	1	1	0.685661	0.3701	0.5349	-	-	-	-	-	HNRNPK	1	0.48606	1	-	-	-	-	-	HNRNPK	1	0.3182	0.07692	0.6402	1	-	-	-	-
HNRNPR	1	0.33835	0.3455	0.131222	0.6482	1	0.233181	-	-	-	-	HNRNPR	1	1	1	0.356187	-	-	-	-	HNRNPR	1	0.3333	0.16667	0.5613	1	1	-	-	-
SYNCRIP	1	0.07279	0.2137	0.02025	0.2366	1	0.0243758	1	-	-	-	SYNCRIP	1	0.19806	0.4035	0.0335892	1	-	-	-	SYNCRIP	1	0.2	0.03497	0.2912	1	1	1	-	-
HNRNPU	1	0.02524	0.1652	0.005452	0.1147	1	0.0008921	0.5384	1	-	-	HNRNPU	1	0.02634	0.2333	0.0001466	0.3529	0.6158	-	-	HNRNPU	1	0.2949	0.06319	0.6379	1	1	1	1	-
HNRNPUL1	1	0.10376	0.1818	0.029412	0.2876	1	0.0433076	1	1	1	-	HNRNPUL1	1	1	1	1	1	1	1	-	HNRNPUL1	1	0.2	0.03497	0.2912	1	1	1	1	1
HNRNPUL2	0.5	1	1	0.62704	0.6119	0.5	1	0.5253	0.1594	0.09636	0.1429	HNRNPUL2	1	1	1	0.661836	1	0.2705	0.09617	1
Constipation (HP:0002019)
	HNRNPAB	HNRNPD	HNRNPF	HNRNPH1	HNRNPH2	HNRNPH3	HNRNPK	HNRNPR	SYNCRIP	HNRNPU	HNRNPUL1		HNRNPAB	HNRNPD	HNRNPH1	HNRNPK	HNRNPR	SYNCRIP	HNRNPU	HNRNPUL1		HNRNPAB	HNRNPF	HNRNPH1	HNRNPH2	HNRNPH3	HNRNPK	HNRNPR	SYNCRIP	HNRNPU
HNRNPD	1	-	-	-	-	-	-	-	-	-	-	HNRNPD	1	-	-	-	-	-	-	-
HNRNPF	0.4	0.2747	-	-	-	-	-	-	-	-	-										HNRNPF	1	-	-	-	-	-	-	-	-
HNRNPH1	0.4909	0.2553	1	-	-	-	-	-	-	-	-	HNRNPH1	1	0.3714	-	-	-	-	-	-	HNRNPH1	1	1	-	-	-	-	-	-	-
HNRNPH2	1	1	0.23	0.09319	-	-	-	-	-	-	-										HNRNPH2	1	0.23	0.13504	-	-	-	-	-	-
HNRNPH3	1	1	0.4	0.490909	1	-	-	-	-	-	-										HNRNPH3	1	0.4	0.46429	1	-	-	-	-	-
HNRNPK	1	0.3984	0.4559	0.654982	0.2683	1	-	-	-	-	-	HNRNPK	1	0.2062	1	-	-	-	-	-	HNRNPK	1	0.2	0.12821	1	1	-	-	-	-
HNRNPR	1	1	0.3455	0.294118	1	1	0.650317	-	-	-	-	HNRNPR	1	0.5147	1	1	-	-	-	-	HNRNPR	1	0.3333	0.44444	1	1	1	-	-	-
SYNCRIP	1	1	0.2137	0.078395	1	1	0.15309	1	-	-	-	SYNCRIP	1	1	0.4035	0.148371	1	-	-	-	SYNCRIP	1	0.2	0.12821	1	1	1	1	-	-
HNRNPU	1	0.3859	0.0833	0.006897	0.2593	1	0.002521	0.3113	0.287	-	-	HNRNPU	1	0.4415	0.1449	0.001083	0.2263	0.2244	-	-	HNRNPU	1	0.1538	0.08333	1	1	1	1	1	-
HNRNPUL1	1	1	0.1818	0.082353	1	1	0.164403	1	1	1	-	HNRNPUL1	1	1	1	1	1	1	1	-	HNRNPUL1	1	0.2	0.12821	1	1	1	1	1	1
HNRNPUL2	1	1	0.25	0.208791	1	1	0.31126	1	1	1	1	HNRNPUL2	1	1	0.3333	0.154849	0.4545	1	1	1
GERD (HP:0002020)
	HNRNPAB	HNRNPD	HNRNPF	HNRNPH1	HNRNPH2	HNRNPH3	HNRNPK	HNRNPR	SYNCRIP	HNRNPU	HNRNPUL1		HNRNPAB	HNRNPD	HNRNPH1	HNRNPK	HNRNPR	SYNCRIP	HNRNPU	HNRNPUL1		HNRNPAB	HNRNPF	HNRNPH1	HNRNPH2	HNRNPH3	HNRNPK	HNRNPR	SYNCRIP	HNRNPU
HNRNPD	1	-	-	-	-	-	-	-	-	-	-	HNRNPD	1	-	-	-	-	-	-	-
HNRNPF	1	1	-	-	-	-	-	-	-	-	-										HNRNPF	1	-	-	-	-	-	-	-	-
HNRNPH1	1	0.1474	1	-	-	-	-	-	-	-	-	HNRNPH1	1	0.2	-	-	-	-	-	-	HNRNPH1	1	1	-	-	-	-	-	-	-
HNRNPH2	1	0.5361	1	0.583076	-	-	-	-	-	-	-										HNRNPH2	1	1	1	-	-	-	-	-	-
HNRNPH3	1	1	1	1	1	-	-	-	-	-	-										HNRNPH3	1	1	1	1	-	-	-	-	-
HNRNPK	1	0.543	1	0.291661	1	1	-	-	-	-	-	HNRNPK	1	0.2841	0.4368	-	-	-	-	-	HNRNPK	1	1	0.3846	0.5497	1	-	-	-	-
HNRNPR	1	0.4286	1	0.576471	1	1	1	-	-	-	-	HNRNPR	1	0.2941	1	1	-	-	-	-	HNRNPR	1	1	1	1	1	1	-	-	-
SYNCRIP	1	1	1	0.241202	0.66017	1	1	1	-	-	-	SYNCRIP	1	0.4975	0.4035	1	1	-	-	-	SYNCRIP	1	1	0.3846	0.5497	1	1	1	-	-
HNRNPU	1	1	1	0.009825	0.01458	1	0.02478	0.1169	0.07013	-	-	HNRNPU	1	1	0.05	0.01748	0.08065	0.05035	-	-	HNRNPU	1	1	0.3125	0.5349	1	1	1	1	-
HNRNPUL1	1	1	1	0.205882	0.54093	1	1	1	1	1	-	HNRNPUL1	1	1	1	1	1	1	1	-	HNRNPUL1	1	1	0.3846	0.5497	1	1	1	1	1
HNRNPUL2	1	0.3333	1	1	1	1	0.54639	1	0.48832	0.08108	0.4	HNRNPUL2	1	0.3333	1	1	1	1	0.09524	1
Abnormal nipple morphology (HP:0004404)
	HNRNPAB	HNRNPD	HNRNPF	HNRNPH1	HNRNPH2	HNRNPH3	HNRNPK	HNRNPR	SYNCRIP	HNRNPU	HNRNPUL1		HNRNPAB	HNRNPD	HNRNPH1	HNRNPK	HNRNPR	SYNCRIP	HNRNPU	HNRNPUL1		HNRNPAB	HNRNPF	HNRNPH1	HNRNPH2	HNRNPH3	HNRNPK	HNRNPR	SYNCRIP	HNRNPU
HNRNPD	1	-	-	-	-	-	-	-	-	-	-	HNRNPD	1	-	-	-	-	-	-	-
HNRNPF	1	1	-	-	-	-	-	-	-	-	-										HNRNPF	1	-	-	-	-	-	-	-	-
HNRNPH1	1	1	1	-	-	-	-	-	-	-	-	HNRNPH1	1	1	-	-	-	-	-	-	HNRNPH1	1	1	-	-	-	-	-	-	-
HNRNPH2	1	0.3611	1	1	-	-	-	-	-	-	-										HNRNPH2	1	1	1	-	-	-	-	-	-
HNRNPH3	1	1	1	1	1	-	-	-	-	-	-										HNRNPH3	1	1	1	1	-	-	-	-	-
HNRNPK	1	0.4118	1	0.3091	0.03026	1	-	-	-	-	-	HNRNPK	1	0.21	0.5464	-	-	-	-	-	HNRNPK	1	1	1	1	1	-	-	-	-
HNRNPR	1	1	1	1	1	1	0.304506	-	-	-	-	HNRNPR	1	1	1	0.298115	-	-	-	-	HNRNPR	1	1	1	1	1	1	-	-	-
SYNCRIP	1	0.3421	1	1	1	1	0.0265914	1	-	-	-	SYNCRIP	1	0.4333	1	0.024139	1	-	-	-	SYNCRIP	1	1	1	1	1	1	1	-	-
HNRNPU	1	0.1605	1	1	1	1	0.0005641	1	1	-	-	HNRNPU	1	0.1857	1	0.0002113	1	1	-	-	HNRNPU	1	1	1	1	1	1	1	1	-
HNRNPUL1	1	1	1	1	1	1	0.304506	1	1	1	-	HNRNPUL1	1	1	1	1	1	1	1	-	HNRNPUL1	1	1	1	1	1	1	1	1	1
HNRNPUL2	1	1	1	1	1	1	0.561023	1	1	1	1	HNRNPUL2	1	1	1	0.284251	1	1	1	1
Laryngomalacia (HP:0001601)
	HNRNPAB	HNRNPD	HNRNPF	HNRNPH1	HNRNPH2	HNRNPH3	HNRNPK	HNRNPR	SYNCRIP	HNRNPU	HNRNPUL1		HNRNPAB	HNRNPD	HNRNPH1	HNRNPK	HNRNPR	SYNCRIP	HNRNPU	HNRNPUL1		HNRNPAB	HNRNPF	HNRNPH1	HNRNPH2	HNRNPH3	HNRNPK	HNRNPR	SYNCRIP	HNRNPU
HNRNPD	1	-	-	-	-	-	-	-	-	-	-	HNRNPD	1	-	-	-	-	-	-	-
HNRNPF	1	1	-	-	-	-	-	-	-	-	-										HNRNPF	1	-	-	-	-	-	-	-	-
HNRNPH1	1	1	1	-	-	-	-	-	-	-	-	HNRNPH1	1	1	-	-	-	-	-	-	HNRNPH1	1	1	-	-	-	-	-	-	-
HNRNPH2	1	1	1	1	-	-	-	-	-	-	-										HNRNPH2	1	1	1	-	-	-	-	-	-
HNRNPH3	1	1	1	1	1	-	-	-	-	-	-										HNRNPH3	1	1	1	1	-	-	-	-	-
HNRNPK	1	1	1	1	1	1	-	-	-	-	-	HNRNPK	1	1	1	-	-	-	-	-	HNRNPK	1	1	1	0.2812	1	-	-	-	-
HNRNPR	1	0.1558	1	0.4706	0.07258	1	0.1274	-	-	-	-	HNRNPR	1	0.06536	0.4643	0.03077	-	-	-	-	HNRNPR	1	1	1	1	1	1	-	-	-
SYNCRIP	1	1	1	1	1	1	1	0.16444	-	-	-	SYNCRIP	1	1	1	0.44737	0.11688	-	-	-	SYNCRIP	1	1	1	1	1	1	1	-	-
HNRNPU	1	1	1	1	1	1	0.303	0.01199	0.266	-	-	HNRNPU	1	1	1	1	0.00512	0.2267	-	-	HNRNPU	1	1	1	1	1	0.45	1	1	-
HNRNPUL1	1	1	1	1	1	1	1	0.47059	1	1	-	HNRNPUL1	1	1	1	1	1	1	1	-	HNRNPUL1	1	1	1	1	1	1	1	1	1
HNRNPUL2	1	1	1	1	1	1	1	0.48571	1	1	1	HNRNPUL2	1	1	1	1	0.18182	1	1	1

## Sheet: Table S9. Phenotype corr
Table S9. FDR corrected p values for phenotype correlations. Values are corrected by number of phenotypes with 20% of at least one HNRNP group (n = 84), and number of genes per category (n = 12 for all variants, n = 9 for LGD variants, n = 10 for missense variants), and number of mutation types (n = 3).
All Variants
	HNRNPK	HNRNPUL2	HNRNPUL1	HNRNPU	HNRNPH3	HNRNPF	HNRNPH2	HNRNPH1	HNRNPR	SYNCRIP	HNRNPAB	HNRNPD
HNRNPK	0	0.00331416	6.66848e-07	1.04457e-07	4.10746e-06	0.596113	1.42177e-09	6.35652e-09	3.27755e-05	5.70436e-09	2.13916e-05	2.45327e-07
HNRNPUL2	0.00331416	0	2.35346e-09	1.79449e-12	0.0116617	3.64231e-09	6.35652e-09	4.33651e-08	0.00286694	2.6126e-18	1.40644e-06	5.29602e-15
HNRNPUL1	6.66848e-07	2.35346e-09	0	1.44645e-14	7.99972e-08	0.00740564	2.35848e-17	1.28249e-10	7.98811e-07	3.2373e-16	1.48352e-08	2.04927e-09
HNRNPU	1.04457e-07	1.79449e-12	1.44645e-14	0	2.17239e-07	6.27199e-06	2.91556e-16	2.74383e-13	2.97772e-08	3.74203e-23	2.7619e-07	7.13208e-14
HNRNPH3	4.10746e-06	0.0116617	7.99972e-08	2.17239e-07	0	1	1.43552e-07	3.06942e-09	3.86031e-05	2.5743e-07	1.97486e-11	1.92822e-05
HNRNPF	0.596113	3.64231e-09	0.00740564	6.27199e-06	1	0	0.0574226	0.965591	1	9.97971e-08	0.802227	6.81779e-06
HNRNPH2	1.42177e-09	6.35652e-09	2.35848e-17	2.91556e-16	1.43552e-07	0.0574226	0	1.70385e-14	5.71914e-08	4.18256e-17	2.52746e-09	1.97486e-11
HNRNPH1	6.35652e-09	4.33651e-08	1.28249e-10	2.74383e-13	3.06942e-09	0.965591	1.70385e-14	0	3.25611e-08	1.26862e-12	6.58668e-09	2.25006e-08
HNRNPR	3.27755e-05	0.00286694	7.98811e-07	2.97772e-08	3.86031e-05	1	5.71914e-08	3.25611e-08	0	3.8527e-07	0.00131925	5.94222e-06
SYNCRIP	5.70436e-09	2.6126e-18	3.2373e-16	3.74203e-23	2.5743e-07	9.97971e-08	4.18256e-17	1.26862e-12	3.8527e-07	0	3.63645e-10	5.44141e-24
HNRNPAB	2.13916e-05	1.40644e-06	1.48352e-08	2.7619e-07	1.97486e-11	0.802227	2.52746e-09	6.58668e-09	0.00131925	3.63645e-10	0	1.31021e-06
HNRNPD	2.45327e-07	5.29602e-15	2.04927e-09	7.13208e-14	1.92822e-05	6.81779e-06	1.97486e-11	2.25006e-08	5.94222e-06	5.44141e-24	1.31021e-06	0
LGD Variants
	HNRNPK	HNRNPUL2	HNRNPUL1	HNRNPU	HNRNPH1	HNRNPR	SYNCRIP	HNRNPAB	HNRNPD
HNRNPK	0	0.120218	1	4.03382e-05	0.0014713	0.0148845	7.50299e-06	0.346955	0.000114795
HNRNPUL2	0.120218	0	1.87181e-06	4.13475e-11	1.93183e-07	0.43669	3.44597e-17	0.0908567	6.24477e-15
HNRNPUL1	1	1.87181e-06	0	1	1	1	0.000191868	1	0.0115769
HNRNPU	4.03382e-05	4.13475e-11	1	0	6.35197e-09	7.55562e-05	4.56834e-21	0.00707057	4.38074e-13
HNRNPH1	0.0014713	1.93183e-07	1	6.35197e-09	0	0.0315203	4.72431e-08	0.0117738	4.84929e-05
HNRNPR	0.0148845	0.43669	1	7.55562e-05	0.0315203	0	0.0017655	1	0.035974
SYNCRIP	7.50299e-06	3.44597e-17	0.000191868	4.56834e-21	4.72431e-08	0.0017655	0	0.0026158	6.22283e-23
HNRNPAB	0.346955	0.0908567	1	0.00707057	0.0117738	1	0.0026158	0	0.00235698
HNRNPD	0.000114795	6.24477e-15	0.0115769	4.38074e-13	4.84929e-05	0.035974	6.22283e-23	0.00235698	0
Missense Variants
	HNRNPK	HNRNPUL1	HNRNPU	HNRNPH3	HNRNPF	HNRNPH2	HNRNPH1	HNRNPR	SYNCRIP	HNRNPAB
HNRNPK	0	1.37769e-05	4.42604e-09	6.87588e-06	0.00233436	2.20545e-11	4.58921e-08	1.78609e-06	2.15454e-14	2.10001e-05
HNRNPUL1	1.37769e-05	0	4.43895e-10	1.49242e-08	0.27157	7.7013e-17	3.57314e-10	4.09253e-07	1.2675e-11	1.49331e-06
HNRNPU	4.42604e-09	4.43895e-10	0	1.05331e-06	2.45018e-07	1.29062e-12	3.90625e-08	6.51357e-09	1.75963e-13	7.88346e-07
HNRNPH3	6.87588e-06	1.49242e-08	1.05331e-06	0	1	1.86085e-07	9.00267e-09	2.02096e-05	5.62208e-07	2.96981e-11
HNRNPF	0.00233436	0.27157	2.45018e-07	1	0	0.0680081	0.89321	1	1.53496e-05	0.248478
HNRNPH2	2.20545e-11	7.7013e-17	1.29062e-12	1.86085e-07	0.0680081	0	5.8592e-13	4.90674e-09	6.71104e-14	1.04135e-06
HNRNPH1	4.58921e-08	3.57314e-10	3.90625e-08	9.00267e-09	0.89321	5.8592e-13	0	4.1426e-08	2.17371e-09	1.99025e-06
HNRNPR	1.78609e-06	4.09253e-07	6.51357e-09	2.02096e-05	1	4.90674e-09	4.1426e-08	0	1.04135e-06	0.00175988
SYNCRIP	2.15454e-14	1.2675e-11	1.75963e-13	5.62208e-07	1.53496e-05	6.71104e-14	2.17371e-09	1.04135e-06	0	1.86085e-07
HNRNPAB	2.10001e-05	1.49331e-06	7.88346e-07	2.96981e-11	0.248478	1.04135e-06	1.99025e-06	0.00175988	1.86085e-07	0

## Sheet: Table S10 >3 probands
Table S10. Variants and phenotypes for HNRNPs with less than three probands.
	226	227	228	229	230	231	232	233	234	235
Gene	HNRNPA0	HNRNPA0	HNRNPA1	HNRNPA2B1	HNRNPA2B1	HNRNPA3	HNRNPC	HNRNPC	HNRNPLL	PTBP2
Proband	Gillentine_65	25300.p1	Gillentine_66	Gillentine_67	DDD4K.01966	TAS_F6075Y	DDD13k.01837	DDD13K.06199	DEASD_0152_001	NDAR_INVXU466BJV_wes1
Variant	NM_006805.3: c.203C>T	NM_006805.3: c.182C>T	NM_031157.3:c.989G>A	NM_031243.2: c.878-1G>A	NM_031243.2: c.1037del1	NM_001330247.1: c.396C>T	NM_031314.2:c.190C>T	NM_001077442.1:c.763_769del	NM_138394.3:c.1324G>T	NM_021190.2:c.1150G>A
Protein	p.S68L	p.A61V	p.G330E	N/A	p.G346Vfs*25	p.P97L	p.R64W	p.G255Qfs*26	p.G442C	p.D384N
Genomic (hg38)	chr5:g.137753864G>A	chr5:g.137753885G>A	chr12:g.54283893G>A	chr7:g.26193374C>T	chr7:g.26192541del1	chr2:g.177215991C>T	chr14:g.21234004G>A	chr14:g.21211474_21211480del	chr2:g.38569225C>A	chr1:g.96806937G>A
Annotation	CADD: 27	CADD: 23.6	CADD: 29.9	CADD: 34	-	CADD: 23.1	CADD 25.2	-	CADD: 27.5	CADD: 29.2
Inheritance	de novo	de novo	de novo	de novo	de novo	de novo	de novo	de novo	de novo	de novo
Age	4	N/A	5	17	13	N/A	4	6	N/A	N/A
Sex	M	M	M	M	F	N/A	M	M	N/A	N/A
Weight	-	N/A	-	underweight	-	N/A	-	-	N/A	N/A
Height	-	N/A	-	-	-	N/A	childhood-onset short-trunk short stature	-	N/A	N/A
FOC	-	N/A	-	-	-	N/A	relative macrocephaly	microcephaly	N/A	N/A
DD/ID	+	N/A	+	+	specific learning disability	N/A	+	+	N/A	N/A
Regression	-	N/A	-	+	-	N/A	-	-	N/A	N/A
Motor Delay	+	N/A	+	+	-	N/A	-	-	N/A	N/A
Delayed speech and language	+	N/A	+	+	-	N/A	-	-	N/A	N/A
Seizures	-	N/A	-	+	-	N/A	-	-	N/A	N/A
MRI abnormalities	-	N/A	-	ventricular dilation	-	N/A	-	-	N/A	N/A
Tone	hypotonia	N/A	-	hypotonia	-	N/A	-	-	N/A	N/A
ASD	+	N/A	-	-	-	+	-	-	+	+
Abnormal movements	-	N/A	-	-	-	N/A	-	head tremor, hand tremor, gait ataxia	N/A	N/A
Other Behavioral Issues	ADHD, aggressive behavior	Tourette syndrome, OCD	-	-	-	N/A	-	-	N/A	N/A
Skeletal Abnormalities	-	N/A	N/A	-	-	N/A	-	-	N/A	N/A
Hyperextensibility/Joints	Distal joints of hand and feet	N/A	-	+	-	N/A	-	-	N/A	N/A
Hand/Feet Abnormalities	5th finger bilateral clinodactyly, pes planovalgus	N/A	-	syndactyly 2-3	-	N/A	-	-	N/A	N/A
Ophthalmologic Findings	-	N/A	N/A	squint	-	N/A	-	-	N/A	N/A
Hearing Issues	-	N/A	-	-	-	N/A	-	-	N/A	N/A
Cardiac Abnormalities	-	N/A	N/A	-	Ventricular Septal Defect	N/A	-	-	N/A	N/A
Dysmorphic Features	-	N/A	-	inverted lower lip, small mouth, low ears	oral cleft, abnormal facial shape, microglossia, anophthalmia	N/A	frontal bossing	diastema	N/A	N/A
Genitourinary Issues	-	N/A	-	-	-	N/A	-	-	N/A	N/A
GI Issues	-	N/A	-	GERD	-	N/A	-	-	N/A	N/A
FTT/Growth Delay	-	N/A	-	-	-	N/A	-	-	N/A	N/A
Sleep Issues	-	N/A	-	-	-	N/A	-	-	N/A	N/A
Other	N/A	N/A		-	Polyhydramnios, myofibrillar myopathy	N/A			N/A	N/A
Sequencing Technology	WES	WES	WES	WES	WES	WES	WES	WES	WES	WES
Study/Cohort	GeneMatcher	Tourette International Collaborative Genetics cohort/Tourette Syndrome Association International Consortium on Genetics/Willey et al., 2017	GeneMatcher	GeneMatcher	DDD4K	ASC2020	DDD13K	DDD13K	ASC2020	De Rubeis et al., 2014
Novel to Current Study	Yes	No	Yes	Yes	No	No	No	No	No	No
Included in de novo enrichment analyses?	No	No	No	No	No	No	No	No	No	No
Included in CLUMP analysis?	No	No	No	No	No	No	No	No	No	No
FOC: frontal occipital circumference; DD/ID: developmental delay/intellectual disability; ASD: autism spectrum disorder; MRI: magnetic resonance imaging; GI: gastrointestinal; WES: whole exome sequencing; LGD: likely gene-disrupting; N/A: not available

[truncated: 2 more sheets: Table S11 CNVs, Table S12 shared genes]
